# Supplementary material for: Proteomic analysis of heat-stable proteins revealed an increased proportion of proteins with compositionally biased regions
Source: Sci Rep. 2022 Mar 14;12:4347. doi: 10.1038/s41598-022-08044-z (PMC8921518; doi:10.1038/s41598-022-08044-z)
Supplement: Supplementary file 1 — Supplementary Information 1. [file 41598_2022_8044_MOESM1_ESM.xlsx]

## Sheet: S2h Proteins
Master	Accession	Description	Coverage [%]	# Peptides	# PSMs	# Unique Peptides	# Protein Groups	# AAs	MW [kDa]	calc. pI	Score Mascot: A2 Mascot	# Peptides (by Search Engine): A2 Mascot	# Razor Peptides	Abundance: F4: Sample	Found in Sample: [S4] F4: Sample	Modifications
Master Protein	P20357	Microtubule-associated protein 2 OS=Mus musculus OX=10090 GN=Map2 PE=1 SV=2	68	132	603	132	1	1828	199	4.91	10676	132	0	5.7859e+09	High	Phospho [S28(100); S608(100); T878(91.3); S938(100); S1352(100); T1358(100); S1485(100); S1539(100); T1609(100); T1650(100); S1783(99.3)]; Carbamyl [K366(100); K1453(100)]; Acetyl [K166(100); K799(100)]
	Confidence	Annotated Sequence	Modifications	Modifications in Master Proteins	Qvality PEP	Qvality q-value	# Protein Groups	# Proteins	# PSMs	Master Protein Accessions	Positions in Master Proteins	# Missed Cleavages	Theo. MH+ [Da]	# Razor Quan Results	Abundance: F4: Sample	Quan Info	Found in Sample: [S4] F4: Sample	Confidence (by Search Engine): A2 Mascot	Percolator q-Value (by Search Engine): A2 Mascot	Percolator PEP (by Search Engine): A2 Mascot	Ions Score (by Search Engine): A2 Mascot	Top Apex RT [min]	Sequence in Protein	Positions in Protein	Peptide Group Modifications in Protein	Quan Usage
	High	[K].LSVEIPCPPPVSEADLSTDEK.[G]	1xCarbamidomethyl [C7]		1.08236e-09	0	1	1	3	P20357	P20357 [1175-1195]	0	2283.11	0	8.84691e+06		High	High	0	1.837e-10	63	79.91	K.LSVEIPCPPPVSEADLSTDEK.G	[1175-1195]		Used
	High	[R].IVQVVTAEAVAVLKGEQEK.[E]			2.88401e-10	0	1	1	1	P20357	P20357 [94-112]	1	2011.14	0	2.58435e+06		High	High	0	4.38e-11	102	79.96	R.IVQVVTAEAVAVLKGEQEK.E	[94-112]		Used
	High	[R].IVQVVTAEAVAVLK.[G]			1.44813e-06	0	1	1	4	P20357	P20357 [94-107]	0	1439.88	0	2.39832e+07		High	High	0	4.035e-05	64	80.23	R.IVQVVTAEAVAVLK.G	[94-107]		Used
	High	[K].IGSTDNIK.[Y]			0.00206853	0	1	1	2	P20357	P20357 [1678-1685]	0	847.452	0	138322672		High	High	0.001487	0.01483	47	28.39	K.IGSTDNIK.Y	[1678-1685]		Used
	High	[K].LPPVPFAQTFGTNLEDR.[K]			1.64865e-09	0	1	1	4	P20357	P20357 [219-235]	0	1901.98	0	35738701		High	High	0	2.912e-10	93	88.28	K.LPPVPFAQTFGTNLEDR.K	[219-235]		Used
	High	[K].QDSFPISLEQAVTDAAMTSK.[T]	1xOxidation [M17]		2.13115e-07	0	1	1	1	P20357	P20357 [494-513]	0	2155.02	0	215147		High	High	0	5.696e-08	69	92.74	K.QDSFPISLEQAVTDAAMTSK.T	[494-513]		Used
	High	[K].QDSFPISLEQAVTDAAMTSK.[T]			4.67076e-08	0	1	1	2	P20357	P20357 [494-513]	0	2139.03	0	691479		High	High	0	1.095e-08	83	96.88	K.QDSFPISLEQAVTDAAMTSK.T	[494-513]		Used
	High	[K].MPSKPGEDFEHAALVPDTSK.[T]	1xOxidation [M1]		2.50636e-06	0	1	1	9	P20357	P20357 [184-203]	0	2172.03	0	3.21984e+07		High	High	0	8.462e-07	43	54.24	K.MPSKPGEDFEHAALVPDTSK.T	[184-203]		Used
	High	[K].MPSKPGEDFEHAALVPDTSK.[T]			1.1595e-07	0	1	1	6	P20357	P20357 [184-203]	0	2156.03	0	1.02333e+08		High	High	0	2.649e-07	46	57.7	K.MPSKPGEDFEHAALVPDTSK.T	[184-203]		Used
	High	[K].MPCFPIESK.[E]	1xCarbamidomethyl [C3]; 1xOxidation [M1]		0.000272509	0	1	1	10	P20357	P20357 [757-765]	0	1124.51	0	4.5612e+06		High	High	0	0.0001341	49	53.43	K.MPCFPIESK.E	[757-765]		Used
	High	[K].MPCFPIESK.[E]	1xCarbamidomethyl [C3]		0.00233204	0	1	1	2	P20357	P20357 [757-765]	0	1108.52	0	44333892		High	High	0	0.001376	35	63.21	K.MPCFPIESK.E	[757-765]		Used
	High	[K].MEFPEQEKFPSSFAEPLDKGEMEFK.[M]	1xOxidation [M1]		0.00219635	0	1	1	2	P20357	P20357 [159-183]	2	2993.36	0	390360		High	High	0	0.001283	10	79.28	K.MEFPEQEKFPSSFAEPLDKGEMEFK.M	[159-183]		Used
	High	[K].MEFPEQEKFPSSFAEPLDK.[G]	1xOxidation [M1]		0.00132892	0	1	1	1	P20357	P20357 [159-177]	1	2272.05	0	431592		High	High	0	0.0007489	23	72.78	K.MEFPEQEKFPSSFAEPLDK.G	[159-177]		Used
	High	[K].NKLEGAGSATIAEVEMPFYEDK.[S]			4.37061e-06	0	1	1	1	P20357	P20357 [543-564]	1	2399.14	0	9614096		High	High	0	1.51e-06	40	78.82	K.NKLEGAGSATIAEVEMPFYEDK.S	[543-564]		Used
	High	[K].NGTVMAPDLPEMLDLAGTR.[S]			6.12914e-06	0	1	1	2	P20357	P20357 [800-818]	0	2000.98	0	651444		High	High	0	2.176e-06	54	95.43	K.NGTVMAPDLPEMLDLAGTR.S	[800-818]		Used
	High	[R].NANGFPYREEEEGAFGEHR.[S]			1.1049e-06	0	1	1	4	P20357	P20357 [44-62]	1	2208.97	0	17559346		High	High	0	1.969e-06	39	54.98	R.NANGFPYREEEEGAFGEHR.S	[44-62]		Used
	High	[R].NANGFPYR.[E]			0.00247608	0	1	1	1	P20357	P20357 [44-51]	0	938.448	0	6623432		High	High	0	0.001473	42	43.75	R.NANGFPYR.E	[44-51]		Used
	High	[R].GVSGDREENSFSLNSSISSAR.[R]			1.66835e-08	0	1	1	2	P20357	P20357 [1558-1578]	1	2199.03	0	3.64386e+07		High	High	0	3.583e-09	63	57	R.GVSGDREENSFSLNSSISSAR.R	[1558-1578]		Used
	High	[R].GHDLSPLASDILTNTSGSMDEGDDYLPPTTPAVEK.[M]	1xOxidation [M19]		3.22811e-10	0	1	1	8	P20357	P20357 [722-756]	0	3659.69	0	2.2891e+06		High	High	0	4.947e-11	67	82.97	R.GHDLSPLASDILTNTSGSMDEGDDYLPPTTPAVEK.M	[722-756]		Used
	High	[R].GHDLSPLASDILTNTSGSMDEGDDYLPPTTPAVEK.[M]			2.21435e-12	0	1	1	4	P20357	P20357 [722-756]	0	3643.7	0	2.61143e+06		High	High	0	2.222e-13	90	86.78	R.GHDLSPLASDILTNTSGSMDEGDDYLPPTTPAVEK.M	[722-756]		Used
	High	[K].GLSSVPEVAEVEPTTK.[A]			4.57218e-06	0	1	1	4	P20357	P20357 [1020-1035]	0	1642.85	0	1.51311e+08		High	High	0	1.581e-06	61	63.22	K.GLSSVPEVAEVEPTTK.A	[1020-1035]		Used
	High	[K].GQEHTIDELK.[Q]			0.00104521	0	1	1	2	P20357	P20357 [484-493]	0	1169.58	0	5635999		High	High	0	0.0005731	46	37.2	K.GQEHTIDELK.Q	[484-493]		Used
	High	[R].GSAQESLDTISPK.[N]	1xPhospho [S11(100)]	P20357 1xPhospho [S608(100)]	0.000234491	0	1	1	1	P20357	P20357 [598-610]	0	1412.63	0	10755485		High	High	0	0.0001139	45	49.79	R.GSAQESLDTISPK.N	[598-610]	1xPhospho [S608(100)]	Used
	High	[R].GSAQESLDTISPK.[N]			7.1231e-06	0	1	1	3	P20357	P20357 [598-610]	0	1332.66	0	1.05559e+08		High	High	0	2.552e-06	65	49.35	R.GSAQESLDTISPK.N	[598-610]		Used
	High	[K].IDLSHVTSK.[C]			0.00116976	0	1	1	1	P20357	P20357 [1700-1708]	0	999.547	0	36659680		High	High	0	0.000652	49	43.32	K.IDLSHVTSK.C	[1700-1708]		Used
	High	[R].LASVSADAEVAR.[R]			2.06154e-06	0	1	1	4	P20357	P20357 [821-832]	0	1188.62	0	1.2964e+08		High	High	0	6.655e-07	88	45.27	R.LASVSADAEVAR.R	[821-832]		Used
	High	[K].LEGAGSATIAEVEMPFYEDK.[S]	1xOxidation [M14]		1.1049e-06	0	1	1	15	P20357	P20357 [545-564]	0	2173	0	1.03841e+07		High	High	0	6.776e-07	67	77.49	K.LEGAGSATIAEVEMPFYEDK.S	[545-564]		Used
	High	[K].LEGAGSATIAEVEMPFYEDK.[S]			1.31017e-10	0	1	1	4	P20357	P20357 [545-564]	0	2157.01	0	2.19687e+07		High	High	0	1.853e-11	111	84.18	K.LEGAGSATIAEVEMPFYEDK.S	[545-564]		Used
	High	[K].KIDLSHVTSK.[C]			6.24896e-05	0	1	1	2	P20357	P20357 [1699-1708]	1	1127.64	0	4.35881e+07		High	High	0	0.0001268	54	38.42	K.KIDLSHVTSK.C	[1699-1708]		Used
	High	[K].KDEWGLAAPISPGPLTPMR.[E]	1xOxidation [M18]		1.17336e-06	0	1	1	10	P20357	P20357 [273-291]	1	2052.06	0	1.20649e+07		High	High	0	4.476e-06	47	76.02	K.KDEWGLAAPISPGPLTPMR.E	[273-291]		Used
	High	[K].KDEWGLAAPISPGPLTPMR.[E]			4.51819e-07	0	1	1	3	P20357	P20357 [273-291]	1	2036.06	0	1.73482e+07		High	High	0	1.283e-07	64	81.44	K.KDEWGLAAPISPGPLTPMR.E	[273-291]		Used
	High	[R].KANDKLDTVLEK.[S]			3.62205e-06	0	1	1	2	P20357	P20357 [957-968]	2	1373.76	0	5.43573e+07		High	High	0	1.229e-06	77	41.26	R.KANDKLDTVLEK.S	[957-968]		Used
	High	[K].KETSAPSVQEPTLTETEPQTK.[L]			8.88546e-07	0	1	1	2	P20357	P20357 [419-439]	1	2301.15	0	1.23442e+07		High	High	0	2.677e-07	58	51.02	K.KETSAPSVQEPTLTETEPQTK.L	[419-439]		Used
	High	[R].KTTAASGDLAQAPGAFK.[Q]			5.65383e-09	0	1	1	2	P20357	P20357 [1510-1526]	1	1633.85	0	1.66956e+07		High	High	0	1.103e-09	103	48.87	R.KTTAASGDLAQAPGAFK.Q	[1510-1526]		Used
	High	[K].KSEVQAHSPSR.[K]	1xPhospho [S10(99.7)]	P20357 1xPhospho [S1487(99.7)]	0.0019048	0	1	1	2	P20357	P20357 [1478-1488]	1	1305.59	0	11024622		High	High	0	0.001485	75	18.38	K.KSEVQAHSPSR.K	[1478-1488]	1xPhospho [S1487(99.7)]	Used
	High	[K].KSEVQAHSPSR.[K]			3.50369e-05	0	1	1	2	P20357	P20357 [1478-1488]	1	1225.63	0	1.03861e+07		High	High	0	1.441e-05	77	18.77	K.KSEVQAHSPSR.K	[1478-1488]		Used
	High	[R].KQSTEPSIVMPSIGLSAEPPAPK.[E]	1xOxidation [M10]		0.000215891	0	1	1	7	P20357	P20357 [236-258]	1	2380.24	0	1.71002e+06		High	High	0	0.0001035	46	66.39	R.KQSTEPSIVMPSIGLSAEPPAPK.E	[236-258]		Used
	High	[R].KQSTEPSIVMPSIGLSAEPPAPK.[E]			5.07324e-08	0	1	1	2	P20357	P20357 [236-258]	1	2364.25	0	8842959		High	High	0	1.192e-08	57	75.75	R.KQSTEPSIVMPSIGLSAEPPAPK.E	[236-258]		Used
	High	[K].TTAASGDLAQAPGAFK.[Q]			5.83343e-07	0	1	1	2	P20357	P20357 [1511-1526]	0	1505.76	0		No Quan Values	High	High	0	1.699e-07	73	54.82	K.TTAASGDLAQAPGAFK.Q	[1511-1526]		Not Used
	High	[K].VELFGLGITYDQASTK.[E]			5.94045e-08	0	1	1	2	P20357	P20357 [989-1004]	0	1741.9	0	4657329		High	High	0	1.417e-08	89	86.54	K.VELFGLGITYDQASTK.E	[989-1004]		Used
	High	[R].VDHGAEIITQSPSR.[S]	1xPhospho [S11(99.7)]	P20357 1xPhospho [S1783(99.7)]	0.00018027	0	1	1	2	P20357	P20357 [1773-1786]	0	1589.73	0	25871136		High	High	0	8.561e-05	54	42.65	R.VDHGAEIITQSPSR.S	[1773-1786]	1xPhospho [S1783(99.7)]	Used
	High	[R].VDHGAEIITQSPSR.[S]	1xCarbamyl [N-Term]	P20357 1xCarbamyl [N-Term]	3.58357e-05	0	1	1	1	P20357	P20357 [1773-1786]	0	1552.77	0	592317		High	High	0	1.478e-05	54	55.45	R.VDHGAEIITQSPSR.S	[1773-1786]	1xCarbamyl [N-Term]	Used
	High	[R].VDHGAEIITQSPSR.[S]			1.19112e-06	0	1	1	5	P20357	P20357 [1773-1786]	0	1509.77	0	129391570		High	High	0	3.676e-07	57	41.46	R.VDHGAEIITQSPSR.S	[1773-1786]		Used
	High	[K].TGVIQTSTEQSFSKEDQK.[G]			1.45728e-08	0	1	1	3	P20357	P20357 [466-483]	1	2012.98	0	27535783		High	High	0	3.101e-09	79	46.53	K.TGVIQTSTEQSFSKEDQK.G	[466-483]		Used
	High	[K].TGVIQTSTEQSFSK.[E]	1xCarbamyl [N-Term]	P20357 1xCarbamyl [N-Term]	0.00069685	0	1	1	1	P20357	P20357 [466-479]	0	1555.76	0	282281		High	High	0	0.0003695	50	60.8	K.TGVIQTSTEQSFSK.E	[466-479]	1xCarbamyl [N-Term]	Used
	High	[K].TGVIQTSTEQSFSK.[E]			1.04372e-07	0	1	1	4	P20357	P20357 [466-479]	0	1512.75	0	2.0989e+08		High	High	0	2.618e-08	85	49.78	K.TGVIQTSTEQSFSK.E	[466-479]		Used
	High	[R].TPGTPGTPSYPR.[T]			6.53714e-05	0	1	1	3	P20357	P20357 [1617-1628]	0	1230.61	0	187612224		High	High	0	2.838e-05	59	42.83	R.TPGTPGTPSYPR.T	[1617-1628]		Used
	High	[K].VSLQDPSALATSK.[E]			7.30851e-07	0	1	1	3	P20357	P20357 [350-362]	0	1316.71	0	97241096		High	High	0	2.162e-07	86	56.13	K.VSLQDPSALATSK.E	[350-362]		Used
	High	[R].VSEGPRPFAPVFFQSDDKVSLQDPSALATSK.[E]			9.55568e-11	0	1	1	1	P20357	P20357 [332-362]	1	3320.68	0	1967479		High	High	0	1.317e-11	52	83.2	R.VSEGPRPFAPVFFQSDDKVSLQDPSALATSK.E	[332-362]		Used
	High	[K].VTSEPEAVSER.[R]			5.45842e-05	0	1	1	2	P20357	P20357 [518-528]	0	1203.59	0	187365200		High	High	0	2.33e-05	57	34.39	K.VTSEPEAVSER.R	[518-528]		Used
	High	[K].VTKPDLVHQEAVDKEESYESSGEHESLTMESLKPDEGKK.[E]			5.72833e-06	0	1	1	1	P20357	P20357 [1120-1158]	2	4386.09	0	4188742		High	High	0	2.015e-06	10	58.76	K.VTKPDLVHQEAVDKEESYESSGEHESLTMESLKPDEGKK.E	[1120-1158]		Used
	High	[K].VTKPDLVHQEAVDK.[E]			0.000127591	0	1	1	2	P20357	P20357 [1120-1133]	0	1578.85	0	3.05908e+06		High	High	0	5.86e-05	24	39.34	K.VTKPDLVHQEAVDK.E	[1120-1133]		Used
	High	[K].VTGGQTIQVETSSESPFPAK.[E]			8.38327e-10	0	1	1	7	P20357	P20357 [776-795]	0	2063.03	0	4.29865e+07		High	High	0	4.022e-10	83	61.77	K.VTGGQTIQVETSSESPFPAK.E	[776-795]		Used
	High	[R].VSEGPRPFAPVFFQSDDK.[V]			9.17436e-10	0	1	1	4	P20357	P20357 [332-349]	0	2022.99	0	4.13831e+07		High	High	0	2.163e-10	42	74.99	R.VSEGPRPFAPVFFQSDDK.V	[332-349]		Used
	High	[K].YTVPLPSPVQDSENLSGESGSFYEGTDDKVR.[R]			2.75686e-10	0	1	1	2	P20357	P20357 [877-907]	1	3373.57	0	12928548		High	High	0	4.18e-11	54	79.04	K.YTVPLPSPVQDSENLSGESGSFYEGTDDKVR.R	[877-907]		Used
	High	[K].YTVPLPSPVQDSENLSGESGSFYEGTDDK.[V]			6.54211e-10	0	1	1	3	P20357	P20357 [877-905]	0	3118.4	0	1.51886e+07		High	High	0	1.062e-10	73	81.6	K.YTVPLPSPVQDSENLSGESGSFYEGTDDK.V	[877-905]		Used
	High	[K].YTRPTHLSCVK.[R]	1xCarbamidomethyl [C9]		2.50636e-06	0	1	1	2	P20357	P20357 [1498-1508]	0	1361.7	0	1.56341e+07		High	High	0	4.094e-06	36	33.35	K.YTRPTHLSCVK.R	[1498-1508]		Used
	High	[K].YFETSALKEDMTR.[S]			1.19112e-06	0	1	1	4	P20357	P20357 [570-582]	1	1590.75	0	37035607		High	High	0	3.667e-07	69	58.47	K.YFETSALKEDMTR.S	[570-582]		Used
	High	[K].YFETSALKEDMTR.[S]	1xOxidation [M11]		8.79118e-06	0	1	1	9	P20357	P20357 [570-582]	1	1606.74	0	8.92884e+06		High	High	0	3.221e-06	73	49.05	K.YFETSALKEDMTR.S	[570-582]		Used
	High	[K].VSDFGQMASGMNVDAGK.[A]	2xOxidation [M7; M11]		1.62091e-06	0	1	1	9	P20357	P20357 [1056-1072]	0	1745.75	0	3.91408e+06		High	High	0	5.148e-07	69	42.53	K.VSDFGQMASGMNVDAGK.A	[1056-1072]		Used
	High	[K].VSDFGQMASGMNVDAGK.[A]			2.83549e-07	0	1	1	4	P20357	P20357 [1056-1072]	0	1713.76	0	4.91757e+07		High	High	0	7.722e-08	77	63.71	K.VSDFGQMASGMNVDAGK.A	[1056-1072]		Used
	High	[R].VKDEFTAEK.[E]	1xCarbamyl [N-Term]	P20357 1xCarbamyl [N-Term]	0.00191914	0	1	1	1	P20357	P20357 [927-935]	1	1109.55	0	612371		High	High	0	0.001115	60	46.2	R.VKDEFTAEK.E	[927-935]	1xCarbamyl [N-Term]	Used
	High	[K].VGSLDNAHHVPGGGNVK.[I]	1xCarbamyl [N-Term]	P20357 1xCarbamyl [N-Term]	3.34923e-05	0	1	1	1	P20357	P20357 [1741-1757]	0	1700.85	0	1.46689e+06		High	High	0	1.377e-05	40	48.72	K.VGSLDNAHHVPGGGNVK.I	[1741-1757]	1xCarbamyl [N-Term]	Used
	High	[K].VGSLDNAHHVPGGGNVK.[I]			8.49374e-07	0	1	1	4	P20357	P20357 [1741-1757]	0	1657.84	0	1.11947e+08		High	High	0	4.373e-07	34	35.94	K.VGSLDNAHHVPGGGNVK.I	[1741-1757]		Used
	High	[K].VSDFGQMASGMNVDAGK.[A]	1xOxidation [M]		7.13693e-09	0	1	1	25	P20357	P20357 [1056-1072]	0	1729.75	0	2.36565e+07		High	High	0	2.369e-09	99	52.28	K.VSDFGQMASGMNVDAGK.A	[1056-1072]		Used
	High	[R].SDTLQISDLLVSESR.[E]			3.30572e-08	0	1	1	6	P20357	P20357 [1258-1272]	0	1662.85	0	7.22804e+07		High	High	0	7.492e-09	86	83.41	R.SDTLQISDLLVSESR.E	[1258-1272]		Used
	High	[K].SGTSTPTTPGSTAITPGTPPSYSSR.[T]			5.69648e-09	0	1	1	4	P20357	P20357 [1592-1616]	0	2408.16	0	28034837		High	High	0	1.114e-09	71	55.56	K.SGTSTPTTPGSTAITPGTPPSYSSR.T	[1592-1616]		Used
	High	[K].SGTSTPTTPGSTAITPGTPPSYSSR.[T]	1xPhospho [T18(100)]	P20357 1xPhospho [T1609(100)]	8.3768e-05	0	1	1	4	P20357	P20357 [1592-1616]	0	2488.12	0	1.14516e+07		High	High	0	3.73e-05	31	57.44	K.SGTSTPTTPGSTAITPGTPPSYSSR.T	[1592-1616]	1xPhospho [T1609(100)]	Used
	High	[K].SEVQAHSPSR.[K]			0.000421312	0	1	1	3	P20357	P20357 [1479-1488]	0	1097.53	0	7.22218e+06		High	High	0	0.0002153	57	21.97	K.SEVQAHSPSR.K	[1479-1488]		Used
	High	[K].QSTEPSIVMPSIGLSAEPPAPK.[E]	1xOxidation [M9]		1.21298e-07	0	1	1	23	P20357	P20357 [237-258]	0	2252.15	0	4.19296e+06		High	High	0	1.101e-06	70	72	K.QSTEPSIVMPSIGLSAEPPAPK.E	[237-258]		Used
	High	[K].QSTEPSIVMPSIGLSAEPPAPK.[E]			6.51363e-11	0	1	1	7	P20357	P20357 [237-258]	0	2236.15	0	1.76249e+07		High	High	0	8.693e-12	93	81.65	K.QSTEPSIVMPSIGLSAEPPAPK.E	[237-258]		Used
	High	[R].RPRPHDEELEIEMAAEAQAEPK.[D]	1xOxidation [M13]		2.17288e-06	0	1	1	4	P20357	P20357 [1328-1349]	0	2562.23	0	2.3959e+06		High	High	0	1.812e-06	44	56.99	R.RPRPHDEELEIEMAAEAQAEPK.D	[1328-1349]		Used
	High	[R].RPRPHDEELEIEMAAEAQAEPK.[D]			1.39913e-07	0	1	1	4	P20357	P20357 [1328-1349]	0	2546.23	0	5274223		High	High	0	3.589e-08	57	59.49	R.RPRPHDEELEIEMAAEAQAEPK.D	[1328-1349]		Used
	High	[R].RDLATDLSLIEVK.[L]			6.20218e-05	0	1	1	3	P20357	P20357 [908-920]	1	1472.83	0	7.65581e+06		High	High	0	0.0002449	62	75.57	R.RDLATDLSLIEVK.L	[908-920]		Used
	High	[R].RGVSGDREENSFSLNSSISSAR.[R]			0.000556284	0	1	1	1	P20357	P20357 [1557-1578]	2	2355.13	0	790632		High	High	0	0.0002899	66	52.78	R.RGVSGDREENSFSLNSSISSAR.R	[1557-1578]		Used
	High	[R].REIQGLFEEK.[T]			1.56796e-05	0	1	1	2	P20357	P20357 [529-538]	1	1248.66	0	5.05884e+06		High	High	0	6.032e-06	70	52.61	R.REIQGLFEEK.T	[529-538]		Used
	High	[K].STVSIEEAVAK.[K]			0.000485941	0	1	1	3	P20357	P20357 [444-454]	0	1133.6	0	147527680		High	High	0	0.001087	48	51.7	K.STVSIEEAVAK.K	[444-454]		Used
	High	[R].SSLPRPSSILPPR.[R]			2.46118e-05	0	1	1	5	P20357	P20357 [1544-1556]	0	1406.81	0	2.59145e+06		High	High	0	1.875e-05	38	59.63	R.SSLPRPSSILPPR.R	[1544-1556]		Used
	High	[R].STELGSDYYELSDSR.[G]			1.67565e-07	0	1	1	5	P20357	P20357 [583-597]	0	1721.75	0	1.03682e+08		High	High	0	4.365e-08	88	62.37	R.STELGSDYYELSDSR.G	[583-597]		Used
	High	[R].SILTEQLETIPKEER.[A]			9.69331e-06	0	1	1	2	P20357	P20357 [1403-1417]	1	1785.96	0	9296182		High	High	0	3.59e-06	49	68.9	R.SILTEQLETIPKEER.A	[1403-1417]		Used
	High	[R].SQGTYSDTKENGINGELTSADR.[E]			5.75756e-10	0	1	1	1	P20357	P20357 [63-84]	1	2343.07	0	2.04148e+06		High	High	0	9.253e-11	68	48.43	R.SQGTYSDTKENGINGELTSADR.E	[63-84]		Used
	High	[K].DQGGAGEGLSR.[N]			0.000450779	0	1	1	2	P20357	P20357 [33-43]	0	1046.49	0	122460192		High	High	0	0.0002304	48	28.03	K.DQGGAGEGLSR.N	[33-43]		Used
	High	[K].DWFIEMPTESK.[K]	1xOxidation [M6]		0.000774093	0	1	1	17	P20357	P20357 [262-272]	0	1398.62	0	1.35746e+07		High	High	9.54e-05	0.00182	41	70.66	K.DWFIEMPTESK.K	[262-272]		Used
	High	[K].DGSPDAPATPEKEEVAFSEYK.[T]			4.98185e-07	0	1	1	2	P20357	P20357 [1350-1370]	1	2267.04	0	6.76138e+06		High	High	0	1.433e-07	51	60.23	K.DGSPDAPATPEKEEVAFSEYK.T	[1350-1370]		Used
	High	[K].DGSPDAPATPEKEEVAFSEYK.[T]	1xPhospho [S3(100)]	P20357 1xPhospho [S1352(100)]	1.43276e-05	0	1	1	5	P20357	P20357 [1350-1370]	1	2347	0	1.59326e+07		High	High	0	8.704e-05	43	63.68	K.DGSPDAPATPEKEEVAFSEYK.T	[1350-1370]	1xPhospho [S1352(100)]	Used
	High	[K].DGSPDAPATPEKEEVAFSEYK.[T]	2xPhospho [S3(100); T9(100)]	P20357 2xPhospho [S1352(100); T1358(100)]	1.55622e-05	0	1	1	4	P20357	P20357 [1350-1370]	1	2426.97	0	33124671		High	High	0	5.96e-06	49	66.08	K.DGSPDAPATPEKEEVAFSEYK.T	[1350-1370]	2xPhospho [S1352(100); T1358(100)]	Used
	High	[K].DEWGLAAPISPGPLTPMR.[E]			0.000346564	0	1	1	1	P20357	P20357 [274-291]	0	1907.97	0	2.17687e+06		High	High	0	0.0001729	33	89.79	K.DEWGLAAPISPGPLTPMR.E	[274-291]		Used
	High	[R].DDKTGVIQTSTEQSFSK.[E]			5.31365e-06	0	1	1	2	P20357	P20357 [463-479]	1	1870.9	0	2.62153e+06		High	High	0	1.868e-06	66	50.1	R.DDKTGVIQTSTEQSFSK.E	[463-479]		Used
	High	[K].DKVTDGISKSPEK.[R]	1xPhospho [S10(100)]	P20357 1xPhospho [S1539(100)]	0.000627309	0	1	1	2	P20357	P20357 [1530-1542]	2	1483.7	0	4004440		High	High	0	0.0003314	47	32.85	K.DKVTDGISKSPEK.R	[1530-1542]	1xPhospho [S1539(100)]	Used
	High	[R].DLATDLSLIEVK.[L]			2.57469e-05	0	1	1	3	P20357	P20357 [909-920]	0	1316.73	0	6.12638e+07		High	High	0	1.032e-05	73	90.62	R.DLATDLSLIEVK.L	[909-920]		Used
	High	[K].ENGINGELTSADR.[E]			1.53301e-05	0	1	1	1	P20357	P20357 [72-84]	0	1375.64	0	12935823		High	High	0	5.863e-06	64	46.06	K.ENGINGELTSADR.E	[72-84]		Used
	High	[K].ENGINGELTSADRETAEEVSAR.[I]			4.51819e-07	0	1	1	2	P20357	P20357 [72-93]	1	2348.1	0	6569902		High	High	0	1.279e-07	49	59.33	K.ENGINGELTSADRETAEEVSAR.I	[72-93]		Used
	High	[R].EEEEGAFGEHR.[S]			3.06044e-05	0	1	1	2	P20357	P20357 [52-62]	0	1289.54	0	2.76806e+07		High	High	0	0.0001038	62	32.77	R.EEEEGAFGEHR.S	[52-62]		Used
	High	[R].EEFVETCPGELK.[G]	1xCarbamidomethyl [C7]		0.000379256	0	1	1	2	P20357	P20357 [1273-1284]	0	1437.66	0	80857224		High	High	0	0.0001907	49	56.76	R.EEFVETCPGELK.G	[1273-1284]		Used
	High	[R].EENSFSLNSSISSAR.[R]			5.46916e-08	0	1	1	2	P20357	P20357 [1564-1578]	0	1627.76	0	1.54048e+07		High	High	0	1.298e-08	84	59.78	R.EENSFSLNSSISSAR.R	[1564-1578]		Used
	High	[K].EASPPTSADK.[S]			0.00111826	0	1	1	2	P20357	P20357 [936-945]	0	1002.47	0	33388758		High	High	0	0.0006188	57	23.63	K.EASPPTSADK.S	[936-945]		Used
	High	[K].ADQGLDFAATK.[A]			0.00127042	0	1	1	1	P20357	P20357 [1036-1046]	0	1136.56	0	119981720		High	High	0	0.0007093	59	51.23	K.ADQGLDFAATK.A	[1036-1046]		Used
	High	[K].ASQPSPPAQEAGYSTLAQSYTPDHPSELPEEPSSPQER.[M]			1.46011e-11	0	1	1	2	P20357	P20357 [622-659]	0	4065.86	0	1.0137e+07		High	High	0	1.711e-12	48	68.35	K.ASQPSPPAQEAGYSTLAQSYTPDHPSELPEEPSSPQER.M	[622-659]		Used
	High	[K].ASQPSPPAQEAGYSTLAQSYTPDHPSELPEEPSSPQER.[M]	1xPhospho [S/Y/T]		7.6215e-06	0	1	1	5	P20357	P20357 [622-659]	0	4145.82	0	5.98825e+06		High	High	0	2.753e-06	16	70.05	K.ASQPSPPAQEAGYSTLAQSYTPDHPSELPEEPSSPQER.M	[622-659]		Used
	High	[K].ASQPSPPAQEAGYSTLAQSYTPDHPSELPEEPSSPQER.[M]	2xPhospho [S/T/Y]		0.000181629	0	1	1	20	P20357	P20357 [622-659]	0	4225.79	0	1.57533e+06		High	High	0	8.637e-05	11	72.6	K.ASQPSPPAQEAGYSTLAQSYTPDHPSELPEEPSSPQER.M	[622-659]		Used
	High	[K].APHWTSASLTEAAAHPHSPEMK.[D]			1.87558e-07	0	1	1	4	P20357	P20357 [11-32]	0	2356.11	0	43815379		High	High	0	4.939e-08	36	54.97	K.APHWTSASLTEAAAHPHSPEMK.D	[11-32]		Used
	High	[K].APHWTSASLTEAAAHPHSPEMK.[D]	1xPhospho [S18(100)]	P20357 1xPhospho [S28(100)]	1.97926e-05	0	1	1	2	P20357	P20357 [11-32]	0	2436.08	0	8.90123e+06		High	High	0	7.791e-06	29	56.01	K.APHWTSASLTEAAAHPHSPEMK.D	[11-32]	1xPhospho [S28(100)]	Used
	High	[K].APHWTSASLTEAAAHPHSPEMK.[D]	1xOxidation [M21]		5.41756e-05	0	1	1	10	P20357	P20357 [11-32]	0	2372.11	0	1.28349e+07		High	High	0	3.311e-05	31	51.21	K.APHWTSASLTEAAAHPHSPEMK.D	[11-32]		Used
	High	[K].ANDKLDTVLEK.[S]			0.0010143	0	1	1	1	P20357	P20357 [958-968]	1	1245.67	0	70616664		High	High	0	0.0005575	59	46.39	K.ANDKLDTVLEK.S	[958-968]		Used
	High	[K].ARVDHGAEIITQSPSR.[S]			6.7581e-06	0	1	1	2	P20357	P20357 [1771-1786]	1	1736.9	0	386254		High	High	0	2.423e-06	48	39.8	K.ARVDHGAEIITQSPSR.S	[1771-1786]		Used
	High	[K].ARVDHGAEIITQSPSR.[S]	1xPhospho [S13(99.3)]	P20357 1xPhospho [S1783(99.3)]	0.000405782	0	1	1	1	P20357	P20357 [1771-1786]	1	1816.87	0	560155		High	High	0	0.0002061	44	40.67	K.ARVDHGAEIITQSPSR.S	[1771-1786]	1xPhospho [S1783(99.3)]	Used
	High	[K].FPSSFAEPLDK.[G]			1.07686e-05	0	1	1	1	P20357	P20357 [167-177]	0	1237.61	0	15981598		High	High	0	4.019e-06	65	65.94	K.FPSSFAEPLDK.G	[167-177]		Used
	High	[K].FPSSFAEPLDKGEMEFK.[M]			3.44312e-09	0	1	1	3	P20357	P20357 [167-183]	1	1958.92	0	3.57697e+07		High	High	0	6.477e-10	93	76.1	K.FPSSFAEPLDKGEMEFK.M	[167-183]		Used
	High	[K].FPSSFAEPLDKGEMEFK.[M]	1xOxidation [M14]		3.4473e-07	0	1	1	9	P20357	P20357 [167-183]	1	1974.92	0	1.87569e+07		High	High	0	9.585e-08	48	71.23	K.FPSSFAEPLDKGEMEFK.M	[167-183]		Used
	High	[K].ESSKDEEPLKDK.[A]			8.6975e-05	0	1	1	4	P20357	P20357 [363-374]	2	1404.69	0	90848836		High	High	0	3.857e-05	60	23.17	K.ESSKDEEPLKDK.A	[363-374]		Used
	High	[R].FAAPAQPEEER.[R]			2.10189e-05	0	1	1	3	P20357	P20357 [1317-1327]	0	1244.59	0	207607072		High	High	0	8.261e-06	63	42.82	R.FAAPAQPEEER.R	[1317-1327]		Used
	High	[R].ETAEEVSAR.[I]			0.00202253	0	1	1	1	P20357	P20357 [85-93]	0	991.469	0	85694056		High	High	0	0.001181	42	26.64	R.ETAEEVSAR.I	[85-93]		Used
	High	[K].ETSAPSVQEPTLTETEPQTK.[L]			1.90999e-08	0	1	1	3	P20357	P20357 [420-439]	0	2173.05	0	87253028		High	High	0	1.814e-08	70	55.57	K.ETSAPSVQEPTLTETEPQTK.L	[420-439]		Used
	High	[K].FEVAQELTLSSEAPQEADSFMGVESGHIK.[E]	1xOxidation [M21]		0.000219159	0	1	1	1	P20357	P20357 [1078-1106]	0	3152.47	0	464601		High	High	0	0.0001054	16	80.84	K.FEVAQELTLSSEAPQEADSFMGVESGHIK.E	[1078-1106]		Used
	High	[K].GEVQMEFIQLPK.[E]	1xOxidation [M5]		2.20579e-06	0	1	1	8	P20357	P20357 [1196-1207]	0	1434.73	0	4.74175e+06		High	High	0	7.184e-07	92	69.86	K.GEVQMEFIQLPK.E	[1196-1207]		Used
	High	[K].GEVQMEFIQLPK.[E]			8.56777e-05	0	1	1	3	P20357	P20357 [1196-1207]	0	1418.73	0	1.79114e+07		High	High	0	3.816e-05	52	80.25	K.GEVQMEFIQLPK.E	[1196-1207]		Used
	High	[K].ETSPETSLIQDEVALK.[L]	1xPhospho [S3(100)]	P20357 1xPhospho [S1161(100)]	3.62205e-06	0	1	1	8	P20357	P20357 [1159-1174]	0	1839.86	0	3.41613e+07		High	High	0	1.228e-06	100	77.51	K.ETSPETSLIQDEVALK.L	[1159-1174]	1xPhospho [S1161(100)]	Used
	High	[K].ETSPETSLIQDEVALK.[L]			1.30194e-08	0	1	1	5	P20357	P20357 [1159-1174]	0	1759.9	0	7.5771e+07		High	High	0	2.734e-09	103	73.25	K.ETSPETSLIQDEVALK.L	[1159-1174]		Used
	High	[R].EKDVLEDIPR.[W]			0.00370942	0.000134768	1	1	4	P20357	P20357 [292-301]	1	1213.64	0	8.65196e+07		High	High	9.54e-05	0.002267	47	57.16	R.EKDVLEDIPR.W	[292-301]		Used
	High	[K].DEWGLAAPISPGPLTPMR.[E]	1xOxidation [M17]		0.00370942	0.000134768	1	1	6	P20357	P20357 [274-291]	0	1923.96	0	1.42276e+06		High	High	0.005367	0.05961	18	84.08	K.DEWGLAAPISPGPLTPMR.E	[274-291]		Used
	High	[K].EEVAFSEYK.[T]			0.0032421	0.000134768	1	1	1	P20357	P20357 [1362-1370]	0	1101.51	0	3.26345e+06		High	High	9.54e-05	0.001964	39	51.36	K.EEVAFSEYK.T	[1362-1370]		Used
	High	[R].SILTEQLETIPK.[E]			0.00303091	0.000134768	1	1	5	P20357	P20357 [1403-1414]	0	1371.77	0	1.545e+08		High	High	9.54e-05	0.001825	52	74.97	R.SILTEQLETIPK.E	[1403-1414]		Used
	High	[R].SQGTYSDTKENGINGELTSADRETAEEVSAR.[I]			0.00344209	0.000134768	1	1	1	P20357	P20357 [63-93]	2	3315.52	0	1.35763e+06		High	High	9.54e-05	0.00209	17	59	R.SQGTYSDTKENGINGELTSADRETAEEVSAR.I	[63-93]		Used
	High	[K].MEFPEQEKFPSSFAEPLDK.[G]			0.00559401	0.000134768	1	1	1	P20357	P20357 [159-177]	1	2256.05	0	2.73654e+06		High	High	9.54e-05	0.003542	24	78.23	K.MEFPEQEKFPSSFAEPLDK.G	[159-177]		Used
	High	[K].FEVAQELTLSSEAPQEADSFMGVESGHIK.[E]			0.00567809	0.000134768	1	1	1	P20357	P20357 [1078-1106]	0	3136.48	0	327437		High	High	9.54e-05	0.003603	13	88.24	K.FEVAQELTLSSEAPQEADSFMGVESGHIK.E	[1078-1106]		Used
	High	[K].TADKNKLEGAGSATIAEVEMPFYEDK.[S]			0.00616341	0.000134768	1	1	2	P20357	P20357 [539-564]	2	2814.35	0	748812		High	High	9.54e-05	0.003952	38	76.3	K.TADKNKLEGAGSATIAEVEMPFYEDK.S	[539-564]		Used
	High	[K].EASPPTSADK.[S]	1xPhospho [S3(100)]	P20357 1xPhospho [S938(100)]	0.00370942	0.000134768	1	1	2	P20357	P20357 [936-945]	0	1082.44	0	844546		High	High	9.54e-05	0.002273	31	26.67	K.EASPPTSADK.S	[936-945]	1xPhospho [S938(100)]	Used
	High	[K].DQGGAGEGLSR.[N]	1xCarbamyl [N-Term]	P20357 1xCarbamyl [N-Term]	0.0047116	0.000134768	1	1	1	P20357	P20357 [33-43]	0	1089.49	0	287208		High	High	9.54e-05	0.002959	27	34.5	K.DQGGAGEGLSR.N	[33-43]	1xCarbamyl [N-Term]	Used
	High	[K].MPSKPGEDFEHAALVPDTSK.[T]	1xCarbamyl [N-Term]	P20357 1xCarbamyl [N-Term]	0.00312303	0.000134768	1	1	1	P20357	P20357 [184-203]	0	2199.04	0	1.51704e+06		High	High	9.54e-05	0.001895	11	66.04	K.MPSKPGEDFEHAALVPDTSK.T	[184-203]	1xCarbamyl [N-Term]	Used
	High	[K].YFETSALK.[E]			0.00503909	0.000134768	1	1	2	P20357	P20357 [570-577]	0	958.488	0	65783532		High	High	9.54e-05	0.003179	42	50.43	K.YFETSALK.E	[570-577]		Used
	High	[K].LDTVLEK.[S]			0.0063974	0.000259094	1	1	1	P20357	P20357 [962-968]	0	817.467	0	15363620		High	High	0.0001833	0.004098	54	42.69	K.LDTVLEK.S	[962-968]		Used
	High	[K].LILKPAIK.[Y]	1xCarbamyl [N-Term]	P20357 1xCarbamyl [N-Term]	0.00668984	0.000259094	1	1	1	P20357	P20357 [1490-1497]	0	938.64	0	875626		High	High	0.0001833	0.004314	40	68.22	K.LILKPAIK.Y	[1490-1497]	1xCarbamyl [N-Term]	Used
	High	[K].DKVTDGISKSPEKR.[S]	1xPhospho [S10(100)]	P20357 1xPhospho [S1539(100)]	0.00984624	0.000369772	1	1	3	P20357	P20357 [1530-1543]	3	1639.81	0	1.22716e+07		High	High	0.0002607	0.00655	38	31.17	K.DKVTDGISKSPEKR.S	[1530-1543]	1xPhospho [S1539(100)]	Used
	High	[K].NKLEGAGSATIAEVEMPFYEDK.[S]	1xOxidation [M16]		0.00867916	0.000369772	1	1	3	P20357	P20357 [543-564]	1	2415.14	0	943666		High	High	0.0002607	0.005725	29	74.33	K.NKLEGAGSATIAEVEMPFYEDK.S	[543-564]		Used
	High	[K].VAIIRTPPKSPATPK.[Q]	1xPhospho [T6(100)]	P20357 1xPhospho [T1650(100)]	0.0110854	0.000369772	1	1	3	P20357	P20357 [1645-1659]	2	1655.92	0	2.67308e+07		High	High	0.0009779	0.01167	41	48.72	K.VAIIRTPPKSPATPK.Q	[1645-1659]	1xPhospho [T1650(100)]	Used
	High	[R].VKDEFTAEK.[E]			0.00977349	0.000369772	1	1	2	P20357	P20357 [927-935]	1	1066.54	0	112543968		High	High	0.0003391	0.007804	52	30.77	R.VKDEFTAEK.E	[927-935]		Used
	High	[K].NGTVMAPDLPEMLDLAGTR.[S]	1xOxidation [M5]		0.0114185	0.000481874	1	1	4	P20357	P20357 [800-818]	0	2016.97	0	398896		High	High	0.0003391	0.007734	20	91.08	K.NGTVMAPDLPEMLDLAGTR.S	[800-818]		Used
	High	[K].EDQKGQEHTIDELK.[Q]			0.0124779	0.000481874	1	1	2	P20357	P20357 [480-493]	1	1669.8	0	8.47372e+06		High	High	0.003538	0.03493	26	36.83	K.EDQKGQEHTIDELK.Q	[480-493]		Used
	High	[R].TPPKSPATPK.[Q]	1xPhospho [T1(100)]	P20357 1xPhospho [T1650(100)]	0.0126636	0.000481874	1	1	2	P20357	P20357 [1650-1659]	1	1103.55	0	8872992		High	High	0.0003391	0.008613	49	27.74	R.TPPKSPATPK.Q	[1650-1659]	1xPhospho [T1650(100)]	Used
	High	[K].NKDDLTLSR.[S]			0.0135335	0.000592707	1	1	3	P20357	P20357 [678-686]	1	1061.56	0	58074754		High	High	0.001543	0.01607	34	34.93	K.NKDDLTLSR.S	[678-686]		Used
	High	[R].VKDEFTAEKEASPPTSADK.[S]	1xPhospho [S12(100)]	P20357 1xPhospho [S938(100)]	0.0140418	0.000592707	1	1	1	P20357	P20357 [927-945]	2	2129.96	0	874610		High	High	0.0004168	0.009681	31	42.97	R.VKDEFTAEKEASPPTSADK.S	[927-945]	1xPhospho [S938(100)]	Used
	High	[K].DLQGMEGEK.[L]	1xOxidation [M5]		0.0143557	0.000592707	1	1	10	P20357	P20357 [210-218]	0	1022.45	0	1.02968e+07		High	High	0.001426	0.01403	31	25.29	K.DLQGMEGEK.L	[210-218]		Used
	High	[K].DWFIEMPTESK.[K]			0.0165096	0.000929248	1	1	3	P20357	P20357 [262-272]	0	1382.63	0	31263762		High	High	0.0009779	0.01152	28	83.9	K.DWFIEMPTESK.K	[262-272]		Used
	High	[R].EIQGLFEEK.[T]			0.0170018	0.0011552	1	1	3	P20357	P20357 [530-538]	0	1092.56	0	70308056		High	High	0.001133	0.01191	27	60.53	R.EIQGLFEEK.T	[530-538]		Used
	High	[K].AEPSQLDIK.[V]			0.017767	0.00126831	1	1	2	P20357	P20357 [1047-1055]	0	1000.53	0	120301448		High	High	0.002351	0.02223	45	44.26	K.AEPSQLDIK.V	[1047-1055]		Used
	High	[K].DKVTDGISK.[S]			0.0188398	0.00137638	1	1	2	P20357	P20357 [1530-1538]	1	962.515	0	3.0246e+07		High	High	0.001285	0.01327	30	27.87	K.DKVTDGISK.S	[1530-1538]		Used
	High	[K].SEVQAHSPSR.[K]	1xPhospho [S7(99.6)]	P20357 1xPhospho [S1485(99.6)]	0.0199757	0.00158784	1	1	2	P20357	P20357 [1479-1488]	0	1177.5	0	4.1646e+06		High	High	0.001426	0.01412	38	21.41	K.SEVQAHSPSR.K	[1479-1488]	1xPhospho [S1485(99.6)]	Used
	High	[K].DLQGMEGEK.[L]			0.022615	0.00165838	1	1	1	P20357	P20357 [210-218]	0	1006.45	0	51525404		High	High	0.001543	0.01625	36	38.2	K.DLQGMEGEK.L	[210-218]		Used
	High	[K].GGQVQIVTK.[K]			0.0239715	0.00186895	1	1	2	P20357	P20357 [1690-1698]	0	929.541	0	89406248		High	High	0.001689	0.01723	39	35.44	K.GGQVQIVTK.K	[1690-1698]		Used
	High	[K].DVLEDIPR.[W]			0.0257784	0.00206196	1	1	2	P20357	P20357 [294-301]	0	956.505	0	9909590		High	High	0.002026	0.02003	47	63.86	K.DVLEDIPR.W	[294-301]		Used
	High	[K].VTDGISKSPEKR.[S]	1xPhospho [S8(100)]	P20357 1xPhospho [S1539(100)]	0.0265375	0.00206196	1	1	2	P20357	P20357 [1532-1543]	2	1396.68	0	1.00874e+07		High	High	0.004734	0.05265	37	27.83	K.VTDGISKSPEKR.S	[1532-1543]	1xPhospho [S1539(100)]	Used
	High	[K].YTVPLPSPVQDSENLSGESGSFYEGTDDK.[V]	1xPhospho [T2(91.3)]	P20357 1xPhospho [T878(91.3)]	0.0281212	0.00236785	1	1	1	P20357	P20357 [877-905]	0	3198.37	0	90187.8		High	High	0.002026	0.02053	6	84.39	K.YTVPLPSPVQDSENLSGESGSFYEGTDDK.V	[877-905]	1xPhospho [T878(91.3)]	Used
	High	[K].MEFPEQEK.[F]	1xOxidation [M1]		0.0302295	0.00284841	1	1	7	P20357	P20357 [159-166]	0	1053.46	0	1.67646e+06		High	High	0.002351	0.02218	28	39.99	K.MEFPEQEK.F	[159-166]		Used
	High	[R].LINQPLPDLK.[N]			0.0420508	0.00404778	1	1	1	P20357	P20357 [1663-1672]	0	1150.68	0	205136560		High	High	0.003157	0.03177	29	63.15	R.LINQPLPDLK.N	[1663-1672]		Used
	High	[R].MFTIDPK.[V]	1xOxidation [M1]		0.0435751	0.00424703	1	1	4	P20357	P20357 [660-666]	0	867.428	0	1.2241e+07		High	High	0.003294	0.03298	42	49.01	R.MFTIDPK.V	[660-666]		Used
	High	[K].VTDGISK.[S]			0.0509311	0.00452956	1	1	1	P20357	P20357 [1532-1538]	0	719.393	0	1.76367e+06		High	High	0.003611	0.03921	37	23.87	K.VTDGISK.S	[1532-1538]		Used
	High	[K].SGILVPSEK.[K]			0.0512921	0.00452956	1	1	1	P20357	P20357 [1635-1643]	0	929.53	0	176049952		High	High	0.003611	0.03945	34	46.52	K.SGILVPSEK.K	[1635-1643]		Used
	High	[R].SAIEQR.[S]			0.0527604	0.00461725	1	1	3	P20357	P20357 [694-699]	0	703.373	0	184700		High	High	0.003672	0.04076	34	19.92	R.SAIEQR.S	[694-699]		Used
	High	[K].DLQGMEGEKLPPVPFAQTFGTNLEDR.[K]	1xOxidation [M5]		0.0550379	0.00465462	1	1	1	P20357	P20357 [210-235]	1	2905.4	0	656311		High	High	0.003686	0.04254	13	87.49	K.DLQGMEGEKLPPVPFAQTFGTNLEDR.K	[210-235]		Used
	High	[K].LILKPAIK.[Y]			0.061574	0.00492117	1	1	2	P20357	P20357 [1490-1497]	0	895.634	0	14931804		High	High	0.00581	0.06403	35	49.17	K.LILKPAIK.Y	[1490-1497]		Used
	High	[K].EYYKNGTVMAPDLPEMLDLAGTR.[S]	1xOxidation [M16]; 1xAcetyl [K4(100)]	P20357 1xAcetyl [K799(100)]	0.063762	0.00545978	1	1	2	P20357	P20357 [796-818]	1	2642.25	0	686557		High	High	0.004497	0.05012	20	73.58	K.EYYKNGTVMAPDLPEMLDLAGTR.S	[796-818]	1xAcetyl [K799(100)]	Used
	High	[K].KEPSTVSR.[D]	1xCarbamyl [N-Term]; 1xCarbamyl [K1(100)]	P20357 1xCarbamyl [K1453(100)]; 1xCarbamyl [N-Term]	0.0669478	0.00580843	1	1	2	P20357	P20357 [1453-1460]	1	946.495	0	742435		High	High	0.004734	0.05293	42	24.73	K.KEPSTVSR.D	[1453-1460]	1xCarbamyl [K1453(100)]; 1xCarbamyl [N-Term]	Used
	High	[K].MEFPEQEK.[F]			0.0712628	0.00641924	1	1	2	P20357	P20357 [159-166]	0	1037.46	0	44780516		High	High	0.00534	0.05669	31	45.56	K.MEFPEQEK.F	[159-166]		Used
	High	[K].VTGGQTIQVETSSESPFPAKEYYK.[N]			0.0753143	0.0067045	1	1	1	P20357	P20357 [776-799]	1	2646.29	0	418816		High	High	0.005426	0.06019	5	64.64	K.VTGGQTIQVETSSESPFPAKEYYK.N	[776-799]		Used
	High	[K].TGVIQTSTEQSFSK.[E]	1xPhospho [S/T]		0.0806789	0.00703754	1	1	2	P20357	P20357 [466-479]	0	1592.72	0	331156		High	High	0.00581	0.06472	26	53.41	K.TGVIQTSTEQSFSK.E	[466-479]		Used
	High	[K].ESSKDEEPLKDK.[A]	1xCarbamyl [N-Term]; 1xCarbamyl [K4(100)]	P20357 1xCarbamyl [K366(100)]; 1xCarbamyl [N-Term]	0.0823558	0.00710734	1	1	2	P20357	P20357 [363-374]	2	1447.69	0	695399		High	High	0.005923	0.06628	20	29.93	K.ESSKDEEPLKDK.A	[363-374]	1xCarbamyl [K366(100)]; 1xCarbamyl [N-Term]	Used
	High	[R].MFTIDPK.[V]			0.0956636	0.00842257	1	1	2	P20357	P20357 [660-666]	0	851.433	0	43812988		High	High	0.00884	0.09406	31	56.42	R.MFTIDPK.V	[660-666]		Used
	Medium	[K].ESSKDEEPLK.[D]			0.11313	0.0104689	1	1	1	P20357	P20357 [363-372]	1	1161.56	0	648663		High	High	0.00884	0.09351	19	24.64	K.ESSKDEEPLK.D	[363-372]		Used
	Medium	[K].VTGGQTIQVETSSESPFPAK.[E]	1xCarbamyl [N-Term]	P20357 1xCarbamyl [N-Term]	0.119293	0.0111103	1	1	1	P20357	P20357 [776-795]	0	2106.03	0	76037.4		High	High	0.009386	0.09912	2	73.18	K.VTGGQTIQVETSSESPFPAK.E	[776-795]	1xCarbamyl [N-Term]	Used
	Medium	[K].VAIIRTPPK.[S]	1xPhospho [T6(100)]	P20357 1xPhospho [T1650(100)]	0.122484	0.0114226	1	1	1	P20357	P20357 [1645-1653]	1	1074.61	0	6.97469e+06		Medium	Medium	0.01038	0.1022	33	46.2	K.VAIIRTPPK.S	[1645-1653]	1xPhospho [T1650(100)]	Used
	Medium	[K].DEFTAEK.[E]			0.130793	0.0121221	1	1	1	P20357	P20357 [929-935]	0	839.378	0	1.80778e+06		Medium	Medium	0.01149	0.1096	34	31.61	K.DEFTAEK.E	[929-935]		Used
	Medium	[K].VNETEVK.[E]			0.146991	0.0131506	1	1	2	P20357	P20357 [1111-1117]	0	818.425	0	59012792		Medium	Medium	0.01244	0.1243	38	22.72	K.VNETEVK.E	[1111-1117]		Used
	Medium	[K].NQHDEKELQAK.[A]			0.151786	0.0135253	1	1	1	P20357	P20357 [611-621]	1	1339.66	0	1.79564e+06		Medium	Medium	0.01269	0.1289	12	19.48	K.NQHDEKELQAK.A	[611-621]		Used
	Medium	[K].DLQGMEGEKLPPVPFAQTFGTNLEDR.[K]			0.169093	0.0152818	1	1	1	P20357	P20357 [210-235]	1	2889.41	0	432337		Medium	Medium	0.01449	0.1448	8	91.92	K.DLQGMEGEKLPPVPFAQTFGTNLEDR.K	[210-235]		Used
	Medium	[K].APHWTSASLTEAAAHPHSPEMK.[D]	1xOxidation [M21]; 1xPhospho [S18(100)]	P20357 1xPhospho [S28(100)]	0.174487	0.015829	1	1	3	P20357	P20357 [11-32]	0	2452.08	0	2.93017e+06		Medium	Medium	0.04813	0.444	12	52.04	K.APHWTSASLTEAAAHPHSPEMK.D	[11-32]	1xPhospho [S28(100)]	Used
	Medium	[R].SILTEQLETIPK.[E]	1xCarbamyl [N-Term]	P20357 1xCarbamyl [N-Term]	0.196288	0.0180691	1	1	1	P20357	P20357 [1403-1414]	0	1414.78	0	554058		Medium	Medium	0.01703	0.1698	14	88.79	R.SILTEQLETIPK.E	[1403-1414]	1xCarbamyl [N-Term]	Used
	Medium	[K].DDLTLSR.[S]			0.242082	0.0228859	1	1	1	P20357	P20357 [680-686]	0	819.421	0	1.92225e+06		Medium	Medium	0.02149	0.2142	23	41.43	K.DDLTLSR.S	[680-686]		Used
	Medium	[K].EGGKVNETEVK.[E]			0.274723	0.027554	1	1	1	P20357	P20357 [1107-1117]	1	1189.61	0	760112		Medium	Medium	0.02604	0.2446	19	23.7	K.EGGKVNETEVK.E	[1107-1117]		Used
	Medium	[K].VTDGISKSPEK.[R]	1xPhospho [S8(99.7)]	P20357 1xPhospho [S1539(99.7)]	0.285738	0.028941	1	1	1	P20357	P20357 [1532-1542]	1	1240.58	0	2.32309e+06		Medium	Medium	0.02684	0.2552	21	30	K.VTDGISKSPEK.R	[1532-1542]	1xPhospho [S1539(99.7)]	Used
	Medium	[R].TPPKSPATPK.[Q]			0.315442	0.0318794	1	1	1	P20357	P20357 [1650-1659]	1	1023.58	0	421736		Medium	Medium	0.02955	0.2841	16	24.38	R.TPPKSPATPK.Q	[1650-1659]		Used
	Medium	[R].EFDHDR.[K]			0.336331	0.0341034	1	1	1	P20357	P20357 [951-956]	0	818.343	0	130046		Medium	Medium	0.03171	0.3046	18	19.7	R.EFDHDR.K	[951-956]		Used
	Medium	[K].KVAIIRTPPKSPATPK.[Q]	1xPhospho [T7(100)]	P20357 1xPhospho [T1650(100)]	0.348907	0.0353988	1	1	1	P20357	P20357 [1644-1659]	3	1784.02	0	861060		Medium	Medium	0.03307	0.3172	18	44.3	K.KVAIIRTPPKSPATPK.Q	[1644-1659]	1xPhospho [T1650(100)]	Used
	Medium	[K].EEEDKAEQAK.[V]			0.367357	0.0375251	1	1	1	P20357	P20357 [766-775]	1	1176.54	0	101634		Medium	Medium	0.03528	0.3361	6	16.25	K.EEEDKAEQAK.V	[766-775]		Used
	Medium	[K].MEFPEQEKFPSSFAEPLDK.[G]	1xAcetyl [K8(100)]	P20357 1xAcetyl [K166(100)]	0.427916	0.0459239	1	1	1	P20357	P20357 [159-177]	1	2298.06	0	36776.3		Medium	Medium	0.04337	0.3966	9	88.42	K.MEFPEQEKFPSSFAEPLDK.G	[159-177]	1xAcetyl [K166(100)]	Used
	Medium	[R].VKIESVK.[L]			0.448431	0.0479124	1	1	1	P20357	P20357 [1724-1730]	1	802.503	0	17829696		Medium	Medium	0.04501	0.4174	29	28.64	R.VKIESVK.L	[1724-1730]		Used
Master Protein	P0DP26	Calmodulin-1 OS=Mus musculus OX=10090 GN=Calm1 PE=1 SV=1	74	16	217	9	1	149	16.8	4.22	5079	16	16	6.8328e+09	High	Acetyl [N-Term]; Phospho [T6(100)]; Acetyl [K22(100); K78(100); K95(100)]; Carbamyl [K78(100); K95(100)]
	Confidence	Annotated Sequence	Modifications	Modifications in Master Proteins	Qvality PEP	Qvality q-value	# Protein Groups	# Proteins	# PSMs	Master Protein Accessions	Positions in Master Proteins	# Missed Cleavages	Theo. MH+ [Da]	# Razor Quan Results	Abundance: F4: Sample	Quan Info	Found in Sample: [S4] F4: Sample	Confidence (by Search Engine): A2 Mascot	Percolator q-Value (by Search Engine): A2 Mascot	Percolator PEP (by Search Engine): A2 Mascot	Ions Score (by Search Engine): A2 Mascot	Top Apex RT [min]	Sequence in Protein	Positions in Protein	Peptide Group Modifications in Protein	Quan Usage
	High	[K].MKDTDSEEEIREAFR.[V]	1xOxidation [M1]		0.00203775	0	2	2	8	P0DP26; Q9D6P8	P0DP26 [77-91]; Q9D6P8 [77-91]	2	1871.84	0	1.32572e+07	Shared	High	High	9.54e-05	0.003067	44	52.99	K.MKDTDSEEEIREAFR.V	[77-91]		Used
	High	[K].MKDTDSEEEIR.[E]	1xCarbamyl [N-Term]; 1xOxidation [M1]	P0DP26 1xCarbamyl [N-Term]; Q9D6P8 1xCarbamyl [N-Term]	0.00072351	0	2	2	1	P0DP26; Q9D6P8	P0DP26 [77-87]; Q9D6P8 [77-87]	1	1411.6	0	527778	Shared	High	High	0	0.000387	51	33.59	K.MKDTDSEEEIR.E	[77-87]	1xCarbamyl [N-Term]	Used
	High	[K].MKDTDSEEEIR.[E]	1xOxidation [M1]		7.31709e-05	0	2	2	17	P0DP26; Q9D6P8	P0DP26 [77-87]; Q9D6P8 [77-87]	1	1368.59	0	1.22594e+08	Shared	High	High	0	0.0002291	79	27.11	K.MKDTDSEEEIR.E	[77-87]		Used
	High	[K].MKDTDSEEEIR.[E]			1.47648e-05	0	2	2	10	P0DP26; Q9D6P8	P0DP26 [77-87]; Q9D6P8 [77-87]	1	1352.6	0	5.80572e+08	Shared	High	High	0	5.644e-06	79	30.83	K.MKDTDSEEEIR.E	[77-87]		Used
	High	[R].HVMTNLGEK.[L]			0.00130912	0	1	1	1	P0DP26	P0DP26 [108-116]	0	1028.52	0	1.5175e+06		High	High	0	0.0007354	51	31.16	R.HVMTNLGEK.L	[108-116]		Used
	High	[R].KMKDTDSEEEIR.[E]			0.00020483	0	2	2	2	P0DP26; Q9D6P8	P0DP26 [76-87]; Q9D6P8 [76-87]	2	1480.69	0	5.22882e+07	Shared	High	High	0	9.807e-05	67	27.45	R.KMKDTDSEEEIR.E	[76-87]		Used
	High	[R].VFDKDGNGYISAAELR.[H]	1xCarbamyl [K4(100)]; 1xCarbamyl [N-Term]	P0DP26 1xCarbamyl [K95(100)]; 1xCarbamyl [N-Term]	2.30752e-06	0	1	1	3	P0DP26	P0DP26 [92-107]	1	1797.88	0	8.46424e+06		High	High	0	7.544e-07	96	77.19	R.VFDKDGNGYISAAELR.H	[92-107]	1xCarbamyl [K95(100)]; 1xCarbamyl [N-Term]	Used
	High	[R].VFDKDGNGYISAAELR.[H]			2.86242e-10	0	1	1	17	P0DP26	P0DP26 [92-107]	1	1754.87	0	8.37864e+08		High	High	0	1.642e-09	118	61.3	R.VFDKDGNGYISAAELR.H	[92-107]		Used
	High	[K].DTDSEEEIR.[E]			0.00032635	0	2	2	9	P0DP26; Q9D6P8	P0DP26 [79-87]; Q9D6P8 [79-87]	0	1093.46	0	6.62545e+08	Shared	High	High	0	0.0001623	56	30.98	K.DTDSEEEIR.E	[79-87]		Used
	High	[K].EAFSLFDKDGDGTITTK.[E]			1.8815e-08	0	1	1	17	P0DP26	P0DP26 [15-31]	1	1844.89	0	1.8779e+09		High	High	0	4.059e-09	105	67.88	K.EAFSLFDKDGDGTITTK.E	[15-31]		Used
	High	[K].EAFSLFDKDGDGTITTK.[E]	1xCarbamyl [N-Term]	P0DP26 1xCarbamyl [N-Term]	3.70014e-08	0	1	1	3	P0DP26	P0DP26 [15-31]	1	1887.9	0	1.15659e+07		High	High	0	8.521e-09	86	81.63	K.EAFSLFDKDGDGTITTK.E	[15-31]	1xCarbamyl [N-Term]	Used
	High	[R].EADIDGDGQVNYEEFVQMMTAK.[-]	1xOxidation [M]		1.83155e-09	0	1	1	45	P0DP26	P0DP26 [128-149]	0	2506.07	0	8.27435e+07		High	High	0	4.41e-10	74	78.64	R.EADIDGDGQVNYEEFVQMMTAK.-	[128-149]		Used
	High	[R].EADIDGDGQVNYEEFVQMMTAK.[-]	2xOxidation [M18; M19]		2.4292e-08	0	1	1	14	P0DP26	P0DP26 [128-149]	0	2522.07	0	3.76697e+07		High	High	0	1.49e-06	42	72.18	R.EADIDGDGQVNYEEFVQMMTAK.-	[128-149]		Used
	High	[R].EADIDGDGQVNYEEFVQMMTAK.[-]			1.91834e-07	0	1	1	5	P0DP26	P0DP26 [128-149]	0	2490.08	0	3.76666e+07		High	High	0	3.984e-07	84	95.85	R.EADIDGDGQVNYEEFVQMMTAK.-	[128-149]		Used
	High	[K].DGDGTITTK.[E]			0.000194336	0	1	1	3	P0DP26	P0DP26 [23-31]	0	907.437	0	5.64859e+07		High	High	0	9.256e-05	60	23.12	K.DGDGTITTK.E	[23-31]		Used
	High	[K].DGNGYISAAELR.[H]			5.61832e-07	0	1	1	6	P0DP26	P0DP26 [96-107]	0	1265.61	0	590006606		High	High	0	1.627e-07	78	59.18	K.DGNGYISAAELR.H	[96-107]		Used
	High	[K].ELGTVMR.[MS]	1xCarbamyl [N-Term]	P0DP26 1xCarbamyl [N-Term]	0.00216367	0	1	2	2	P0DP26	P0DP26 [32-38]	0	848.429	0	2856311		High	High	0.0002607	0.005275	50	60.53	K.ELGTVMR.S	[32-38]	1xCarbamyl [N-Term]	Used
	High	[M].ADQLTEEQIAEFK.[E]			0.00160305	0	2	2	2	P0DP26; Q9D6P8	P0DP26 [2-14]; Q9D6P8 [2-14]	0	1521.74	0	1.93897e+06	Shared	High	High	9.54e-05	0.001738	37	64.01	M.ADQLTEEQIAEFK.E	[2-14]		Used
	High	[M].ADQLTEEQIAEFK.[E]	1xAcetyl [N-Term]	P0DP26 1xAcetyl [N-Term]; Q9D6P8 1xAcetyl [N-Term]	1.80073e-06	0	2	2	11	P0DP26; Q9D6P8	P0DP26 [2-14]; Q9D6P8 [2-14]	0	1563.75	0	8.25521e+08	Shared	High	High	0	5.754e-07	67	77.63	M.ADQLTEEQIAEFK.E	[2-14]	1xAcetyl [N-Term]	Used
	High	[M].ADQLTEEQIAEFK.[E]	1xCarbamyl [N-Term]	P0DP26 1xCarbamyl [N-Term]; Q9D6P8 1xCarbamyl [N-Term]	2.7844e-06	0	2	2	2	P0DP26; Q9D6P8	P0DP26 [2-14]; Q9D6P8 [2-14]	0	1564.75	0	18007976	Shared	High	High	0	9.205e-07	62	79.88	M.ADQLTEEQIAEFK.E	[2-14]	1xCarbamyl [N-Term]	Used
	High	[K].DTDSEEEIREAFR.[V]			0.00274982	0	2	2	5	P0DP26; Q9D6P8	P0DP26 [79-91]; Q9D6P8 [79-91]	1	1596.71	0	148905724	Shared	High	High	0.0009011	0.01093	41	59.91	K.DTDSEEEIREAFR.V	[79-91]		Used
	High	[K].MKDTDSEEEIREAFR.[V]			0.00616341	0.000134768	2	2	3	P0DP26; Q9D6P8	P0DP26 [77-91]; Q9D6P8 [77-91]	2	1855.85	0	36800918	Shared	High	High	9.54e-05	0.003958	46	55.85	K.MKDTDSEEEIREAFR.V	[77-91]		Used
	High	[K].EAFSLFDK.[D]			0.00776356	0.000259094	2	2	7	P0DP26; Q9D6P8	P0DP26 [15-22]; Q9D6P8 [15-22]	0	956.472	0	2.15711e+08	Shared	High	High	0.0001833	0.005094	38	69.13	K.EAFSLFDK.D	[15-22]		Used
	High	[R].KMKDTDSEEEIR.[E]	1xOxidation [M2]		0.0105254	0.000369772	2	2	2	P0DP26; Q9D6P8	P0DP26 [76-87]; Q9D6P8 [76-87]	2	1496.69	0	3.0964e+06	Shared	High	High	0.0002607	0.007081	45	27.44	R.KMKDTDSEEEIR.E	[76-87]		Used
	High	[K].MKDTDSEEEIR.[E]	1xCarbamyl [N-Term]; 1xCarbamyl [K2(100)]	P0DP26 1xCarbamyl [N-Term]; 1xCarbamyl [K78(100)]; Q9D6P8 1xCarbamyl [N-Term]; 1xCarbamyl [K78(100)]	0.0130432	0.000481874	2	2	3	P0DP26; Q9D6P8	P0DP26 [77-87]; Q9D6P8 [77-87]	1	1395.61	0	2.24977e+06	Shared	High	High	0.004676	0.05225	48	42.17	K.MKDTDSEEEIR.E	[77-87]	1xCarbamyl [N-Term]; 1xCarbamyl [K78(100)]	Used
	High	[K].MKDTDSEEEIR.[E]	1xAcetyl [K2(100)]	P0DP26 1xAcetyl [K78(100)]; Q9D6P8 1xAcetyl [K78(100)]	0.0155667	0.000816031	2	2	1	P0DP26; Q9D6P8	P0DP26 [77-87]; Q9D6P8 [77-87]	1	1394.61	0	255564	Shared	High	High	0.0009011	0.01078	34	43.98	K.MKDTDSEEEIR.E	[77-87]	1xAcetyl [K78(100)]	Used
	High	[R].HVMTNLGEKLTDEEVDEMIR.[E]	1xOxidation [M3]; 1xPhospho [T]		0.0162688	0.000816031	1	1	2	P0DP26	P0DP26 [108-127]	1	2455.09	0	1.14532e+06		High	High	0.0009779	0.01135	37	73.35	R.HVMTNLGEKLTDEEVDEMIR.E	[108-127]		Used
	High	[K].EAFSLFDKDGDGTITTK.[E]	1xAcetyl [K8(100)]	P0DP26 1xAcetyl [K22(100)]	0.017767	0.00126831	1	1	3	P0DP26	P0DP26 [15-31]	1	1886.9	0	539810		High	High	0.001212	0.01244	24	82.9	K.EAFSLFDKDGDGTITTK.E	[15-31]	1xAcetyl [K22(100)]	Used
	High	[K].ELGTVMR.[MS]			0.0361882	0.00342214	1	2	3	P0DP26	P0DP26 [32-38]	0	805.424	0	555259968		High	High	0.002745	0.02694	40	40.03	K.ELGTVMR.S	[32-38]		Used
	High	[M].ADQLTEEQIAEFK.[E]	1xPhospho [T5(100)]	P0DP26 1xPhospho [T6(100)]; Q9D6P8 1xPhospho [T6(100)]	0.0471165	0.00445188	2	2	2	P0DP26; Q9D6P8	P0DP26 [2-14]; Q9D6P8 [2-14]	0	1601.71	0	3.30588e+06	Shared	High	High	0.003563	0.03591	40	77.63	M.ADQLTEEQIAEFK.E	[2-14]	1xPhospho [T6(100)]	Used
	High	[K].DGNGYISAAELR.[H]	1xCarbamyl [N-Term]	P0DP26 1xCarbamyl [N-Term]	0.0812343	0.00703754	1	1	1	P0DP26	P0DP26 [96-107]	0	1308.62	0	1.00845e+06		High	High	0.00581	0.06531	4	66.02	K.DGNGYISAAELR.H	[96-107]	1xCarbamyl [N-Term]	Used
	Medium	[K].ELGTVMR.[MS]	1xOxidation [M6]		0.127412	0.0117939	1	2	5	P0DP26	P0DP26 [32-38]	0	821.419	0	42532576		Medium	Medium	0.01519	0.1518	37	34.38	K.ELGTVMR.S	[32-38]		Used
	Medium	[K].LTDEEVDEMIR.[E]			0.160753	0.0141175	1	1	1	P0DP26	P0DP26 [117-127]	0	1349.63	0		No Quan Values	Medium	Medium	0.01325	0.1373	15		K.LTDEEVDEMIR.E	[117-127]		Not Used
	Medium	[R].VFDKDGNGYISAAELR.[H]	1xAcetyl [K4(100)]	P0DP26 1xAcetyl [K95(100)]	0.252143	0.0238213	1	1	1	P0DP26	P0DP26 [92-107]	1	1796.88	0		No Quan Values	Medium	Medium	0.02217	0.2234	13		R.VFDKDGNGYISAAELR.H	[92-107]	1xAcetyl [K95(100)]	Not Used
Master Protein	Q7TSJ2	Microtubule-associated protein 6 OS=Mus musculus OX=10090 GN=Map6 PE=1 SV=2	77	69	205	69	1	906	96.4	9.5	4466	69	0	1.84874e+09	High	Phospho [S632(100); S687(100)]; Carbamyl [K717(100)]
	Confidence	Annotated Sequence	Modifications	Modifications in Master Proteins	Qvality PEP	Qvality q-value	# Protein Groups	# Proteins	# PSMs	Master Protein Accessions	Positions in Master Proteins	# Missed Cleavages	Theo. MH+ [Da]	# Razor Quan Results	Abundance: F4: Sample	Quan Info	Found in Sample: [S4] F4: Sample	Confidence (by Search Engine): A2 Mascot	Percolator q-Value (by Search Engine): A2 Mascot	Percolator PEP (by Search Engine): A2 Mascot	Ions Score (by Search Engine): A2 Mascot	Top Apex RT [min]	Sequence in Protein	Positions in Protein	Peptide Group Modifications in Protein	Quan Usage
	High	[K].NQSPVVPASTK.[D]			0.000471559	0	1	1	1	Q7TSJ2	Q7TSJ2 [696-706]	0	1127.61	0	30543094		High	High	0	0.0002417	38	33.76	K.NQSPVVPASTK.D	[696-706]		Used
	High	[K].NQSPVVLGPIK.[N]			0.0010143	0	1	1	1	Q7TSJ2	Q7TSJ2 [830-840]	0	1151.68	0	28367268		High	High	0	0.0005569	57	59.38	K.NQSPVVLGPIK.N	[830-840]		Used
	High	[K].NQGPVIPEPVK.[S]			0.000333789	0	1	1	2	Q7TSJ2	Q7TSJ2 [797-807]	0	1177.66	0	45404712		High	High	0	0.0001666	38	53.28	K.NQGPVIPEPVK.S	[797-807]		Used
	High	[K].NQGLAGPELVK.[D]			0.00279131	0	1	1	2	Q7TSJ2	Q7TSJ2 [762-772]	0	1125.63	0	39199384		High	High	0	0.001668	42	52.03	K.NQGLAGPELVK.D	[762-772]		Used
	High	[K].NQDPIIPVPLKGQDPLVPAPTK.[D]			2.44752e-08	0	1	1	2	Q7TSJ2	Q7TSJ2 [841-862]	1	2337.32	0	7792563		High	High	0	5.438e-09	37	79.64	K.NQDPIIPVPLKGQDPLVPAPTK.D	[841-862]		Used
	High	[K].NQDPIIPVPLK.[G]			0.00126092	0	1	1	1	Q7TSJ2	Q7TSJ2 [841-851]	0	1233.72	0	25470998		High	High	0	0.0007039	40	71.42	K.NQDPIIPVPLK.G	[841-851]		Used
	High	[R].NEGHEEKPLPPAQSQTQEGGPAAGK.[A]			1.02889e-12	0	1	1	8	Q7TSJ2	Q7TSJ2 [248-272]	0	2557.23	0	5.94631e+06		High	High	0	9.678e-14	107	34.87	R.NEGHEEKPLPPAQSQTQEGGPAAGK.A	[248-272]		Used
	High	[K].NEAPMVPESVK.[N]	1xOxidation [M5]		0.000384997	0	1	1	8	Q7TSJ2	Q7TSJ2 [751-761]	0	1216.59	0	9.60973e+06		High	High	0	0.0001946	47	43.62	K.NEAPMVPESVK.N	[751-761]		Used
	High	[K].NEAPMVPESVK.[N]			0.000354463	0	1	1	1	Q7TSJ2	Q7TSJ2 [751-761]	0	1200.59	0	23455200		High	High	0	0.0001775	43	48.74	K.NEAPMVPESVK.N	[751-761]		Used
	High	[K].NKDSVPLAPAK.[A]			0.000124747	0	1	1	1	Q7TSJ2	Q7TSJ2 [674-684]	1	1139.64	0	7.20824e+06		High	High	0	5.71e-05	37	35.51	K.NKDSVPLAPAK.A	[674-684]		Used
	High	[K].GHDSVFVAPVK.[N]			0.000158654	0	1	1	3	Q7TSJ2	Q7TSJ2 [786-796]	0	1155.62	0	26952816		High	High	0	7.406e-05	66	48.52	K.GHDSVFVAPVK.N	[786-796]		Used
	High	[K].GQDPLVPAPTKDQGPTAPDPLK.[T]			1.92673e-06	0	1	1	1	Q7TSJ2	Q7TSJ2 [852-873]	1	2242.17	0	1.9913e+06		High	High	0	6.188e-07	25	62.67	K.GQDPLVPAPTKDQGPTAPDPLK.T	[852-873]		Used
	High	[K].GQDPLVPAPTK.[D]			0.00100671	0	1	1	1	Q7TSJ2	Q7TSJ2 [852-862]	0	1122.62	0	21815122		High	High	0	0.0005527	62	46.84	K.GQDPLVPAPTK.D	[852-862]		Used
	High	[K].GQEPLKDQGPVVPGLPK.[D]			8.79118e-06	0	1	1	4	Q7TSJ2	Q7TSJ2 [602-618]	1	1758.97	0	4.01896e+07		High	High	0	3.221e-06	58	60.84	K.GQEPLKDQGPVVPGLPK.D	[602-618]		Used
	High	[K].GQSPTAPGPTK.[D]			0.00251346	0	1	1	1	Q7TSJ2	Q7TSJ2 [630-640]	0	1040.54	0		No Quan Values	High	High	0	0.001493	37		K.GQSPTAPGPTK.D	[630-640]		Not Used
	High	[R].GPMQLSADARDPEGAGGAGVLAAGK.[A]			2.07054e-05	0	1	1	1	Q7TSJ2	Q7TSJ2 [202-226]	1	2296.14	0	340691		High	High	0	8.163e-06	34	62.4	R.GPMQLSADARDPEGAGGAGVLAAGK.A	[202-226]		Used
	High	[R].GPMQLSADAR.[D]	1xOxidation [M3]		0.000671171	0	1	1	5	Q7TSJ2	Q7TSJ2 [202-211]	0	1061.5	1	1.10564e+07		High	High	0	0.0007057	66	33.46	R.GPMQLSADAR.D	[202-211]		Used
	High	[R].GPMQLSADAR.[D]			0.000627309	0	1	1	1	Q7TSJ2	Q7TSJ2 [202-211]	0	1045.51	0	46808924		High	High	0	0.0003293	55	44.28	R.GPMQLSADAR.D	[202-211]		Used
	High	[R].KDPGPVIPEPEK.[D]			0.00279131	0	1	1	2	Q7TSJ2	Q7TSJ2 [717-728]	1	1305.7	0	2.61078e+06		High	High	0	0.001721	46	45.24	R.KDPGPVIPEPEK.D	[717-728]		Used
	High	[R].KDPGPVIPEPEKDRAPTVPER.[R]			0.000779927	0	1	1	1	Q7TSJ2	Q7TSJ2 [717-737]	3	2327.24	0	1.00758e+06		High	High	0	0.0004185	26	50.59	R.KDPGPVIPEPEKDRAPTVPER.R	[717-737]		Used
	High	[R].KDPGPVIPEPEKDR.[A]			3.83431e-05	0	1	1	5	Q7TSJ2	Q7TSJ2 [717-730]	2	1576.83	0	2.46946e+07		High	High	0	5.298e-05	59	42.07	R.KDPGPVIPEPEKDR.A	[717-730]		Used
	High	[K].KTTEGPSATKPDDKEQSK.[E]			0.000274564	0	1	1	1	Q7TSJ2	Q7TSJ2 [540-557]	2	1946.97	0	383605		High	High	0	0.0001348	34	19.88	K.KTTEGPSATKPDDKEQSK.E	[540-557]		Used
	High	[K].TTEGPSATKPDDKEQSK.[E]	1xCarbamyl [N-Term]	Q7TSJ2 1xCarbamyl [N-Term]	0.000504537	0	1	1	1	Q7TSJ2	Q7TSJ2 [541-557]	1	1861.88	0	388388		High	High	0	0.0002611	32	27.46	K.TTEGPSATKPDDKEQSK.E	[541-557]	1xCarbamyl [N-Term]	Used
	High	[K].TTEGPSATKPDDKEQSK.[E]			1.73433e-06	0	1	1	2	Q7TSJ2	Q7TSJ2 [541-557]	1	1818.87	0	18338198		High	High	0	5.521e-07	42	23.11	K.TTEGPSATKPDDKEQSK.E	[541-557]		Used
	High	[K].TTEGPSATKPDDK.[E]			2.99222e-05	0	1	1	2	Q7TSJ2	Q7TSJ2 [541-553]	0	1346.64	0	5.34439e+06		High	High	0	1.22e-05	52	23.47	K.TTEGPSATKPDDK.E	[541-553]		Used
	High	[K].VEKPSVQSSKPK.[K]			6.31616e-06	0	1	1	3	Q7TSJ2	Q7TSJ2 [503-514]	0	1313.74	0	1.37652e+07		High	High	0	2.243e-06	59	24.42	K.VEKPSVQSSKPK.K	[503-514]		Used
	High	[K].YSEATEHPGAPPQPPAPLQPALAPPSR.[A]			6.61226e-11	0	1	1	5	Q7TSJ2	Q7TSJ2 [33-59]	0	2776.41	0	1.02782e+07		High	High	0	8.015e-10	44	64.65	K.YSEATEHPGAPPQPPAPLQPALAPPSR.A	[33-59]		Used
	High	[K].VQDHIASELLK.[N]			3.37449e-05	0	1	1	4	Q7TSJ2	Q7TSJ2 [663-673]	0	1252.69	0	6.73413e+07		High	High	0	1.389e-05	57	54.36	K.VQDHIASELLK.N	[663-673]		Used
	High	[R].TEGHEETPLPPAQSQTQEGGPAAGK.[A]			1.24153e-12	0	1	1	7	Q7TSJ2	Q7TSJ2 [340-364]	0	2517.19	0	1.88806e+07		High	High	0	1.047e-10	80	42.84	R.TEGHEETPLPPAQSQTQEGGPAAGK.A	[340-364]		Used
	High	[R].SGLGLGAASASTSGSGPADSVMR.[Q]	1xOxidation [M22]		2.88751e-08	0	1	1	8	Q7TSJ2	Q7TSJ2 [98-120]	0	2051.97	0	4.86984e+06		High	High	0	6.482e-09	89	56.03	R.SGLGLGAASASTSGSGPADSVMR.Q	[98-120]		Used
	High	[R].SGLGLGAASASTSGSGPADSVMR.[Q]			1.43833e-11	0	1	1	3	Q7TSJ2	Q7TSJ2 [98-120]	0	2035.97	0	2.08876e+07		High	High	0	1.684e-12	104	63.69	R.SGLGLGAASASTSGSGPADSVMR.Q	[98-120]		Used
	High	[R].SEGHEQTPAAHAQGTGPEGGK.[G]			3.48426e-08	0	1	1	2	Q7TSJ2	Q7TSJ2 [386-406]	0	2045.93	0		No Quan Values	High	High	0	7.93e-09	47		R.SEGHEQTPAAHAQGTGPEGGK.G	[386-406]		Not Used
	High	[R].SEGHEEKPLPPAQSQTQEGGPAAGK.[A]			8.00397e-12	0	1	1	8	Q7TSJ2	Q7TSJ2 [294-318]	0	2530.22	0	8.91119e+06		High	High	0	5.506e-12	76	34.88	R.SEGHEEKPLPPAQSQTQEGGPAAGK.A	[294-318]		Used
	High	[R].SEYQPSDAPFER.[E]			0.00107707	0	1	1	2	Q7TSJ2	Q7TSJ2 [139-150]	0	1425.63	0	58448748		High	High	0	0.0005963	49	52.62	R.SEYQPSDAPFER.E	[139-150]		Used
	High	[R].RSEGHEQTPAAHAQGTGPEGGK.[G]			1.2168e-08	0	1	1	4	Q7TSJ2	Q7TSJ2 [385-406]	1	2202.03	0	1.98426e+07		High	High	0	5.581e-09	53	23.74	R.RSEGHEQTPAAHAQGTGPEGGK.G	[385-406]		Used
	High	[R].SLYSEPFKECPK.[V]	1xCarbamidomethyl [C10]		4.32416e-05	0	1	1	2	Q7TSJ2	Q7TSJ2 [491-502]	1	1484.71	0	17154138		High	High	0	1.812e-05	44	52.45	R.SLYSEPFKECPK.V	[491-502]		Used
	High	[K].SQDPIIPALAK.[D]			0.00253236	0	1	1	2	Q7TSJ2	Q7TSJ2 [808-818]	0	1152.66	0	33751384		High	High	0.0002607	0.005259	43	65	K.SQDPIIPALAK.D	[808-818]		Used
	High	[R].DPEGAGGAGVLAAGK.[A]			2.99806e-08	0	1	1	1	Q7TSJ2	Q7TSJ2 [212-226]	0	1269.64	0	105000872		High	High	0	6.775e-09	84	45.89	R.DPEGAGGAGVLAAGK.A	[212-226]		Used
	High	[K].DQGAVLLGPVK.[D]			0.000120147	0	1	1	2	Q7TSJ2	Q7TSJ2 [641-651]	0	1096.64	0	73390016		High	High	0	5.501e-05	41	59.73	K.DQGAVLLGPVK.D	[641-651]		Used
	High	[K].DQGAVLLGPVKDLGPVAPAPIK.[V]			1.82004e-07	0	1	1	1	Q7TSJ2	Q7TSJ2 [641-662]	1	2155.25	0	1.51044e+06		High	High	0	4.784e-08	56	82.75	K.DQGAVLLGPVKDLGPVAPAPIK.V	[641-662]		Used
	High	[K].DQGPMLPEPPK.[N]			0.000581924	0	1	1	3	Q7TSJ2	Q7TSJ2 [819-829]	0	1208.6	0	6.81021e+06		High	High	0	0.000304	41	56.14	K.DQGPMLPEPPK.N	[819-829]		Used
	High	[K].DQGPMLPEPPK.[N]	1xOxidation [M5]		0.000270469	0	1	1	5	Q7TSJ2	Q7TSJ2 [819-829]	0	1224.59	1	9.18048e+06		High	High	0	0.000133	50	53.43	K.DQGPMLPEPPK.N	[819-829]		Used
	High	[K].DQGPMLPEPPKNQSPVVLGPIK.[N]			0.000349178	0	1	1	1	Q7TSJ2	Q7TSJ2 [819-840]	1	2341.26	0	1.11767e+06		High	High	0	0.0001743	23	74.94	K.DQGPMLPEPPKNQSPVVLGPIK.N	[819-840]		Used
	High	[K].DQGPTAPDPLK.[T]			5.84033e-05	0	1	1	2	Q7TSJ2	Q7TSJ2 [863-873]	0	1138.57	0	60969216		High	High	0	2.511e-05	57	48.87	K.DQGPTAPDPLK.T	[863-873]		Used
	High	[K].DQGPVVPGLPK.[D]			0.00144324	0	1	1	1	Q7TSJ2	Q7TSJ2 [608-618]	0	1106.62	0	2.65442e+06		High	High	0	0.0008151	36	60.39	K.DQGPVVPGLPK.D	[608-618]		Used
	High	[K].DQGSVAPGLPK.[G]			0.00137972	0	1	1	2	Q7TSJ2	Q7TSJ2 [591-601]	0	1068.57	0	14126575		High	High	0	0.0007799	50	46.7	K.DQGSVAPGLPK.G	[591-601]		Used
	High	[K].DQHVSIMASLK.[N]			0.000220812	0	1	1	2	Q7TSJ2	Q7TSJ2 [740-750]	0	1228.64	0	3.72045e+06		High	High	0	0.0001067	53	56.99	K.DQHVSIMASLK.N	[740-750]		Used
	High	[K].DQVPVVPGSLK.[G]			0.00102194	0	1	1	4	Q7TSJ2	Q7TSJ2 [619-629]	0	1138.65	0	6.04141e+07		High	High	0	0.0005632	46	57.87	K.DQVPVVPGSLK.G	[619-629]		Used
	High	[K].DLGPVAPAPIK.[V]			0.000461052	0	1	1	1	Q7TSJ2	Q7TSJ2 [652-662]	0	1077.63	0	69217824		High	High	0	0.0002365	39	58.47	K.DLGPVAPAPIK.V	[652-662]		Used
	High	[K].EPHKDQGSVAPGLPK.[G]			0.00257058	0	1	1	1	Q7TSJ2	Q7TSJ2 [587-601]	1	1559.82	0	17322360		High	High	0	0.001528	16	36.87	K.EPHKDQGSVAPGLPK.G	[587-601]		Used
	High	[R].EEVASTVSSSYR.[N]			9.8401e-06	0	1	1	3	Q7TSJ2	Q7TSJ2 [420-431]	0	1314.62	0	7.93836e+07		High	High	0	3.637e-06	72	42.53	R.EEVASTVSSSYR.N	[420-431]		Used
	High	[K].AGPAWMVR.[R]			0.000365276	0	1	1	1	Q7TSJ2	Q7TSJ2 [377-384]	0	887.456	0	15368990		High	High	0	0.0001837	57	57.44	K.AGPAWMVR.R	[377-384]		Used
	High	[K].AGPAWMVTR.[NST]			3.86323e-05	0	1	1	1	Q7TSJ2	Q7TSJ2 [239-247]; [285-293]; [331-339]	0	988.503	0	65995612		High	High	0	1.601e-05	74	58.47	K.AGPAWMVTR.N; K.AGPAWMVTR.S; K.AGPAWMVTR.T	[239-247]; [285-293]; [331-339]		Used
	High	[K].AGPAWMVTR.[NST]	1xOxidation [M6]		0.00065131	0	1	1	10	Q7TSJ2	Q7TSJ2 [239-247]; [285-293]; [331-339]	0	1004.5	0	3.4176e+07		High	High	0	0.0009812	44	49.03	K.AGPAWMVTR.N; K.AGPAWMVTR.S; K.AGPAWMVTR.T	[239-247]; [285-293]; [331-339]		Used
	High	[K].AKPQYKPPDDK.[M]			0.000285074	0	1	1	2	Q7TSJ2	Q7TSJ2 [448-458]	0	1286.67	0	2.29334e+07		High	High	0	0.0001403	42	25.79	K.AKPQYKPPDDK.M	[448-458]		Used
	High	[K].ADIAVPLVFTK.[Y]			0.00018577	0	1	1	2	Q7TSJ2	Q7TSJ2 [22-32]	0	1173.69	0	20338054		High	High	0	8.788e-05	39	80.61	K.ADIAVPLVFTK.Y	[22-32]		Used
	High	[R].ATGPAPGPSVDR.[E]			0.000133475	0	1	1	1	Q7TSJ2	Q7TSJ2 [78-89]	0	1124.57	0	67957848		High	High	0	6.175e-05	38	34.43	R.ATGPAPGPSVDR.E	[78-89]		Used
	High	[R].ATGPAPGPSVDRETVAAPGR.[S]			2.05504e-05	0	1	1	2	Q7TSJ2	Q7TSJ2 [78-97]	1	1905.98	0	6.90807e+06		High	High	0	8.101e-06	30	45.44	R.ATGPAPGPSVDRETVAAPGR.S	[78-97]		Used
	High	[R].AVAIETQPAQGESDAVAR.[A]			2.02833e-08	0	1	1	4	Q7TSJ2	Q7TSJ2 [60-77]	0	1812.91	0	5.7686e+07		High	High	0	4.406e-09	70	49.53	R.AVAIETQPAQGESDAVAR.A	[60-77]		Used
	High	[R].AWTDIKPVKPIK.[A]			0.000485941	0	1	1	3	Q7TSJ2	Q7TSJ2 [436-447]	0	1395.84	0	1.30212e+07		High	High	0	0.0015	29	53.9	R.AWTDIKPVKPIK.A	[436-447]		Used
	High	[K].AQSPLLPEPLK.[N]			0.00266867	0	1	1	2	Q7TSJ2	Q7TSJ2 [685-695]	0	1192.69	0	26638940		High	High	9.54e-05	0.001738	52	66.22	K.AQSPLLPEPLK.N	[685-695]		Used
	High	[R].GDHPWIPKPVQIPATSQPSQPVLGVPK.[R]			0.000104163	0	1	1	1	Q7TSJ2	Q7TSJ2 [167-193]	0	2873.57	0	1.05936e+06		High	High	0	4.707e-05	23	76.13	R.GDHPWIPKPVQIPATSQPSQPVLGVPK.R	[167-193]		Used
	High	[K].GQSPTAPGPTK.[D]	1xPhospho [S3(100)]	Q7TSJ2 1xPhospho [S632(100)]	0.0029636	0.000134768	1	1	1	Q7TSJ2	Q7TSJ2 [630-640]	0	1120.5	0	11228852		High	High	9.54e-05	0.001786	54	28.13	K.GQSPTAPGPTK.D	[630-640]	1xPhospho [S632(100)]	Used
	High	[R].AVADALNR.[Q]			0.00534913	0.000134768	1	1	2	Q7TSJ2	Q7TSJ2 [409-416]	0	829.453	0	4.38555e+07		High	High	9.54e-05	0.003393	46	35.53	R.AVADALNR.Q	[409-416]		Used
	High	[K].MVHETSYSAQFK.[G]	1xOxidation [M1]		0.00370942	0.000134768	1	1	6	Q7TSJ2	Q7TSJ2 [459-470]	0	1443.66	0	6.43831e+06		High	High	0.0009011	0.01074	37	39.9	K.MVHETSYSAQFK.G	[459-470]		Used
	High	[K].DQSFPTPAPR.[K]			0.00447157	0.000134768	1	1	2	Q7TSJ2	Q7TSJ2 [707-716]	0	1115.55	0	74389072		High	High	9.54e-05	0.002794	36	47.31	K.DQSFPTPAPR.K	[707-716]		Used
	High	[K].AGPAWMVR.[R]	1xOxidation [M6]		0.00542955	0.000134768	1	1	5	Q7TSJ2	Q7TSJ2 [377-384]	0	903.451	0	5.19037e+06		High	High	9.54e-05	0.003438	41	47.6	K.AGPAWMVR.R	[377-384]		Used
	High	[R].ETVAAPGR.[S]			0.00710044	0.000259094	1	1	2	Q7TSJ2	Q7TSJ2 [90-97]	0	800.426	0	37562352		High	High	0.0001833	0.004957	48	27.71	R.ETVAAPGR.S	[90-97]		Used
	High	[K].AQSPLLPEPLKNQSPVVPASTK.[D]			0.0101426	0.000369772	1	1	1	Q7TSJ2	Q7TSJ2 [685-706]	1	2301.28	0	9282967		High	High	0.0002607	0.006766	8	67.45	K.AQSPLLPEPLKNQSPVVPASTK.D	[685-706]		Used
	High	[K].MVHETSYSAQFK.[G]			0.0115887	0.000481874	1	1	3	Q7TSJ2	Q7TSJ2 [459-470]	0	1427.66	0	32802580		High	High	0.0003391	0.007826	25	43.6	K.MVHETSYSAQFK.G	[459-470]		Used
	High	[R].APTVPER.[R]			0.0198301	0.00158784	1	1	1	Q7TSJ2	Q7TSJ2 [731-737]	0	769.42	0	51419692		High	High	0.001426	0.01405	49	30.64	R.APTVPER.R	[731-737]		Used
	High	[K].AQSPLLPEPLK.[N]	1xPhospho [S3(100)]	Q7TSJ2 1xPhospho [S687(100)]	0.0275169	0.00236785	1	1	1	Q7TSJ2	Q7TSJ2 [685-695]	0	1272.66	0	943247		High	High	0.002026	0.02004	40	69.45	K.AQSPLLPEPLK.N	[685-695]	1xPhospho [S687(100)]	Used
	High	[K].DQGPMLPEPPKNQSPVVLGPIK.[N]	1xOxidation [M5]		0.0402889	0.00404778	1	1	2	Q7TSJ2	Q7TSJ2 [819-840]	1	2357.25	0	578968		High	High	0.003611	0.03949	7	72.17	K.DQGPMLPEPPKNQSPVVLGPIK.N	[819-840]		Used
	High	[K].EPHKDQGSVAPGLPK.[G]	1xCarbamyl [N-Term]	Q7TSJ2 1xCarbamyl [N-Term]	0.0445149	0.00440219	1	1	1	Q7TSJ2	Q7TSJ2 [587-601]	1	1602.82	0	413331		High	High	0.003538	0.03394	13	42.8	K.EPHKDQGSVAPGLPK.G	[587-601]	1xCarbamyl [N-Term]	Used
	High	[K].VQRPEPSCRPR.[S]	1xCarbamidomethyl [C8]		0.0542686	0.00465462	1	1	1	Q7TSJ2	Q7TSJ2 [128-138]	0	1381.71	0	1.54412e+06		High	High	0.003686	0.0421	14	26.1	K.VQRPEPSCRPR.S	[128-138]		Used
	High	[R].SLYSEPFK.[E]			0.0590416	0.00474907	1	1	2	Q7TSJ2	Q7TSJ2 [491-498]	0	970.488	0	17251020		High	High	0.005426	0.06005	31	56.44	R.SLYSEPFK.E	[491-498]		Used
	High	[K].DSVPLAPAK.[A]			0.0620059	0.00501325	1	1	2	Q7TSJ2	Q7TSJ2 [676-684]	0	897.504	0	8.03114e+06		High	High	0.004062	0.04853	31	41.89	K.DSVPLAPAK.A	[676-684]		Used
	High	[K].GEANKPSAADNK.[A]			0.0912305	0.00810852	1	1	1	Q7TSJ2	Q7TSJ2 [471-482]	0	1201.58	0	140921		High	High	0.006901	0.0739	20	16.35	K.GEANKPSAADNK.A	[471-482]		Used
	Medium	[R].FWNQLDK.[A]			0.169093	0.0152818	1	1	1	Q7TSJ2	Q7TSJ2 [15-21]	0	950.473	0	10376725		Medium	Medium	0.01449	0.1448	34	54.53	R.FWNQLDK.A	[15-21]		Used
	Medium	[K].NQSPVVLGPIKNQDPIIPVPLK.[G]			0.208615	0.0191254	1	1	1	Q7TSJ2	Q7TSJ2 [830-851]	1	2366.38	0	141208		Medium	Medium	0.0179	0.1824	17	83.66	K.NQSPVVLGPIKNQDPIIPVPLK.G	[830-851]		Used
	Medium	[K].DQHVSIMASLK.[N]	1xOxidation [M7]		0.261008	0.0251554	1	1	1	Q7TSJ2	Q7TSJ2 [740-750]	0	1244.63	0	943714		Medium	Medium	0.0238	0.2318	7	46.21	K.DQHVSIMASLK.N	[740-750]		Used
	Medium	[K].DPGPVIPEPEK.[D]			0.41183	0.0437092	1	1	1	Q7TSJ2	Q7TSJ2 [718-728]	0	1177.61	0		No Quan Values	Medium	Medium	0.04085	0.3806	7		K.DPGPVIPEPEK.D	[718-728]		Not Used
	Medium	[R].KDPGPVIPEPEKDR.[A]	1xCarbamyl [N-Term]; 1xCarbamyl [K1(100)]	Q7TSJ2 1xCarbamyl [K717(100)]; 1xCarbamyl [N-Term]	0.454668	0.0482957	1	1	2	Q7TSJ2	Q7TSJ2 [717-730]	2	1619.84	0	256307		Medium	Medium	0.0453	0.4229	8	47.48	R.KDPGPVIPEPEKDR.A	[717-730]	1xCarbamyl [K717(100)]; 1xCarbamyl [N-Term]	Used
Master Protein	Q9QYR6	Microtubule-associated protein 1A OS=Mus musculus OX=10090 GN=Map1a PE=1 SV=2	44	98	215	97	1	2776	300	5	3108	98	1	8.25841e+08	High	Phospho [S895(95.1); S991(100); S1580(100); S1606(100); S1648(100); S1772(99.1); S1789(100); S2082(99.6); S2603(99.4)]
	Confidence	Annotated Sequence	Modifications	Modifications in Master Proteins	Qvality PEP	Qvality q-value	# Protein Groups	# Proteins	# PSMs	Master Protein Accessions	Positions in Master Proteins	# Missed Cleavages	Theo. MH+ [Da]	# Razor Quan Results	Abundance: F4: Sample	Quan Info	Found in Sample: [S4] F4: Sample	Confidence (by Search Engine): A2 Mascot	Percolator q-Value (by Search Engine): A2 Mascot	Percolator PEP (by Search Engine): A2 Mascot	Ions Score (by Search Engine): A2 Mascot	Top Apex RT [min]	Sequence in Protein	Positions in Protein	Peptide Group Modifications in Protein	Quan Usage
	High	[K].LSSQYAAVFGAPGHALHPGEPALGEVEER.[C]			1.28408e-06	0	1	1	1	Q9QYR6	Q9QYR6 [950-978]	0	2989.48	0	1.70151e+06		High	High	0	3.994e-07	23	74.55	K.LSSQYAAVFGAPGHALHPGEPALGEVEER.C	[950-978]		Used
	High	[K].LSSFATSVAEDQSVASLTAPQTEETGK.[S]			4.98185e-07	0	1	1	3	Q9QYR6	Q9QYR6 [837-863]	0	2754.33	0	5.67707e+06		High	High	0	1.426e-07	50	75.12	K.LSSFATSVAEDQSVASLTAPQTEETGK.S	[837-863]		Used
	High	[K].MASPPPSGPPSAAHTPFHQSPVEEK.[S]	1xPhospho [S3(100)]	Q9QYR6 1xPhospho [S991(100)]	0.000191437	0	1	1	2	Q9QYR6	Q9QYR6 [989-1013]	0	2663.2	0	1.6262e+06		High	High	0	9.081e-05	18	53.11	K.MASPPPSGPPSAAHTPFHQSPVEEK.S	[989-1013]	1xPhospho [S991(100)]	Used
	High	[R].QEPEPGPNVEPSFTPPAVPPR.[A]			6.16789e-08	0	1	1	11	Q9QYR6	Q9QYR6 [2018-2038]	0	2242.11	0	5.65001e+06		High	High	0	1.484e-08	61	70.25	R.QEPEPGPNVEPSFTPPAVPPR.A	[2018-2038]		Used
	High	[K].HAPGVSKEDAEEQTVKPGPEEAMSEEGKVPLSR.[S]			0.00029377	0	1	1	1	Q9QYR6	Q9QYR6 [1029-1061]	2	3518.71	0	1.02194e+06		High	High	0	0.0001445	25	53.91	K.HAPGVSKEDAEEQTVKPGPEEAMSEEGKVPLSR.S	[1029-1061]		Used
	High	[K].GVEQQDGAVPEK.[T]			6.34358e-05	0	1	1	2	Q9QYR6	Q9QYR6 [1586-1597]	0	1256.61	0	2.59455e+07		High	High	0	2.75e-05	58	32.65	K.GVEQQDGAVPEK.T	[1586-1597]		Used
	High	[K].HSPGEITGPGGHFMTSDSSLTK.[S]			1.71385e-07	0	1	1	2	Q9QYR6	Q9QYR6 [1288-1309]	0	2243.04	0	4.66474e+06		High	High	0	4.467e-08	35	55.98	K.HSPGEITGPGGHFMTSDSSLTK.S	[1288-1309]		Used
	High	[K].GKDLYLEDQGLAEKDK.[A]			6.50102e-08	0	1	1	2	Q9QYR6	Q9QYR6 [1417-1432]	2	1821.92	0	3.87401e+06		High	High	0	1.571e-08	59	48.68	K.GKDLYLEDQGLAEKDK.A	[1417-1432]		Used
	High	[K].GKDLYLEDQGLAEK.[D]			0.000333789	0	1	1	1	Q9QYR6	Q9QYR6 [1417-1430]	1	1578.8	0	7378898		High	High	0	0.0001667	56	53.28	K.GKDLYLEDQGLAEK.D	[1417-1430]		Used
	High	[K].KPSPFLSHSGDHEANGPGETSLNPPGFATATAEK.[E]			5.31365e-06	0	1	1	2	Q9QYR6	Q9QYR6 [2324-2357]	0	3448.64	0	3.71626e+06		High	High	0	1.865e-06	24	61.73	K.KPSPFLSHSGDHEANGPGETSLNPPGFATATAEK.E	[2324-2357]		Used
	High	[R].TRHDEYLEVTK.[A]			0.000177581	0	1	1	2	Q9QYR6	Q9QYR6 [2186-2196]	1	1390.7	0	1.83514e+07		High	High	0	0.001669	46	37.38	R.TRHDEYLEVTK.A	[2186-2196]		Used
	High	[R].WLAESPVGLPPEEEDKLTR.[S]			2.347e-09	0	1	1	6	Q9QYR6	Q9QYR6 [1743-1761]	1	2166.11	0	1.28401e+07		High	High	0	4.247e-10	61	73.36	R.WLAESPVGLPPEEEDKLTR.S	[1743-1761]		Used
	High	[R].WLAESPVGLPPEEEDK.[L]			0.00180741	0	1	1	3	Q9QYR6	Q9QYR6 [1743-1758]	0	1795.87	0	1.02099e+06		High	High	0	0.001041	30	73.19	R.WLAESPVGLPPEEEDK.L	[1743-1758]		Used
	High	[R].VLFPGNAPQNK.[I]			0.000728963	0	1	1	1	Q9QYR6	Q9QYR6 [265-275]	0	1184.64	0	636104		High	High	0	0.0003902	41	50.12	R.VLFPGNAPQNK.I	[265-275]		Used
	High	[R].VPSAPGQESPVPDTK.[S]	1xPhospho [S9(100)]	Q9QYR6 1xPhospho [S1789(100)]	0.0003879	0	1	1	2	Q9QYR6	Q9QYR6 [1781-1795]	0	1588.73	0	3.83185e+06		High	High	0	0.0001962	36	44.12	R.VPSAPGQESPVPDTK.S	[1781-1795]	1xPhospho [S1789(100)]	Used
	High	[R].VPSAPGQESPVPDTK.[S]			8.18053e-07	0	1	1	2	Q9QYR6	Q9QYR6 [1781-1795]	0	1508.76	0	42096760		High	High	0	2.438e-07	61	45.11	R.VPSAPGQESPVPDTK.S	[1781-1795]		Used
	High	[K].VPEVTESHTTR.[D]			1.77387e-06	0	1	1	2	Q9QYR6	Q9QYR6 [1905-1915]	0	1255.63	0	68955232		High	High	0	5.668e-07	71	30.4	K.VPEVTESHTTR.D	[1905-1915]		Used
	High	[R].SAPCGSLAFSGDR.[A]	1xCarbamidomethyl [C4]		0.000136518	0	1	1	1	Q9QYR6	Q9QYR6 [2162-2174]	0	1324.6	0	12226343		High	High	0	6.313e-05	74	50.44	R.SAPCGSLAFSGDR.A	[2162-2174]		Used
	High	[R].SHWDDGTNDSDLEK.[G]			1.34754e-07	0	1	1	4	Q9QYR6	Q9QYR6 [2073-2086]	0	1618.66	0	2.44617e+07		High	High	0	3.466e-08	95	41.46	R.SHWDDGTNDSDLEK.G	[2073-2086]		Used
	High	[K].SEPQDFQEDSWGDTK.[H]			6.96432e-06	0	1	1	2	Q9QYR6	Q9QYR6 [1014-1028]	0	1768.73	0	3176117		High	High	0	6.656e-06	61	56.55	K.SEPQDFQEDSWGDTK.H	[1014-1028]		Used
	High	[K].REEVLEEGAK.[E]			1.23283e-05	0	1	1	1	Q9QYR6	Q9QYR6 [337-346]	1	1159.6	0	1.75409e+06		High	High	0	4.633e-06	77	30.65	K.REEVLEEGAK.E	[337-346]		Used
	High	[R].STPSQVTSEEK.[D]			0.000504537	0	1	1	1	Q9QYR6	Q9QYR6 [2623-2633]	0	1192.57	0	2804607		High	High	0	0.0002606	39	28.4	R.STPSQVTSEEK.D	[2623-2633]		Used
	High	[R].SSRPDTLLSSEQRPGK.[S]	1xCarbamyl [N-Term]; 1xCarbamyl [R3]	Q9QYR6 1xCarbamyl [N-Term]	8.89579e-05	0	1	1	2	Q9QYR6	Q9QYR6 [2378-2393]	0	1800.92	0	803825		High	High	0	3.963e-05	43	46.69	R.SSRPDTLLSSEQRPGK.S	[2378-2393]	1xCarbamyl [N-Term]	Used
	High	[R].SSRPDTLLSSEQRPGK.[S]			1.20011e-06	0	1	1	4	Q9QYR6	Q9QYR6 [2378-2393]	0	1757.91	0	59281938		High	High	0	1.077e-06	52	40.58	R.SSRPDTLLSSEQRPGK.S	[2378-2393]		Used
	High	[K].SSLLLDTVTSIPSSR.[T]			8.23224e-09	0	1	1	2	Q9QYR6	Q9QYR6 [864-878]	0	1575.86	0	1.15886e+07		High	High	0	1.666e-09	97	80.13	K.SSLLLDTVTSIPSSR.T	[864-878]		Used
	High	[R].TEATQGLDYVPSAGTISPTSSLEEDKGFK.[S]	1xPhospho [S17(99.5)]	Q9QYR6 1xPhospho [S895(99.5)]	6.34358e-05	0	1	1	3	Q9QYR6	Q9QYR6 [879-907]	1	3108.43	0	659467		High	High	0	2.744e-05	39	76.72	R.TEATQGLDYVPSAGTISPTSSLEEDKGFK.S	[879-907]	1xPhospho [S895(99.5)]	Used
	High	[R].TEATQGLDYVPSAGTISPTSSLEEDKGFK.[S]			4.79814e-07	0	1	1	1	Q9QYR6	Q9QYR6 [879-907]	1	3028.46	0	1539603		High	High	0	1.367e-07	34	74.82	R.TEATQGLDYVPSAGTISPTSSLEEDKGFK.S	[879-907]		Used
	High	[R].TEATQGLDYVPSAGTISPTSSLEEDK.[G]			0.00014828	0	1	1	1	Q9QYR6	Q9QYR6 [879-904]	0	2696.28	0	257744		High	High	0	6.906e-05	22	74.13	R.TEATQGLDYVPSAGTISPTSSLEEDK.G	[879-904]		Used
	High	[R].SPQAQDTLGSLAGGQTGCTIQLLPEQDK.[A]	1xCarbamidomethyl [C18]		0.000552122	0	1	1	1	Q9QYR6	Q9QYR6 [1062-1089]	0	2913.43	0	2688406		High	High	0	0.0002867	25	80.8	R.SPQAQDTLGSLAGGQTGCTIQLLPEQDK.A	[1062-1089]		Used
	High	[K].SPPCEDFSVTGESEK.[K]	1xCarbamidomethyl [C4]		3.12646e-07	0	1	1	1	Q9QYR6	Q9QYR6 [908-922]	0	1668.71	0	1666626		High	High	0	8.61e-08	72	52.16	K.SPPCEDFSVTGESEK.K	[908-922]		Used
	High	[R].SPFEIISPPASPPEMTGQR.[V]			3.59494e-06	0	1	1	4	Q9QYR6	Q9QYR6 [1762-1780]	0	2041.01	0	1.56868e+06		High	High	0	1.22e-06	49	79.26	R.SPFEIISPPASPPEMTGQR.V	[1762-1780]		Used
	High	[K].SPESLSSPAMEDLAMEWGGK.[A]			0.000840738	0	1	1	1	Q9QYR6	Q9QYR6 [1310-1329]	0	2121.95	0	222209		High	High	0	0.0004531	28	88.53	K.SPESLSSPAMEDLAMEWGGK.A	[1310-1329]		Used
	High	[R].DSVMHQKDEALDEENKPGGQQDK.[T]			4.40358e-06	0	1	1	1	Q9QYR6	Q9QYR6 [1369-1391]	1	2598.17	0	1.0009e+06		High	High	0	1.521e-06	29	38.09	R.DSVMHQKDEALDEENKPGGQQDK.T	[1369-1391]		Used
	High	[R].DTELGEKPLPADASEQGRPSTAIQVTQPPASVLEQEQVER.[E]			5.64288e-06	0	1	1	2	Q9QYR6	Q9QYR6 [551-590]	0	4301.15	0	1429269		High	High	0	1.981e-06	22	71.96	R.DTELGEKPLPADASEQGRPSTAIQVTQPPASVLEQEQVER.E	[551-590]		Used
	High	[R].DRDITLQQDAYWK.[E]			0.00106102	0	1	1	1	Q9QYR6	Q9QYR6 [1658-1670]	1	1651.81	0	8.27049e+06		High	High	0	0.0005859	37	61.25	R.DRDITLQQDAYWK.E	[1658-1670]		Used
	High	[R].EAELTPENIAAAR.[E]			0.000172323	0	1	1	2	Q9QYR6	Q9QYR6 [629-641]	0	1384.71	0	9328644		High	High	0	8.119e-05	42	58.47	R.EAELTPENIAAAR.E	[629-641]		Used
	High	[K].DEALDEENKPGGQQDK.[T]			3.41072e-06	0	1	1	3	Q9QYR6	Q9QYR6 [1376-1391]	0	1772.79	0	12269802		High	High	0	1.147e-06	43	31.06	K.DEALDEENKPGGQQDK.T	[1376-1391]		Used
	High	[K].DEASEEKEQVLEQK.[D]			0.000106538	0	1	1	2	Q9QYR6	Q9QYR6 [1513-1526]	1	1661.79	0	8.46078e+06		High	High	0	4.842e-05	36	41.28	K.DEASEEKEQVLEQK.D	[1513-1526]		Used
	High	[K].DLYLEDQGLAEK.[D]			0.000482305	0	1	1	1	Q9QYR6	Q9QYR6 [1419-1430]	0	1393.68	0	5.92383e+06		High	High	0	0.0002488	67	63.65	K.DLYLEDQGLAEK.D	[1419-1430]		Used
	High	[K].DLYLEDQGLAEKDK.[A]			8.3768e-05	0	1	1	2	Q9QYR6	Q9QYR6 [1419-1432]	1	1636.81	0	2.25912e+06		High	High	0	3.713e-05	53	57.75	K.DLYLEDQGLAEKDK.A	[1419-1432]		Used
	High	[R].DLEQKDEHLELR.[D]			1.98552e-06	0	1	1	1	Q9QYR6	Q9QYR6 [1458-1469]	1	1524.77	0	7.72484e+06		High	High	0	6.389e-07	53	45.53	R.DLEQKDEHLELR.D	[1458-1469]		Used
	High	[K].ELSSAVSPPNLHSDTPTFSYASLAGPTIPPR.[Q]			0.000879475	0	1	1	2	Q9QYR6	Q9QYR6 [1987-2017]	0	3209.61	0	106633		High	High	0	0.000476	27	83.41	K.ELSSAVSPPNLHSDTPTFSYASLAGPTIPPR.Q	[1987-2017]		Used
	High	[R].EKEGAALDQDNR.[A]			8.89579e-05	0	1	1	1	Q9QYR6	Q9QYR6 [1531-1542]	1	1345.63	0	3.61377e+06		High	High	0	3.952e-05	60	25.85	R.EKEGAALDQDNR.A	[1531-1542]		Used
	High	[R].EPPLGASGDWPPHLSTK.[E]			3.85394e-09	0	1	1	10	Q9QYR6	Q9QYR6 [1958-1974]	0	1788.89	0	8.40099e+06		High	High	0	7.304e-10	70	67.85	R.EPPLGASGDWPPHLSTK.E	[1958-1974]		Used
	High	[K].EEAEALHAWER.[G]			2.07054e-05	0	1	1	3	Q9QYR6	Q9QYR6 [2358-2368]	0	1340.62	0	1.17056e+07		High	High	0	8.151e-06	56	50.91	K.EEAEALHAWER.G	[2358-2368]		Used
	High	[K].EDAEEQTVKPGPEEAMSEEGK.[V]	1xOxidation [M16]		0.00102194	0	1	1	1	Q9QYR6	Q9QYR6 [1036-1056]	0	2306	0	174100		High	High	0	0.0005605	18	38.53	K.EDAEEQTVKPGPEEAMSEEGK.V	[1036-1056]		Used
	High	[K].EDAEEQTVKPGPEEAMSEEGKVPLSR.[S]			2.32492e-06	0	1	1	2	Q9QYR6	Q9QYR6 [1036-1061]	1	2842.34	0	2.81746e+06		High	High	0	7.606e-07	51	57.59	K.EDAEEQTVKPGPEEAMSEEGKVPLSR.S	[1036-1061]		Used
	High	[K].EDAEEQTVKPGPEEAMSEEGKVPLSR.[S]	1xOxidation [M16]		0.000641601	0	1	1	1	Q9QYR6	Q9QYR6 [1036-1061]	1	2858.34	0	595192		High	High	0	0.0003398	18	51.07	K.EDAEEQTVKPGPEEAMSEEGKVPLSR.S	[1036-1061]		Used
	High	[R].EESEPEVKEDVIEK.[A]			0.000287223	0	1	1	1	Q9QYR6	Q9QYR6 [642-655]	1	1659.8	0	3.53589e+06		High	High	0	0.000142	37	45.08	R.EESEPEVKEDVIEK.A	[642-655]		Used
	High	[K].EGAALDQDNR.[A]			2.07054e-05	0	1	1	1	Q9QYR6	Q9QYR6 [1533-1542]	0	1088.5	0	5524965		High	High	0	8.161e-06	59	27.5	K.EGAALDQDNR.A	[1533-1542]		Used
	High	[R].EGEGGAGAPDSSSFSSK.[V]			0.00146506	0	1	1	2	Q9QYR6	Q9QYR6 [1888-1904]	0	1569.67	0	25292154		High	High	0	0.0008298	29	38.09	R.EGEGGAGAPDSSSFSSK.V	[1888-1904]		Used
	High	[R].ALGLEESPEEEGK.[A]			4.38963e-05	0	1	1	1	Q9QYR6	Q9QYR6 [1600-1612]	0	1387.66	0	31631134		High	High	0	1.835e-05	51	49.71	R.ALGLEESPEEEGK.A	[1600-1612]		Used
	High	[R].ASYYVVSGNDPANGEPSR.[A]			7.65452e-05	0	1	1	1	Q9QYR6	Q9QYR6 [2690-2707]	0	1882.86	0	356601		High	High	0	3.376e-05	46	52.15	R.ASYYVVSGNDPANGEPSR.A	[2690-2707]		Used
	High	[R].DAEQTEPEQREPTPYPDER.[S]			0.000191437	0	1	1	1	Q9QYR6	Q9QYR6 [1916-1934]	1	2287.01	0	1.50297e+06		High	High	0	9.144e-05	30	43.75	R.DAEQTEPEQREPTPYPDER.S	[1916-1934]		Used
	High	[K].AVVFETGEAGAASGAGSLPGEVR.[T]			1.55359e-14	0	1	1	4	Q9QYR6	Q9QYR6 [1090-1112]	0	2132.06	0	7.33453e+06		High	High	0	1.018e-15	124	68.95	K.AVVFETGEAGAASGAGSLPGEVR.T	[1090-1112]		Used
	High	[R].APEHIIPQPTQTDR.[A]			3.99374e-06	0	1	1	3	Q9QYR6	Q9QYR6 [1486-1499]	0	1602.82	0	2.68678e+07		High	High	0	1.363e-06	49	45.74	R.APEHIIPQPTQTDR.A	[1486-1499]		Used
	High	[R].APISLSQDPSPPLNGSTTSCGPDR.[R]	1xCarbamidomethyl [C20]		1.58978e-07	0	1	1	2	Q9QYR6	Q9QYR6 [2039-2062]	0	2454.16	0	2.31696e+06		High	High	0	4.119e-08	54	62.56	R.APISLSQDPSPPLNGSTTSCGPDR.R	[2039-2062]		Used
	High	[R].FPTSTYDLSGPEGPGPFEASQSAESAVPASSSK.[T]			2.50332e-08	0	1	1	2	Q9QYR6	Q9QYR6 [767-799]	0	3285.51	0	2254037		High	High	0	5.56e-09	63	77.51	R.FPTSTYDLSGPEGPGPFEASQSAESAVPASSSK.T	[767-799]		Used
	High	[K].FSKPDLKPFTPEVR.[K]			0.00054799	0	1	1	2	Q9QYR6	Q9QYR6 [459-472]	0	1660.91	0	1.5471e+06		High	High	0	0.0002849	31	61.2	K.FSKPDLKPFTPEVR.K	[459-472]		Used
	High	[R].GAALQQTQAPEPR.[A]			6.4118e-06	0	1	1	3	Q9QYR6	Q9QYR6 [1438-1450]	0	1366.71	0	2.00551e+07		High	High	0	2.283e-06	65	38.84	R.GAALQQTQAPEPR.A	[1438-1450]		Used
	High	[R].ESTFLDEGPNEQEITPLQHTPR.[S]			9.1455e-09	0	1	1	3	Q9QYR6	Q9QYR6 [1698-1719]	0	2538.21	0	2.28313e+07		High	High	0	1.857e-09	57	70.01	R.ESTFLDEGPNEQEITPLQHTPR.S	[1698-1719]		Used
	High	[K].GAAPPPAASGHR.[E]			0.000328811	0	1	1	1	Q9QYR6	Q9QYR6 [510-521]	0	1088.56	0	1146565		High	High	0	0.000164	24	22.38	K.GAAPPPAASGHR.E	[510-521]		Used
	High	[K].ETSLDISSK.[Q]			0.00266867	0	1	1	1	Q9QYR6	Q9QYR6 [1194-1202]	0	979.494	0	5774543		High	High	0	0.001598	38	39.19	K.ETSLDISSK.Q	[1194-1202]		Used
	High	[R].DLAPAPAPAPAPSLPGNLGDGTLSCRPECSGELTK.[K]	2xCarbamidomethyl [C25; C29]		0.00467654	0.000134768	1	1	1	Q9QYR6	Q9QYR6 [2289-2323]	0	3516.71	0	1.27875e+06		High	High	9.54e-05	0.002918	4	75.85	R.DLAPAPAPAPAPSLPGNLGDGTLSCRPECSGELTK.K	[2289-2323]		Used
	High	[R].EKEVVPDFPEDK.[G]			0.00349397	0.000134768	1	1	1	Q9QYR6	Q9QYR6 [591-602]	1	1431.7	0	2.34154e+06		High	High	9.54e-05	0.002135	41	53.09	R.EKEVVPDFPEDK.G	[591-602]		Used
	High	[R].APISLSQDPSPPLNGSTTSCGPDRR.[T]	1xCarbamidomethyl [C20]		0.00602711	0.000134768	1	1	1	Q9QYR6	Q9QYR6 [2039-2063]	1	2610.26	0	639122		High	High	9.54e-05	0.003863	14	58.59	R.APISLSQDPSPPLNGSTTSCGPDRR.T	[2039-2063]		Used
	High	[K].MASPPPSGPPSAAHTPFHQSPVEEK.[S]	1xOxidation [M1]; 1xPhospho [S3(100)]	Q9QYR6 1xPhospho [S991(100)]	0.00373726	0.000134768	1	1	1	Q9QYR6	Q9QYR6 [989-1013]	0	2679.19	0	309918		High	High	9.54e-05	0.002287	4	50.75	K.MASPPPSGPPSAAHTPFHQSPVEEK.S	[989-1013]	1xPhospho [S991(100)]	Used
	High	[R].AVLDALLEGK.[A]			0.00357327	0.000134768	2	2	2	Q9QYR6; P14873	Q9QYR6 [2708-2717]; P14873 [2396-2405]	0	1028.6	0	5306244	Shared	High	High	9.54e-05	0.00219	44	75.99	R.AVLDALLEGK.A	[2708-2717]		Used
	High	[R].SPFEIISPPASPPEMTGQR.[V]	2xPhospho [S7(100); T16(99.3)]	Q9QYR6 2xPhospho [S1768(100); T1777(99.3)]	0.00405761	0.000134768	1	1	7	Q9QYR6	Q9QYR6 [1762-1780]	0	2200.94	0	747341		High	High	0.002026	0.0202	25	85.11	R.SPFEIISPPASPPEMTGQR.V	[1762-1780]	2xPhospho [S1768(100); T1777(99.3)]	Used
	High	[R].SPFEIISPPASPPEMTGQR.[V]	1xPhospho [S/T]		0.00305368	0.000134768	1	1	2	Q9QYR6	Q9QYR6 [1762-1780]	0	2120.97	0	279628		High	High	0.005213	0.05659	26	82.31	R.SPFEIISPPASPPEMTGQR.V	[1762-1780]		Used
	High	[K].SPESLSSPAMEDLAMEWGGK.[A]	1xOxidation [M10]		0.00602711	0.000134768	1	1	1	Q9QYR6	Q9QYR6 [1310-1329]	0	2137.94	0	242111		High	High	9.54e-05	0.003842	27	76	K.SPESLSSPAMEDLAMEWGGK.A	[1310-1329]		Used
	High	[K].NRAPDSGAEVER.[E]			0.00408805	0.000134768	1	1	1	Q9QYR6	Q9QYR6 [606-617]	1	1300.62	0	873937		High	High	9.54e-05	0.002535	52	26.08	K.NRAPDSGAEVER.E	[606-617]		Used
	High	[K].ELSSAVSPPNLHSDTPTFSYASLAGPTIPPR.[Q]	1xPhospho [S/T/Y]		0.00357327	0.000134768	1	1	9	Q9QYR6	Q9QYR6 [1987-2017]	0	3289.58	0	78023.4		High	High	9.54e-05	0.002186	8	87.01	K.ELSSAVSPPNLHSDTPTFSYASLAGPTIPPR.Q	[1987-2017]		Used
	High	[K].EDAEEQTVKPGPEEAMSEEGK.[V]			0.00376531	0.000134768	1	1	1	Q9QYR6	Q9QYR6 [1036-1056]	0	2290	0	1.53355e+06		High	High	9.54e-05	0.002318	12	46.09	K.EDAEEQTVKPGPEEAMSEEGK.V	[1036-1056]		Used
	High	[R].DAEQTEPEQR.[E]			0.0063974	0.000259094	1	1	2	Q9QYR6	Q9QYR6 [1916-1925]	0	1202.53	0	19617668		High	High	0.0001833	0.004103	45	23.74	R.DAEQTEPEQR.E	[1916-1925]		Used
	High	[R].ALALVPGTPTR.[T]			0.00620952	0.000259094	1	1	1	Q9QYR6	Q9QYR6 [2175-2185]	0	1095.65	0	48275748		High	High	0.0001833	0.003969	32	59.04	R.ALALVPGTPTR.T	[2175-2185]		Used
	High	[R].ETSPTRGEPVPAWEGKSPEQEVR.[Y]	2xPhospho [S17(100); T/S]	Q9QYR6 2xPhospho [S1648(100); T/S]	0.00726077	0.000259094	1	1	3	Q9QYR6	Q9QYR6 [1632-1654]	2	2726.19	0	882919		High	High	0.0001833	0.004718	29	58.87	R.ETSPTRGEPVPAWEGKSPEQEVR.Y	[1632-1654]	2xPhospho [S1648(100); T/S]	Used
	High	[K].VPEVTESHTTR.[D]	1xCarbamyl [N-Term]	Q9QYR6 1xCarbamyl [N-Term]	0.00620952	0.000259094	1	1	1	Q9QYR6	Q9QYR6 [1905-1915]	0	1298.63	0	303804		High	High	0.0001833	0.003992	34	45.09	K.VPEVTESHTTR.D	[1905-1915]	1xCarbamyl [N-Term]	Used
	High	[K].DFQEPLPQK.[G]			0.00970127	0.000369772	1	1	2	Q9QYR6	Q9QYR6 [1728-1736]	0	1101.56	0	14138709		High	High	0.0002607	0.006455	26	50.07	K.DFQEPLPQK.G	[1728-1736]		Used
	High	[K].GSSGPPVYVDLAYIPNHCSGK.[T]	1xCarbamidomethyl [C18]		0.0106037	0.000369772	1	1	1	Q9QYR6	Q9QYR6 [2658-2678]	0	2218.06	0	360330		High	High	0.0002607	0.007129	17	73.49	K.GSSGPPVYVDLAYIPNHCSGK.T	[2658-2678]		Used
	High	[R].EPTPYPDER.[S]			0.00941764	0.000369772	1	1	2	Q9QYR6	Q9QYR6 [1926-1934]	0	1103.5	0	21179534		High	High	0.0002607	0.006242	39	37.51	R.EPTPYPDER.S	[1926-1934]		Used
	High	[K].EQDVVQGWR.[E]			0.012852	0.000481874	1	1	2	Q9QYR6	Q9QYR6 [1623-1631]	0	1116.54	0	13379740		High	High	0.0003391	0.008796	34	51.04	K.EQDVVQGWR.E	[1623-1631]		Used
	High	[K].EVVPDFPEDK.[G]			0.0120252	0.000481874	1	1	1	Q9QYR6	Q9QYR6 [593-602]	0	1174.56	0	2.11701e+06		High	High	0.0003391	0.008194	27	58.17	K.EVVPDFPEDK.G	[593-602]		Used
	High	[K].HAPGVSKEDAEEQTVKPGPEEAMSEEGK.[V]			0.0113343	0.000481874	1	1	1	Q9QYR6	Q9QYR6 [1029-1056]	1	2966.37	0	592480		High	High	0.0003391	0.007627	5	44.9	K.HAPGVSKEDAEEQTVKPGPEEAMSEEGK.V	[1029-1056]		Used
	High	[R].HDEYLEVTK.[A]			0.0199757	0.00158784	1	1	1	Q9QYR6	Q9QYR6 [2188-2196]	0	1133.55	0	11906179		High	High	0.001426	0.01422	46	41.3	R.HDEYLEVTK.A	[2188-2196]		Used
	High	[R].GEPVPAWEGKSPEQEVR.[Y]	1xPhospho [S11(100)]	Q9QYR6 1xPhospho [S1648(100)]	0.0232837	0.00165838	1	1	2	Q9QYR6	Q9QYR6 [1638-1654]	1	1974.9	0	1.26098e+06		High	High	0.001543	0.01669	17	57.85	R.GEPVPAWEGKSPEQEVR.Y	[1638-1654]	1xPhospho [S1648(100)]	Used
	High	[R].ALGLEESPEEEGK.[A]	1xPhospho [S7(100)]	Q9QYR6 1xPhospho [S1606(100)]	0.0243228	0.00186895	1	1	1	Q9QYR6	Q9QYR6 [1600-1612]	0	1467.63	0	2.12369e+06		High	High	0.001689	0.01759	20	52.63	R.ALGLEESPEEEGK.A	[1600-1612]	1xPhospho [S1606(100)]	Used
	High	[R].DITLQQDAYWK.[E]			0.0277169	0.00236785	1	1	2	Q9QYR6	Q9QYR6 [1660-1670]	0	1380.68	0	1.12845e+06		High	High	0.002026	0.02022	22	68.59	R.DITLQQDAYWK.E	[1660-1670]		Used
	High	[R].ETSPTRGEPVPAWEGK.[S]	1xPhospho [S3(98.7)]	Q9QYR6 1xPhospho [S1634(98.7)]	0.0339234	0.00303605	1	1	3	Q9QYR6	Q9QYR6 [1632-1647]	1	1820.82	0	5.21029e+06		High	High	0.005978	0.06663	23	53.29	R.ETSPTRGEPVPAWEGK.S	[1632-1647]	1xPhospho [S1634(98.7)]	Used
	High	[R].TEATQGLDYVPSAGTISPTSSLEEDK.[G]	1xPhospho [S17(95.1)]	Q9QYR6 1xPhospho [S895(95.1)]	0.0327247	0.00303605	1	1	1	Q9QYR6	Q9QYR6 [879-904]	0	2776.24	0	247853		High	High	0.002477	0.02424	12	75.95	R.TEATQGLDYVPSAGTISPTSSLEEDK.G	[879-904]	1xPhospho [S895(95.1)]	Used
	High	[K].SPEQEVR.[Y]			0.037778	0.00389644	1	1	1	Q9QYR6	Q9QYR6 [1648-1654]	0	844.416	0	14248827		High	High	0.003063	0.02824	50	23.54	K.SPEQEVR.Y	[1648-1654]		Used
	High	[K].DEHLELR.[D]			0.037778	0.00389644	1	1	1	Q9QYR6	Q9QYR6 [1463-1469]	0	911.458	0	3.61638e+06		High	High	0.003063	0.02842	37	38.53	K.DEHLELR.D	[1463-1469]		Used
	High	[K].DTAVELGK.[G]			0.0394347	0.00389644	1	1	1	Q9QYR6	Q9QYR6 [1404-1411]	0	832.441	0	5810732		High	High	0.003134	0.02972	32	35.94	K.DTAVELGK.G	[1404-1411]		Used
	High	[R].SPWASDFK.[D]			0.0438862	0.00434655	1	1	1	Q9QYR6	Q9QYR6 [1720-1727]	0	937.441	0	6594546		High	High	0.003538	0.03342	29	55.67	R.SPWASDFK.D	[1720-1727]		Used
	High	[R].SHWDDGTNDSDLEK.[G]	1xPhospho [S10(99.6)]	Q9QYR6 1xPhospho [S2082(99.6)]	0.0464528	0.00440219	1	1	1	Q9QYR6	Q9QYR6 [2073-2086]	0	1698.63	0	653885		High	High	0.003538	0.03551	37	44.92	R.SHWDDGTNDSDLEK.G	[2073-2086]	1xPhospho [S2082(99.6)]	Used
	High	[K].DLAAGAVPANLKPSK.[I]			0.0498626	0.00445188	1	1	1	Q9QYR6	Q9QYR6 [298-312]	0	1451.82	0	233910		High	High	0.003563	0.03845	16	53.95	K.DLAAGAVPANLKPSK.I	[298-312]		Used
	High	[K].DQILSEK.[A]			0.0523897	0.00452956	1	1	1	Q9QYR6	Q9QYR6 [1356-1362]	0	832.441	0	11702213		High	High	0.003672	0.04053	33	34.98	K.DQILSEK.A	[1356-1362]		Used
	High	[R].EESEPEVK.[E]			0.0678851	0.00588525	1	1	1	Q9QYR6	Q9QYR6 [642-649]	0	946.436	0	2.06877e+06		High	High	0.004852	0.0535	20	25.93	R.EESEPEVK.E	[642-649]		Used
	High	[R].SPFEIISPPASPPEMTGQR.[V]	1xOxidation [M15]		0.0779539	0.0067045	1	1	1	Q9QYR6	Q9QYR6 [1762-1780]	0	2057	0	133323		High	High	0.00546	0.06224	9	72.56	R.SPFEIISPPASPPEMTGQR.V	[1762-1780]		Used
	High	[K].DLWPMVSPEDTQSLSFSEESPSK.[E]	1xOxidation [M5]		0.078492	0.0067045	1	1	1	Q9QYR6	Q9QYR6 [1171-1193]	0	2612.17	0	119297		High	High	0.00546	0.06279	5	84.86	K.DLWPMVSPEDTQSLSFSEESPSK.E	[1171-1193]		Used
	High	[K].SSFLEDK.[S]			0.0790336	0.0067907	1	1	2	Q9QYR6	Q9QYR6 [1561-1567]	0	825.399	0	9352034		High	High	0.007786	0.08314	31	41.57	K.SSFLEDK.S	[1561-1567]		Used
	Medium	[R].TESSEALKAEK.[R]			0.132513	0.0122575	1	1	1	Q9QYR6	Q9QYR6 [382-392]	1	1192.61	0		No Quan Values	Medium	Medium	0.01158	0.1115	7		R.TESSEALKAEK.R	[382-392]		Not Used
	Medium	[K].EMTLDQK.[S]			0.141409	0.0127669	1	1	1	Q9QYR6	Q9QYR6 [1573-1579]	0	864.413	0	3.49767e+06		Medium	Medium	0.01196	0.1191	28	33	K.EMTLDQK.S	[1573-1579]		Used
	Medium	[K].ILEGLEK.[L]			0.146991	0.0131506	1	1	1	Q9QYR6	Q9QYR6 [276-282]	0	801.472	0	450968		Medium	Medium	0.01244	0.1244	33	47.61	K.ILEGLEK.L	[276-282]		Used
	Medium	[K].EQKDEASEEKEQVLEQK.[D]			0.149853	0.0134607	1	1	1	Q9QYR6	Q9QYR6 [1510-1526]	2	2046.98	0	1.17199e+06		Medium	Medium	0.01266	0.1272	14	36.53	K.EQKDEASEEKEQVLEQK.D	[1510-1526]		Used
	Medium	[K].EMTLDQKSPEK.[A]	1xPhospho [S8(100)]	Q9QYR6 1xPhospho [S1580(100)]	0.170161	0.0152818	1	1	2	Q9QYR6	Q9QYR6 [1573-1583]	1	1385.6	0	3.69213e+06		Medium	Medium	0.01453	0.1456	25	36.75	K.EMTLDQKSPEK.A	[1573-1583]	1xPhospho [S1580(100)]	Used
	Medium	[K].QLSPESLGTLQFGELSLGKEEK.[G]			0.182276	0.0168305	1	1	1	Q9QYR6	Q9QYR6 [1203-1224]	1	2390.24	0	236137		Medium	Medium	0.01579	0.157	4	85.98	K.QLSPESLGTLQFGELSLGKEEK.G	[1203-1224]		Used
	Medium	[K].QLSPESLGTLQFGELSLGK.[E]			0.209881	0.0193466	1	1	1	Q9QYR6	Q9QYR6 [1203-1221]	0	2004.06	0	67857.2		Medium	Medium	0.01794	0.1831	5	92.77	K.QLSPESLGTLQFGELSLGK.E	[1203-1221]		Used
	Medium	[R].GSWPEGAER.[S]			0.229593	0.0217363	1	1	1	Q9QYR6	Q9QYR6 [2369-2377]	0	988.448	0	20813166		Medium	Medium	0.02027	0.2021	17	39.53	R.GSWPEGAER.S	[2369-2377]		Used
	Medium	[R].SPTPGKGPVDR.[T]	1xPhospho [S1(99.4)]	Q9QYR6 1xPhospho [S2603(99.4)]	0.229593	0.0217363	1	1	1	Q9QYR6	Q9QYR6 [2603-2613]	1	1190.56	0	203363		Medium	Medium	0.02027	0.2021	22	27.74	R.SPTPGKGPVDR.T	[2603-2613]	1xPhospho [S2603(99.4)]	Used
	Medium	[K].GLVNGLK.[A]			0.367357	0.0375251	1	1	1	Q9QYR6	Q9QYR6 [2642-2648]	0	700.435	0	165271		Medium	Medium	0.03523	0.3357	21	43.96	K.GLVNGLK.A	[2642-2648]		Used
	Medium	[K].EQVLEQK.[D]			0.463041	0.0493297	1	1	1	Q9QYR6	Q9QYR6 [1520-1526]	0	873.468	0	3.43539e+06		Medium	Medium	0.04686	0.4319	16	27.56	K.EQVLEQK.D	[1520-1526]		Used
	Medium	[K].GLEVER.[W]			0.46725	0.0498114	1	1	1	Q9QYR6	Q9QYR6 [1737-1742]	0	702.378	0	5.47585e+06		Medium	Medium	0.04707	0.4346	36	32.22	K.GLEVER.W	[1737-1742]		Used
Master Protein	P10637	Microtubule-associated protein tau OS=Mus musculus OX=10090 GN=Mapt PE=1 SV=3	53	40	228	40	1	733	76.2	6.79	2799	40	0	2.3814e+09	High	Phospho [T473(100); S494(100); T509(99.6); T523(100); S688(100); T695(98.8); S696(98.8)]
	Confidence	Annotated Sequence	Modifications	Modifications in Master Proteins	Qvality PEP	Qvality q-value	# Protein Groups	# Proteins	# PSMs	Master Protein Accessions	Positions in Master Proteins	# Missed Cleavages	Theo. MH+ [Da]	# Razor Quan Results	Abundance: F4: Sample	Quan Info	Found in Sample: [S4] F4: Sample	Confidence (by Search Engine): A2 Mascot	Percolator q-Value (by Search Engine): A2 Mascot	Percolator PEP (by Search Engine): A2 Mascot	Ions Score (by Search Engine): A2 Mascot	Top Apex RT [min]	Sequence in Protein	Positions in Protein	Peptide Group Modifications in Protein	Quan Usage
	High	[R].LQTAPVPMPDLK.[N]	1xOxidation [M8]		0.000214275	0	1	1	19	P10637	P10637 [535-546]	0	1325.71	0	8.05415e+07		High	High	0	0.0006656	56	57.58	R.LQTAPVPMPDLK.N	[535-546]		Used
	High	[R].LQTAPVPMPDLK.[N]			0.00127998	0	1	1	5	P10637	P10637 [535-546]	0	1309.72	0	1.70768e+08		High	High	0	0.000714	57	68.04	R.LQTAPVPMPDLK.N	[535-546]		Used
	High	[K].IGSLDNITHVPGGGNKK.[I]			0.000229264	0	1	1	3	P10637	P10637 [646-662]	1	1706.92	0	1.50919e+07		High	High	9.54e-05	0.002337	36	49.67	K.IGSLDNITHVPGGGNKK.I	[646-662]		Used
	High	[K].IGSLDNITHVPGGGNK.[K]			1.52264e-10	0	1	1	6	P10637	P10637 [646-661]	0	1578.82	0	270158515		High	High	0	2.181e-11	82	55.27	K.IGSLDNITHVPGGGNK.K	[646-661]		Used
	High	[R].QEFDTMEDHAGDYTLLQDQEGDMDHGLK.[E]	2xOxidation [M6; M23]		0.000169753	0	1	1	7	P10637	P10637 [6-33]	0	3270.35	0	7.25003e+06		High	High	0	7.973e-05	38	62.9	R.QEFDTMEDHAGDYTLLQDQEGDMDHGLK.E	[6-33]		Used
	High	[R].QEFDTMEDHAGDYTLLQDQEGDMDHGLK.[E]	1xOxidation [M]		2.37042e-05	0	1	1	15	P10637	P10637 [6-33]	0	3254.35	0	3.24402e+07		High	High	0	5.651e-05	48	68.25	R.QEFDTMEDHAGDYTLLQDQEGDMDHGLK.E	[6-33]		Used
	High	[R].QEFDTMEDHAGDYTLLQDQEGDMDHGLK.[E]			3.06044e-05	0	1	1	5	P10637	P10637 [6-33]	0	3238.36	0	34036891		High	High	0	4.662e-05	57	72.97	R.QEFDTMEDHAGDYTLLQDQEGDMDHGLK.E	[6-33]		Used
	High	[K].HVPGGGSVQIVYKPVDLSK.[V]	1xCarbamyl [N-Term]	P10637 1xCarbamyl [N-Term]	4.48971e-05	0	1	1	1	P10637	P10637 [591-609]	0	2023.1	0	1.10849e+06		High	High	0	1.893e-05	35	67.43	K.HVPGGGSVQIVYKPVDLSK.V	[591-609]	1xCarbamyl [N-Term]	Used
	High	[K].HVPGGGSVQIVYKPVDLSK.[V]			1.02045e-07	0	1	1	5	P10637	P10637 [591-609]	0	1980.09	0	1.14267e+08		High	High	0	2.556e-08	54	60.39	K.HVPGGGSVQIVYKPVDLSK.V	[591-609]		Used
	High	[K].LDLSNVQSK.[C]			0.00134901	0	1	1	2	P10637	P10637 [574-582]	0	1003.54	0	151412608		High	High	0	0.001375	51	45.24	K.LDLSNVQSK.C	[574-582]		Used
	High	[K].KLDLSNVQSK.[C]			4.76789e-05	0	1	1	3	P10637	P10637 [573-582]	1	1131.64	0	1.71901e+08		High	High	0	2.011e-05	76	39.63	K.KLDLSNVQSK.C	[573-582]		Used
	High	[K].TTPSPKTPPGSGEPPK.[S]	1xPhospho [T7(100)]	P10637 1xPhospho [T473(100)]	0.000734457	0	1	1	12	P10637	P10637 [467-482]	1	1657.78	0	7.24391e+06		High	High	0	0.0003917	31	35.42	K.TTPSPKTPPGSGEPPK.S	[467-482]	1xPhospho [T473(100)]	Used
	High	[K].VAVVRTPPKSPSASK.[S]	1xPhospho [T6(100)]	P10637 1xPhospho [T523(100)]	3.27457e-05	0	1	1	1	P10637	P10637 [518-532]	2	1603.86	0	3.57516e+06		High	High	0	1.34e-05	55	36.98	K.VAVVRTPPKSPSASK.S	[518-532]	1xPhospho [T523(100)]	Used
	High	[R].TPPKSPSASK.[S]	1xPhospho [T1(100)]	P10637 1xPhospho [T523(100)]	0.000384997	0	1	1	3	P10637	P10637 [523-532]	1	1079.51	0	2.06011e+06		High	High	9.54e-05	0.002272	53	20.47	R.TPPKSPSASK.S	[523-532]	1xPhospho [T523(100)]	Used
	High	[R].TPSLPTPPTR.[E]			0.00018027	0	1	1	5	P10637	P10637 [504-513]	0	1066.59	0	365372686		High	High	0	0.001398	50	51.83	R.TPSLPTPPTR.E	[504-513]		Used
	High	[R].TPSLPTPPTREPK.[K]			8.00752e-05	0	1	1	2	P10637	P10637 [504-516]	1	1420.78	0	1.5076e+07		High	High	0	3.533e-05	31	49.17	R.TPSLPTPPTREPK.K	[504-516]		Used
	High	[R].SGYSSPGSPGTPGSR.[S]	1xPhospho [S8(100)]	P10637 1xPhospho [S494(100)]	2.21541e-05	0	1	1	3	P10637	P10637 [487-501]	0	1473.6	0	37432076		High	High	0	8.776e-06	74	36.66	R.SGYSSPGSPGTPGSR.S	[487-501]	1xPhospho [S494(100)]	Used
	High	[R].SGYSSPGSPGTPGSR.[S]			5.90312e-06	0	1	1	4	P10637	P10637 [487-501]	0	1393.63	0	9.78425e+07		High	High	0	2.085e-06	58	35.34	R.SGYSSPGSPGTPGSR.S	[487-501]		Used
	High	[R].QQVSSMSGAPLLPQGLR.[E]			2.53628e-05	0	1	1	2	P10637	P10637 [131-147]	0	1768.94	0	3.00209e+06		High	High	0	1.016e-05	44	73.19	R.QQVSSMSGAPLLPQGLR.E	[131-147]		Used
	High	[K].STPTAEDVTAPLVDER.[A]	1xPhospho [T2(99.5)]	P10637 1xPhospho [T58(99.5)]	3.4995e-07	0	1	1	2	P10637	P10637 [57-72]	0	1780.8	0	1.12329e+06		High	High	0	9.734e-08	90	66.9	K.STPTAEDVTAPLVDER.A	[57-72]	1xPhospho [T58(99.5)]	Used
	High	[K].STPTAEDVTAPLVDER.[A]			1.41139e-05	0	1	1	3	P10637	P10637 [57-72]	0	1700.83	0	3.9621e+07		High	High	0	2.815e-05	52	63.48	K.STPTAEDVTAPLVDER.A	[57-72]		Used
	High	[K].TDHGAEIVYKSPVVSGDTSPR.[H]	3xPhospho [S11(100); S15(100); T18(98.9)]	P10637 3xPhospho [S688(100); S692(100); T695(98.9)]	0.000220812	0	1	1	5	P10637	P10637 [678-698]	1	2455	0	2.4295e+06		High	High	0	0.0003414	45	53.57	K.TDHGAEIVYKSPVVSGDTSPR.H	[678-698]	3xPhospho [S688(100); S692(100); T695(98.9)]	Used
	High	[K].TDHGAEIVYKSPVVSGDTSPR.[H]	2xPhospho [S11(100); S15(98.5)]	P10637 2xPhospho [S688(100); S692(98.5)]	3.04715e-06	0	1	1	3	P10637	P10637 [678-698]	1	2375.03	0	6.67998e+06		High	High	0	1.015e-06	61	51.97	K.TDHGAEIVYKSPVVSGDTSPR.H	[678-698]	2xPhospho [S688(100); S692(98.5)]	Used
	High	[K].TDHGAEIVYK.[S]			0.000539821	0	1	1	4	P10637	P10637 [678-687]	0	1132.56	0	142114480		High	High	0	0.00028	34	35.3	K.TDHGAEIVYK.S	[678-687]		Used
	High	[K].TDHGAEIVYKSPVVSGDTSPR.[H]	1xPhospho [S11(100)]	P10637 1xPhospho [S688(100)]	3.46237e-06	0	1	1	1	P10637	P10637 [678-698]	1	2295.07	0	811348		High	High	0	1.174e-06	67	50.39	K.TDHGAEIVYKSPVVSGDTSPR.H	[678-698]	1xPhospho [S688(100)]	Used
	High	[K].SPVVSGDTSPR.[H]	1xPhospho [T/S]		0.000984298	0	1	1	8	P10637	P10637 [688-698]	0	1181.52	0	1.11825e+08		High	High	0	0.0005619	49	34.14	K.SPVVSGDTSPR.H	[688-698]		Used
	High	[K].SPVVSGDTSPR.[H]			7.59722e-05	0	1	1	2	P10637	P10637 [688-698]	0	1101.55	0	74201856		High	High	0	3.329e-05	55	32.28	K.SPVVSGDTSPR.H	[688-698]		Used
	High	[K].EQDLEGATVVGVPGEEQK.[A]			6.06393e-05	0	1	1	2	P10637	P10637 [292-309]	0	1884.92	0	1.81725e+07		High	High	0	2.612e-05	39	60.08	K.EQDLEGATVVGVPGEEQK.A	[292-309]		Used
	High	[R].EATCQPSGTRPEDIEK.[S]	1xCarbamidomethyl [C4]		0.000295985	0	1	1	1	P10637	P10637 [148-163]	0	1817.83	0	6.92528e+06		High	High	0	0.0001462	18	36.36	R.EATCQPSGTRPEDIEK.S	[148-163]		Used
	High	[R].EGQAPDLGTSDWTR.[Q]			3.28495e-06	0	1	1	2	P10637	P10637 [117-130]	0	1532.7	0	9621859		High	High	0	1.102e-06	73	58.71	R.EGQAPDLGTSDWTR.Q	[117-130]		Used
	High	[K].AKTDHGAEIVYK.[S]			3.96384e-06	0	1	1	2	P10637	P10637 [676-687]	1	1331.7	0	50667478		High	High	9.54e-05	0.002691	40	30.7	K.AKTDHGAEIVYK.S	[676-687]		Used
	High	[R].AAPQAGSGSVCGETASVPGLPTEGSVPLPADFFSK.[V]	1xCarbamidomethyl [C11]		0.000238041	0	1	1	1	P10637	P10637 [217-251]	0	3388.64	0	145945		High	High	0	0.0001158	10	95.99	R.AAPQAGSGSVCGETASVPGLPTEGSVPLPADFFSK.V	[217-251]		Used
	High	[K].CGSLGNIHHKPGGGQVEVK.[S]	1xCarbamidomethyl [C1]		2.22243e-06	0	1	1	2	P10637	P10637 [614-632]	0	1974	0	1.71243e+07		High	High	0	7.212e-07	37	34.51	K.CGSLGNIHHKPGGGQVEVK.S	[614-632]		Used
	High	[K].ESPPQPPADDGAEEPGSETSDAK.[S]			2.29468e-09	0	1	1	6	P10637	P10637 [34-56]	0	2310.98	0	1.32429e+07		High	High	0	2.441e-09	60	43.62	K.ESPPQPPADDGAEEPGSETSDAK.S	[34-56]		Used
	High	[K].TPPGSGEPPK.[S]	1xPhospho [T1(100)]	P10637 1xPhospho [T473(100)]	0.00474691	0.000134768	1	1	4	P10637	P10637 [473-482]	0	1046.46	0	4.27243e+06		High	High	9.54e-05	0.002985	36	27.68	K.TPPGSGEPPK.S	[473-482]	1xPhospho [T473(100)]	Used
	High	[K].EASLQEPPGK.[Q]			0.00357327	0.000134768	1	1	3	P10637	P10637 [323-332]	0	1055.54	0	5.89713e+06		High	High	9.54e-05	0.002199	35	33.72	K.EASLQEPPGK.Q	[323-332]		Used
	High	[K].ESPPQPPADDGAEEPGSETSDAKSTPTAEDVTAPLVDER.[A]	1xPhospho [S/T]		0.00526989	0.000134768	1	1	12	P10637	P10637 [34-72]	1	4072.77	0	524169		High	High	9.54e-05	0.003722	16	66.51	K.ESPPQPPADDGAEEPGSETSDAKSTPTAEDVTAPLVDER.A	[34-72]		Used
	High	[K].TPPGSGEPPK.[S]			0.00799794	0.000259094	1	1	7	P10637	P10637 [473-482]	0	966.489	0	34932452		High	High	0.0001833	0.005231	35	25.07	K.TPPGSGEPPK.S	[473-482]		Used
	High	[K].IGSTENLK.[H]			0.0121144	0.000481874	1	1	2	P10637	P10637 [552-559]	0	861.468	0	225556320		High	High	0.0003391	0.008253	55	30.13	K.IGSTENLK.H	[552-559]		Used
	High	[K].VAVVRTPPKSPSASK.[S]	2xPhospho [T6(100); S]	P10637 2xPhospho [T523(100); S]	0.0141457	0.000592707	1	1	1	P10637	P10637 [518-532]	2	1683.82	0	1.13377e+06		High	High	0.0004168	0.009738	35	37.95	K.VAVVRTPPKSPSASK.S	[518-532]	2xPhospho [T523(100); S]	Used
	High	[R].SGYSSPGSPGTPGSR.[S]	2xPhospho [S5(100); S8(100)]	P10637 2xPhospho [S491(100); S494(100)]	0.0151152	0.000816031	1	1	15	P10637	P10637 [487-501]	0	1553.57	0	2.43225e+06		High	High	0.0009011	0.01049	32	38.13	R.SGYSSPGSPGTPGSR.S	[487-501]	2xPhospho [S491(100); S494(100)]	Used
	High	[K].AKTDHGAEIVYKSPVVSGDTSPR.[H]	3xPhospho [S13(100); T20(98.8); S21(98.8)]	P10637 3xPhospho [S688(100); T695(98.8); S696(98.8)]	0.0199757	0.00158784	1	1	3	P10637	P10637 [676-698]	2	2654.13	0	1.64133e+06		High	High	0.001426	0.01416	36	49.82	K.AKTDHGAEIVYKSPVVSGDTSPR.H	[676-698]	3xPhospho [S688(100); T695(98.8); S696(98.8)]	Used
	High	[K].TTPSPKTPPGSGEPPKSGER.[S]	1xPhospho [T7(98)]	P10637 1xPhospho [T473(98)]	0.0231148	0.00165838	1	1	1	P10637	P10637 [467-486]	2	2086.98	0	194215		High	High	0.001543	0.01666	22	33.27	K.TTPSPKTPPGSGEPPKSGER.S	[467-486]	1xPhospho [T473(98)]	Used
	High	[K].AQTQGPSVGK.[G]			0.0213333	0.00165838	1	1	2	P10637	P10637 [310-319]	0	972.511	0	6568322		High	High	0.001818	0.01828	24	24.05	K.AQTQGPSVGK.G	[310-319]		Used
	High	[K].KVAVVRTPPKSPSASK.[S]	1xPhospho [T7(100)]	P10637 1xPhospho [T523(100)]	0.0315668	0.00284841	1	1	1	P10637	P10637 [517-532]	3	1731.95	0	698637		High	High	0.002351	0.02334	32	33.74	K.KVAVVRTPPKSPSASK.S	[517-532]	1xPhospho [T523(100)]	Used
	High	[R].SGYSSPGSPGTPGSR.[S]	1xCarbamyl [N-Term]	P10637 1xCarbamyl [N-Term]	0.0329611	0.00303605	1	1	1	P10637	P10637 [487-501]	0	1436.64	0	245797		High	High	0.002477	0.02442	19	40.58	R.SGYSSPGSPGTPGSR.S	[487-501]	1xCarbamyl [N-Term]	Used
	High	[K].SPVVSGDTSPR.[H]	2xPhospho [S5(100); T/S]	P10637 2xPhospho [S692(100); T/S]	0.037778	0.00389644	1	1	2	P10637	P10637 [688-698]	0	1261.49	0	3462708		High	High	0.003063	0.02824	28	36.7	K.SPVVSGDTSPR.H	[688-698]	2xPhospho [S692(100); T/S]	Used
	High	[R].LQTAPVPMPDLK.[N]	1xCarbamyl [N-Term]	P10637 1xCarbamyl [N-Term]	0.0408682	0.00404778	1	1	1	P10637	P10637 [535-546]	0	1352.72	0	607498		High	High	0.003157	0.03093	24	82.26	R.LQTAPVPMPDLK.N	[535-546]	1xCarbamyl [N-Term]	Used
	High	[K].TPPGSGEPPKSGER.[S]			0.045474	0.00440219	1	1	1	P10637	P10637 [473-486]	1	1395.69	0	301590		High	High	0.003538	0.03478	7	24.6	K.TPPGSGEPPKSGER.S	[473-486]		Used
	High	[R].QQVSSMSGAPLLPQGLR.[E]	1xOxidation [M6]		0.0488154	0.00445188	1	1	2	P10637	P10637 [131-147]	0	1784.93	0	635821		High	High	0.006738	0.07174	21	65.86	R.QQVSSMSGAPLLPQGLR.E	[131-147]		Used
	High	[R].TPSLPTPPTR.[E]	1xPhospho [T6(99.6)]	P10637 1xPhospho [T509(99.6)]	0.048471	0.00445188	1	1	4	P10637	P10637 [504-513]	0	1146.56	0		No Quan Values	High	High	0.003563	0.03707	23		R.TPSLPTPPTR.E	[504-513]	1xPhospho [T509(99.6)]	Not Used
	High	[K].SEKLDFKDR.[V]			0.0531337	0.00461725	1	1	1	P10637	P10637 [633-641]	2	1137.59	0	794095		High	High	0.003686	0.04114	27	33.88	K.SEKLDFKDR.V	[633-641]		Used
	High	[K].AKTDHGAEIVYKSPVVSGDTSPR.[H]	2xPhospho [S13(100); T/S/Y]	P10637 2xPhospho [S688(100); T/S/Y]	0.0535095	0.00465462	1	1	2	P10637	P10637 [676-698]	2	2574.16	0	1.07583e+06		High	High	0.003686	0.04143	33	47.92	K.AKTDHGAEIVYKSPVVSGDTSPR.H	[676-698]	2xPhospho [S688(100); T/S/Y]	Used
	Medium	[K].TTPSPKTPPGSGEPPK.[S]	2xPhospho [S4(98.4); T7(99.2)]	P10637 2xPhospho [S470(98.4); T473(99.2)]	0.113885	0.0104689	1	1	9	P10637	P10637 [467-482]	1	1737.75	0		No Quan Values	High	High	0.00884	0.09427	19		K.TTPSPKTPPGSGEPPK.S	[467-482]	2xPhospho [S470(98.4); T473(99.2)]	Not Used
	Medium	[K].VQIINK.[K]	1xCarbamyl [N-Term]	P10637 1xCarbamyl [N-Term]	0.11313	0.0104689	1	1	1	P10637	P10637 [567-572]	0	757.457	0	204991		High	High	0.00884	0.09387	27	52.32	K.VQIINK.K	[567-572]	1xCarbamyl [N-Term]	Used
	Medium	[K].VQIINKK.[L]			0.13165	0.0121977	1	1	1	P10637	P10637 [567-573]	1	842.546	0	5271907		Medium	Medium	0.01149	0.1106	35	26.37	K.VQIINKK.L	[567-573]		Used
	Medium	[K].SHPASELLR.[R]			0.156714	0.013912	1	1	1	P10637	P10637 [164-172]	0	1009.54	0	4.41157e+06		Medium	Medium	0.01311	0.1337	18	37.11	K.SHPASELLR.R	[164-172]		Used
	Medium	[K].VAVVRTPPK.[S]	1xPhospho [T6(100)]	P10637 1xPhospho [T523(100)]	0.347093	0.0352017	1	1	1	P10637	P10637 [518-526]	1	1046.58	0	1.00338e+06		Medium	Medium	0.03276	0.3154	33	36.83	K.VAVVRTPPK.S	[518-526]	1xPhospho [T523(100)]	Used
	Medium	[R].LQTAPVPMPDLK.[N]	1xGG [K12]		0.373	0.03877	1	1	1	P10637	P10637 [535-546]	0	1423.76	0	154092		Medium	Medium	0.03611	0.3422	3	66.57	R.LQTAPVPMPDLK.N	[535-546]		Used
	Medium	[K].EGWGQDR.[L]			0.394103	0.0410632	1	1	1	P10637	P10637 [179-185]	0	847.369	0	3416156		Medium	Medium	0.03794	0.362	59	30.48	K.EGWGQDR.L	[179-185]		Used
	Medium	[K].KVAVVRTPPKSPSASK.[S]	2xPhospho [T7(100); S11(99.1)]	P10637 2xPhospho [T523(100); S527(99.1)]	0.438119	0.0470935	1	1	1	P10637	P10637 [517-532]	3	1811.92	0	671133		Medium	Medium	0.04427	0.4058	16	34.58	K.KVAVVRTPPKSPSASK.S	[517-532]	2xPhospho [T523(100); S527(99.1)]	Used
Master Protein	P27546	Microtubule-associated protein 4 OS=Mus musculus OX=10090 GN=Map4 PE=1 SV=3	57	52	153	52	1	1125	117.4	4.98	2043	52	0	6.66975e+08	High	Phospho [S475(100); S517(100); S667(100); S760(99.3); T847(99.4); S1046(100)]; Acetyl [N-Term]
	Confidence	Annotated Sequence	Modifications	Modifications in Master Proteins	Qvality PEP	Qvality q-value	# Protein Groups	# Proteins	# PSMs	Master Protein Accessions	Positions in Master Proteins	# Missed Cleavages	Theo. MH+ [Da]	# Razor Quan Results	Abundance: F4: Sample	Quan Info	Found in Sample: [S4] F4: Sample	Confidence (by Search Engine): A2 Mascot	Percolator q-Value (by Search Engine): A2 Mascot	Percolator PEP (by Search Engine): A2 Mascot	Ions Score (by Search Engine): A2 Mascot	Top Apex RT [min]	Sequence in Protein	Positions in Protein	Peptide Group Modifications in Protein	Quan Usage
	High	[K].MDLAPPEDVLLTK.[E]	1xOxidation [M1]		0.00115233	0	1	1	5	P27546	P27546 [357-369]	0	1457.76	0	1.98088e+06		High	High	0	0.0006417	27	71.82	K.MDLAPPEDVLLTK.E	[357-369]		Used
	High	[K].MDLAPPEDVLLTK.[E]			1.34917e-05	0	1	1	2	P27546	P27546 [357-369]	0	1441.76	0	14366694		High	High	0	5.102e-06	66	79.3	K.MDLAPPEDVLLTK.E	[357-369]		Used
	High	[R].NTTPTGAAPPAGMTSTR.[V]			2.20579e-06	0	1	1	3	P27546	P27546 [845-861]	0	1630.79	0	1.70992e+07		High	High	0	7.199e-07	71	43.83	R.NTTPTGAAPPAGMTSTR.V	[845-861]		Used
	High	[K].NADLHSGTELIVDNSMAPASDLALPLETK.[V]	1xOxidation [M16]		2.5604e-08	0	1	1	1	P27546	P27546 [529-557]	0	3038.5	0	657149		High	High	0	5.69e-09	49	83.87	K.NADLHSGTELIVDNSMAPASDLALPLETK.V	[529-557]		Used
	High	[K].GTVQTEEKPREDSQLASMQHK.[G]			0.000285074	0	1	1	1	P27546	P27546 [567-587]	1	2399.16	0	1.7692e+06		High	High	0	0.0001403	14	37.89	K.GTVQTEEKPREDSQLASMQHK.G	[567-587]		Used
	High	[K].GTVQTEEKPR.[E]			0.000686462	0	1	1	1	P27546	P27546 [567-576]	0	1144.6	0	4195988		High	High	0	0.0003641	42	21.16	K.GTVQTEEKPR.E	[567-576]		Used
	High	[K].HVPGGGNVQIQNK.[K]			0.000751189	0	1	1	2	P27546	P27546 [989-1001]	0	1347.71	0	2.35405e+07		High	High	0	0.0004025	47	33.34	K.HVPGGGNVQIQNK.K	[989-1001]		Used
	High	[K].GQSTVPPCTASPEPVK.[A]	1xCarbamidomethyl [C8]		2.54431e-06	0	1	1	4	P27546	P27546 [588-603]	0	1654.81	0	2.81172e+06		High	High	0	8.357e-07	67	44.12	K.GQSTVPPCTASPEPVK.A	[588-603]		Used
	High	[R].LATTVSAPDLK.[S]			3.72077e-05	0	1	1	1	P27546	P27546 [896-906]	0	1115.63	0	56490708		High	High	0	1.54e-05	69	53.45	R.LATTVSAPDLK.S	[896-906]		Used
	High	[K].KVSYSHIQSK.[C]			0.00029377	0	1	1	1	P27546	P27546 [971-980]	1	1176.64	0	3.9756e+06		High	High	0	0.0001445	41	23.69	K.KVSYSHIQSK.C	[971-980]		Used
	High	[K].KPTSTKPSSSAPR.[V]			6.83058e-07	0	1	1	1	P27546	P27546 [880-892]	0	1343.73	0	1089375		High	High	0	2.006e-07	60	17.86	K.KPTSTKPSSSAPR.V	[880-892]		Used
	High	[K].KPMSLASGSVPAAPHK.[R]			0.000384997	0	1	1	2	P27546	P27546 [710-725]	0	1577.85	0	5.94638e+06		High	High	9.54e-05	0.002416	39	43.45	K.KPMSLASGSVPAAPHK.R	[710-725]		Used
	High	[K].KTEAATTAGKPEPNAVTK.[A]			1.31176e-08	0	1	1	2	P27546	P27546 [932-949]	1	1813.97	0	6.75754e+06		High	High	0	2.751e-09	58	28.6	K.KTEAATTAGKPEPNAVTK.A	[932-949]		Used
	High	[R].TSPSKPSSAPALKPGPK.[T]	1xPhospho [T/S]		7.4839e-05	0	1	1	3	P27546	P27546 [759-775]	0	1729.89	0	2.76629e+06		High	High	0	3.284e-05	40	35.77	R.TSPSKPSSAPALKPGPK.T	[759-775]		Used
	High	[R].TSPSKPSSAPALKPGPK.[T]			9.72393e-07	0	1	1	2	P27546	P27546 [759-775]	0	1649.92	0	26651603		High	High	0	2.957e-07	51	33.2	R.TSPSKPSSAPALKPGPK.T	[759-775]		Used
	High	[K].VAEFNNVTPLSEEEVTSVK.[D]			0.000728963	0	1	1	2	P27546	P27546 [496-514]	0	2092.04	0	13775778		High	High	0	0.0003892	42	71.96	K.VAEFNNVTPLSEEEVTSVK.D	[496-514]		Used
	High	[K].VGSLDNVGHLPAGGAVK.[T]			1.08842e-06	0	1	1	3	P27546	P27546 [1044-1060]	0	1590.86	0	67521492		High	High	0	3.326e-07	55	55.57	K.VGSLDNVGHLPAGGAVK.T	[1044-1060]		Used
	High	[K].QPAPTTSGGLNK.[K]			2.31759e-05	0	1	1	2	P27546	P27546 [698-709]	0	1170.61	0	6821817		High	High	0	9.179e-06	70	31.57	K.QPAPTTSGGLNK.K	[698-709]		Used
	High	[K].RTSPSKPSSAPALKPGPK.[T]	1xPhospho [S3(99.3)]	P27546 1xPhospho [S760(99.3)]	1.82224e-05	0	1	1	2	P27546	P27546 [758-775]	1	1885.99	0	5.09695e+06		High	High	0	7.088e-06	50	32.88	K.RTSPSKPSSAPALKPGPK.T	[758-775]	1xPhospho [S760(99.3)]	Used
	High	[K].TEAATTAGKPEPNAVTK.[A]			1.88378e-06	0	1	1	2	P27546	P27546 [933-949]	0	1685.87	0	8.09528e+06		High	High	0	6.039e-07	57	32.49	K.TEAATTAGKPEPNAVTK.A	[933-949]		Used
	High	[K].TEGGGSEALPCPGPPAGEEPVIPEAAPDAGAPTSASGLSGHTTLSGGGDQR.[E]	1xCarbamidomethyl [C11]		8.16071e-11	0	1	1	1	P27546	P27546 [1061-1111]	0	4767.21	0	1.42973e+06		High	High	0	1.113e-11	24	73.48	K.TEGGGSEALPCPGPPAGEEPVIPEAAPDAGAPTSASGLSGHTTLSGGGDQR.E	[1061-1111]		Used
	High	[K].TEFIPLLDGDEK.[T]			3.98111e-05	0	1	1	4	P27546	P27546 [45-56]	0	1376.69	0	3.9729e+07		High	High	0	1.877e-05	67	81.01	K.TEFIPLLDGDEK.T	[45-56]		Used
	High	[K].TEGKPADVKR.[M]			0.0024947	0	1	1	1	P27546	P27546 [812-821]	1	1100.61	0	178801		High	High	0	0.001482	40	17.67	K.TEGKPADVKR.M	[812-821]		Used
	High	[R].SSGALSVDK.[K]			0.00036803	0	1	1	1	P27546	P27546 [871-879]	0	863.447	0	30532164		High	High	0	0.0001855	58	29.95	R.SSGALSVDK.K	[871-879]		Used
	High	[R].DFMAALEAEPYDDIVGETVEK.[T]	1xOxidation [M3]		1.41585e-06	0	1	1	2	P27546	P27546 [24-44]	0	2358.07	0	776888		High	High	0	4.423e-07	49	88.14	R.DFMAALEAEPYDDIVGETVEK.T	[24-44]		Used
	High	[K].DMSPLPESEVTLGK.[D]			6.52945e-07	0	1	1	1	P27546	P27546 [473-486]	0	1502.74	0	14086130		High	High	0	1.919e-07	64	67.72	K.DMSPLPESEVTLGK.D	[473-486]		Used
	High	[K].DMSPLPESEVTLGK.[D]	1xOxidation [M2]		0.000940949	0	1	1	4	P27546	P27546 [473-486]	0	1518.74	0	4.27095e+06		High	High	0	0.0005125	27	61.75	K.DMSPLPESEVTLGK.D	[473-486]		Used
	High	[K].DMSPLPESEVTLGK.[D]	1xPhospho [S3(100)]	P27546 1xPhospho [S475(100)]	0.000617957	0	1	1	1	P27546	P27546 [473-486]	0	1582.71	0	631924		High	High	0	0.0003263	38	69.5	K.DMSPLPESEVTLGK.D	[473-486]	1xPhospho [S475(100)]	Used
	High	[K].DMSPSAETEAPLAK.[N]			0.000847074	0	1	1	1	P27546	P27546 [515-528]	0	1446.68	0	8435939		High	High	0	0.0004592	37	50.46	K.DMSPSAETEAPLAK.N	[515-528]		Used
	High	[K].DMSPSAETEAPLAK.[N]	1xOxidation [M2]		1.15221e-05	0	1	1	5	P27546	P27546 [515-528]	0	1462.67	0	2.96394e+06		High	High	0	4.314e-06	66	43.75	K.DMSPSAETEAPLAK.N	[515-528]		Used
	High	[K].DMSPSAETEAPLAK.[N]	1xPhospho [S3(100)]	P27546 1xPhospho [S517(100)]	7.59722e-05	0	1	1	1	P27546	P27546 [515-528]	0	1526.64	0	1.79546e+06		High	High	0	3.35e-05	55	53.57	K.DMSPSAETEAPLAK.N	[515-528]	1xPhospho [S517(100)]	Used
	High	[K].DMSPSAETEAPLAK.[N]	1xOxidation [M2]; 1xPhospho [S3(100)]	P27546 1xPhospho [S517(100)]	4.13353e-05	0	1	1	1	P27546	P27546 [515-528]	0	1542.64	0	543158		High	High	0	1.725e-05	67	46.2	K.DMSPSAETEAPLAK.N	[515-528]	1xPhospho [S517(100)]	Used
	High	[K].ALETMAEQTTDVVHSPSTDTTPGPDTEAALAK.[D]			1.55925e-08	0	1	1	2	P27546	P27546 [240-271]	0	3284.55	0	12725061		High	High	0	3.322e-09	28	68.21	K.ALETMAEQTTDVVHSPSTDTTPGPDTEAALAK.D	[240-271]		Used
	High	[K].ALETMAEQTTDVVHSPSTDTTPGPDTEAALAK.[D]	1xOxidation [M5]		3.13021e-05	0	1	1	1	P27546	P27546 [240-271]	0	3300.54	0	715220		High	High	0	1.273e-05	21	61.49	K.ALETMAEQTTDVVHSPSTDTTPGPDTEAALAK.D	[240-271]		Used
	High	[K].ALETMAEQTTDVVHSPSTDTTPGPDTEAALAK.[D]	1xPhospho [T/S]		0.000338841	0	1	1	7	P27546	P27546 [240-271]	0	3364.51	0	426652		High	High	0	0.000169	15	68.88	K.ALETMAEQTTDVVHSPSTDTTPGPDTEAALAK.D	[240-271]		Used
	High	[K].AKPLATTQPAK.[T]			0.00132892	0	1	1	2	P27546	P27546 [672-682]	0	1125.66	0	13619090		High	High	0	0.0007475	46	25.56	K.AKPLATTQPAK.T	[672-682]		Used
	High	[K].AAGSIASAQKPPAGK.[V]			2.79319e-07	0	1	1	2	P27546	P27546 [950-964]	0	1353.75	0	1.7238e+07		High	High	0	7.63e-08	39	30.33	K.AAGSIASAQKPPAGK.V	[950-964]		Used
	High	[K].AAEQMSTLPIDAPSPLENLEQK.[E]	1xOxidation [M5]		0.000101841	0	1	1	6	P27546	P27546 [604-625]	0	2398.18	0	3.19669e+06		High	High	0	4.582e-05	26	79.93	K.AAEQMSTLPIDAPSPLENLEQK.E	[604-625]		Used
	High	[K].AAVGVTGNDITTPPNK.[E]			9.11673e-08	0	1	1	1	P27546	P27546 [647-662]	0	1554.81	0	2.58399e+06		High	High	0	2.267e-08	82	49.17	K.AAVGVTGNDITTPPNK.E	[647-662]		Used
	High	[K].AAVGVTGNDITTPPNKEPPPSPEK.[K]			1.76059e-06	0	1	1	2	P27546	P27546 [647-670]	1	2416.24	0	5803179		High	High	0	5.624e-07	28	51.04	K.AAVGVTGNDITTPPNKEPPPSPEK.K	[647-670]		Used
	High	[K].AAVGVTGNDITTPPNKEPPPSPEKK.[A]			0.000535782	0	1	1	1	P27546	P27546 [647-671]	2	2544.33	0	751268		High	High	0	0.0002795	19	47.02	K.AAVGVTGNDITTPPNKEPPPSPEKK.A	[647-671]		Used
	High	[K].AAVGVTGNDITTPPNKEPPPSPEKK.[A]	1xPhospho [S21(100)]	P27546 1xPhospho [S667(100)]	0.00183472	0	1	1	4	P27546	P27546 [647-671]	2	2624.3	0	6.1848e+06		High	High	0	0.00151	26	49	K.AAVGVTGNDITTPPNKEPPPSPEKK.A	[647-671]	1xPhospho [S667(100)]	Used
	High	[K].ATSPSTLVSTGPSSR.[S]			7.34046e-06	0	1	1	3	P27546	P27546 [783-797]	0	1447.74	0	6.38723e+07		High	High	0	2.651e-06	65	46.09	K.ATSPSTLVSTGPSSR.S	[783-797]		Used
	High	[K].ETPGSQPSEPCSGVSR.[Q]	1xCarbamidomethyl [C11]		3.23203e-08	0	1	1	2	P27546	P27546 [626-641]	0	1674.74	0	5.56606e+06		High	High	0	7.329e-09	84	35.99	K.ETPGSQPSEPCSGVSR.Q	[626-641]		Used
	High	[K].ETAPPTETNLGMAK.[D]	1xOxidation [M12]		0.000100322	0	1	1	6	P27546	P27546 [459-472]	0	1475.7	0	1.94482e+06		High	High	0	4.52e-05	50	41.74	K.ETAPPTETNLGMAK.D	[459-472]		Used
	High	[K].ETAPPTETNLGMAK.[D]			8.84677e-08	0	1	1	2	P27546	P27546 [459-472]	0	1459.71	0	7672457		High	High	0	2.186e-08	85	48.88	K.ETAPPTETNLGMAK.D	[459-472]		Used
	High	[K].ETELAPAK.[G]			0.00172789	0	1	1	1	P27546	P27546 [370-377]	0	858.457	0	13098418		High	High	0	0.0009924	49	29.06	K.ETELAPAK.G	[370-377]		Used
	High	[R].EDSQLASMQHK.[G]			0.00593791	0.000134768	1	1	2	P27546	P27546 [577-587]	0	1273.58	0	4716796		High	High	9.54e-05	0.003783	21	32.07	R.EDSQLASMQHK.G	[577-587]		Used
	High	[K].SASADLSR.[S]			0.00547021	0.000134768	1	1	1	P27546	P27546 [826-833]	0	806.4	0	14968797		High	High	9.54e-05	0.003461	67	24.24	K.SASADLSR.S	[826-833]		Used
	High	[K].ATSPSTLVSTGPSSR.[S]	1xPhospho [S/T]		0.00373726	0.000134768	1	1	2	P27546	P27546 [783-797]	0	1527.71	0	694027		High	High	9.54e-05	0.0023	37	49.95	K.ATSPSTLVSTGPSSR.S	[783-797]		Used
	High	[M].ADLSLVDALTEPPPEIEGEIK.[R]	1xAcetyl [N-Term]	P27546 1xAcetyl [N-Term]	0.00312303	0.000134768	1	1	2	P27546	P27546 [2-22]	0	2278.17	0	186785		High	High	9.54e-05	0.002747	27	108.76	M.ADLSLVDALTEPPPEIEGEIK.R	[2-22]	1xAcetyl [N-Term]	Used
	High	[R].NTTPTGAAPPAGMTSTR.[V]	1xOxidation [M13]		0.00312303	0.000134768	1	1	9	P27546	P27546 [845-861]	0	1646.78	0	4.37645e+06		High	High	9.54e-05	0.001927	29	34.58	R.NTTPTGAAPPAGMTSTR.V	[845-861]		Used
	High	[R].NTTPTGAAPPAGMTSTR.[V]	1xPhospho [T3(99.4)]	P27546 1xPhospho [T847(99.4)]	0.00576342	0.000134768	1	1	1	P27546	P27546 [845-861]	0	1710.75	0	599430		High	High	9.54e-05	0.00367	30	45.75	R.NTTPTGAAPPAGMTSTR.V	[845-861]	1xPhospho [T847(99.4)]	Used
	High	[K].NADLHSGTELIVDNSMAPASDLALPLETK.[V]			0.00764894	0.000259094	1	1	1	P27546	P27546 [529-557]	0	3022.5	0	762987		High	High	0.0001833	0.004988	14	89.81	K.NADLHSGTELIVDNSMAPASDLALPLETK.V	[529-557]		Used
	High	[M].ADLSLVDALTEPPPEIEGEIKR.[D]	1xAcetyl [N-Term]	P27546 1xAcetyl [N-Term]	0.00764894	0.000259094	1	1	2	P27546	P27546 [2-23]	1	2434.27	0	96381.3		High	High	0.0001833	0.004981	16	101.75	M.ADLSLVDALTEPPPEIEGEIKR.D	[2-23]	1xAcetyl [N-Term]	Used
	High	[K].DVAPPMEEEIVPGNDTTSPK.[E]	1xOxidation [M6]		0.00970127	0.000369772	1	1	2	P27546	P27546 [328-347]	0	2141.99	0	1.00691e+06		High	High	0.0002607	0.006469	24	58.47	K.DVAPPMEEEIVPGNDTTSPK.E	[328-347]		Used
	High	[K].AAEVESVK.[E]			0.0115887	0.000481874	1	1	1	P27546	P27546 [226-233]	0	832.441	0	7.35515e+06		High	High	0.0003391	0.00787	46	26.04	K.AAEVESVK.E	[226-233]		Used
	High	[R].VKPMSAPSR.[S]			0.0121144	0.000481874	1	1	1	P27546	P27546 [862-870]	0	972.53	0	4222111		High	High	0.0003391	0.008201	32	27.66	R.VKPMSAPSR.S	[862-870]		Used
	High	[K].DKGTVQTEEKPR.[E]			0.0119366	0.000481874	1	1	1	P27546	P27546 [565-576]	1	1387.72	0	1.10538e+06		High	High	0.0003391	0.008101	28	20.66	K.DKGTVQTEEKPR.E	[565-576]		Used
	High	[K].ETETTLPIK.[M]			0.0139386	0.000592707	1	1	2	P27546	P27546 [348-356]	0	1031.56	0	21156824		High	High	0.0004168	0.009557	35	48.71	K.ETETTLPIK.M	[348-356]		Used
	High	[R].DFMAALEAEPYDDIVGETVEK.[T]			0.0146765	0.000708797	1	1	2	P27546	P27546 [24-44]	0	2342.07	0	1.05167e+06		High	High	0.0004979	0.01017	22	98.05	R.DFMAALEAEPYDDIVGETVEK.T	[24-44]		Used
	High	[K].VSYSHIQSK.[C]			0.0162688	0.000816031	1	1	2	P27546	P27546 [972-980]	0	1048.54	0	4563851		High	High	0.0009779	0.01138	17	27.96	K.VSYSHIQSK.C	[972-980]		Used
	High	[K].DVVILPETK.[V]			0.0176372	0.0011552	1	1	1	P27546	P27546 [487-495]	0	1013.59	0	16403029		High	High	0.001212	0.0124	29	59.2	K.DVVILPETK.V	[487-495]		Used
	High	[R].SPATTLPK.[R]			0.0193996	0.00148178	1	1	1	P27546	P27546 [798-805]	0	814.467	0	36694260		High	High	0.001357	0.01377	39	34.45	R.SPATTLPK.R	[798-805]		Used
	High	[K].DMSPLPESEVTLGKDVVILPETK.[V]	1xOxidation [M2]		0.0211781	0.00165838	1	1	1	P27546	P27546 [473-495]	1	2513.31	0	369740		High	High	0.001487	0.01508	19	82.3	K.DMSPLPESEVTLGKDVVILPETK.V	[473-495]		Used
	High	[R].LATTVSAPDLK.[S]	1xCarbamyl [N-Term]	P27546 1xCarbamyl [N-Term]	0.0218054	0.00165838	1	1	1	P27546	P27546 [896-906]	0	1158.64	0		No Quan Values	High	High	0.001543	0.01554	27		R.LATTVSAPDLK.S	[896-906]	1xCarbamyl [N-Term]	Not Used
	High	[K].AAEVESVKEQLPAK.[A]			0.0213333	0.00165838	1	1	1	P27546	P27546 [226-239]	1	1498.81	0	796606		High	High	0.001487	0.0152	29	45.3	K.AAEVESVKEQLPAK.A	[226-239]		Used
	High	[K].AAEQMSTLPIDAPSPLENLEQK.[E]			0.0207191	0.00165838	1	1	1	P27546	P27546 [604-625]	0	2382.19	0	678862		High	High	0.001487	0.01475	16	84.59	K.AAEQMSTLPIDAPSPLENLEQK.E	[604-625]		Used
	High	[K].VGSLDNVGHLPAGGAVK.[T]	1xPhospho [S3(100)]	P27546 1xPhospho [S1046(100)]	0.0306691	0.00284841	1	1	1	P27546	P27546 [1044-1060]	0	1670.83	0	329685		High	High	0.002351	0.0225	14	59.64	K.VGSLDNVGHLPAGGAVK.T	[1044-1060]	1xPhospho [S1046(100)]	Used
	High	[R].EDSQLASMQHK.[G]	1xOxidation [M8]		0.0467835	0.00440219	1	1	1	P27546	P27546 [577-587]	0	1289.58	0	639772		High	High	0.003538	0.03572	10	21.82	R.EDSQLASMQHK.G	[577-587]		Used
	High	[K].AAVGVTGNDITTPPNKEPPPSPEK.[K]	1xPhospho [S21(100)]	P27546 1xPhospho [S667(100)]	0.0554264	0.00465462	1	1	1	P27546	P27546 [647-670]	1	2496.2	0	726033		High	High	0.003686	0.04297	4	52.43	K.AAVGVTGNDITTPPNKEPPPSPEK.K	[647-670]	1xPhospho [S667(100)]	Used
	High	[K].VATVPIK.[D]			0.0578125	0.00465462	1	1	1	P27546	P27546 [558-564]	0	727.471	0	4668816		High	High	0.003686	0.045	29	39.37	K.VATVPIK.D	[558-564]		Used
	High	[K].DVAPPMEEEIVPGNDTTSPK.[E]			0.080127	0.00703754	1	1	2	P27546	P27546 [328-347]	0	2126	0	5430849		High	High	0.00581	0.06448	7	66.39	K.DVAPPMEEEIVPGNDTTSPK.E	[328-347]		Used
	Medium	[K].GTVQTEEKPREDSQLASMQHK.[G]	1xOxidation [M18]		0.226885	0.0216119	1	1	1	P27546	P27546 [567-587]	1	2415.16	0	411642		Medium	Medium	0.02025	0.1996	2	32.05	K.GTVQTEEKPREDSQLASMQHK.G	[567-587]		Used
	Medium	[K].RDFMAALEAEPYDDIVGETVEK.[T]			0.24067	0.0225891	1	1	1	P27546	P27546 [23-44]	1	2498.18	0	121532		Medium	Medium	0.02125	0.2119	17	89.06	K.RDFMAALEAEPYDDIVGETVEK.T	[23-44]		Used
	Medium	[K].HVPGGGNVQIQNK.[K]	1xCarbamyl [N-Term]	P27546 1xCarbamyl [N-Term]	0.345285	0.0349943	1	1	1	P27546	P27546 [989-1001]	0	1390.72	0	658106		Medium	Medium	0.0326	0.3139	10	43.34	K.HVPGGGNVQIQNK.K	[989-1001]	1xCarbamyl [N-Term]	Used
Master Protein	Q9D6P8	Calmodulin-like protein 3 OS=Mus musculus OX=10090 GN=Calml3 PE=2 SV=1	36	8	86	1	1	149	16.7	4.31	2031	8	0	1543548	High	Acetyl [N-Term]; Phospho [T6(100)]; Acetyl [K78(100); K95(100)]; Carbamyl [K78(100)]
	Confidence	Annotated Sequence	Modifications	Modifications in Master Proteins	Qvality PEP	Qvality q-value	# Protein Groups	# Proteins	# PSMs	Master Protein Accessions	Positions in Master Proteins	# Missed Cleavages	Theo. MH+ [Da]	# Razor Quan Results	Abundance: F4: Sample	Quan Info	Found in Sample: [S4] F4: Sample	Confidence (by Search Engine): A2 Mascot	Percolator q-Value (by Search Engine): A2 Mascot	Percolator PEP (by Search Engine): A2 Mascot	Ions Score (by Search Engine): A2 Mascot	Top Apex RT [min]	Sequence in Protein	Positions in Protein	Peptide Group Modifications in Protein	Quan Usage
	High	[K].MKDTDSEEEIREAFR.[V]	1xOxidation [M1]		0.00203775	0	2	2	8	P0DP26; Q9D6P8	P0DP26 [77-91]; Q9D6P8 [77-91]	2	1871.84	0	1.32572e+07	Shared	High	High	9.54e-05	0.003067	44	52.99	K.MKDTDSEEEIREAFR.V	[77-91]		Not Used
	High	[K].MKDTDSEEEIR.[E]	1xCarbamyl [N-Term]; 1xOxidation [M1]	P0DP26 1xCarbamyl [N-Term]; Q9D6P8 1xCarbamyl [N-Term]	0.00072351	0	2	2	1	P0DP26; Q9D6P8	P0DP26 [77-87]; Q9D6P8 [77-87]	1	1411.6	0	527778	Shared	High	High	0	0.000387	51	33.59	K.MKDTDSEEEIR.E	[77-87]	1xCarbamyl [N-Term]	Not Used
	High	[K].MKDTDSEEEIR.[E]	1xOxidation [M1]		7.31709e-05	0	2	2	17	P0DP26; Q9D6P8	P0DP26 [77-87]; Q9D6P8 [77-87]	1	1368.59	0	1.22594e+08	Shared	High	High	0	0.0002291	79	27.11	K.MKDTDSEEEIR.E	[77-87]		Not Used
	High	[K].MKDTDSEEEIR.[E]			1.47648e-05	0	2	2	10	P0DP26; Q9D6P8	P0DP26 [77-87]; Q9D6P8 [77-87]	1	1352.6	0	5.80572e+08	Shared	High	High	0	5.644e-06	79	30.83	K.MKDTDSEEEIR.E	[77-87]		Not Used
	High	[R].KMKDTDSEEEIR.[E]			0.00020483	0	2	2	2	P0DP26; Q9D6P8	P0DP26 [76-87]; Q9D6P8 [76-87]	2	1480.69	0	5.22882e+07	Shared	High	High	0	9.807e-05	67	27.45	R.KMKDTDSEEEIR.E	[76-87]		Not Used
	High	[K].DTDSEEEIR.[E]			0.00032635	0	2	2	9	P0DP26; Q9D6P8	P0DP26 [79-87]; Q9D6P8 [79-87]	0	1093.46	0	6.62545e+08	Shared	High	High	0	0.0001623	56	30.98	K.DTDSEEEIR.E	[79-87]		Not Used
	High	[M].ADQLTEEQIAEFK.[E]			0.00160305	0	2	2	2	P0DP26; Q9D6P8	P0DP26 [2-14]; Q9D6P8 [2-14]	0	1521.74	0	1.93897e+06	Shared	High	High	9.54e-05	0.001738	37	64.01	M.ADQLTEEQIAEFK.E	[2-14]		Not Used
	High	[M].ADQLTEEQIAEFK.[E]	1xAcetyl [N-Term]	P0DP26 1xAcetyl [N-Term]; Q9D6P8 1xAcetyl [N-Term]	1.80073e-06	0	2	2	11	P0DP26; Q9D6P8	P0DP26 [2-14]; Q9D6P8 [2-14]	0	1563.75	0	8.25521e+08	Shared	High	High	0	5.754e-07	67	77.63	M.ADQLTEEQIAEFK.E	[2-14]	1xAcetyl [N-Term]	Not Used
	High	[M].ADQLTEEQIAEFK.[E]	1xCarbamyl [N-Term]	P0DP26 1xCarbamyl [N-Term]; Q9D6P8 1xCarbamyl [N-Term]	2.7844e-06	0	2	2	2	P0DP26; Q9D6P8	P0DP26 [2-14]; Q9D6P8 [2-14]	0	1564.75	0	18007976	Shared	High	High	0	9.205e-07	62	79.88	M.ADQLTEEQIAEFK.E	[2-14]	1xCarbamyl [N-Term]	Not Used
	High	[K].DTDSEEEIREAFR.[V]			0.00274982	0	2	2	5	P0DP26; Q9D6P8	P0DP26 [79-91]; Q9D6P8 [79-91]	1	1596.71	0	148905724	Shared	High	High	0.0009011	0.01093	41	59.91	K.DTDSEEEIREAFR.V	[79-91]		Not Used
	High	[K].MKDTDSEEEIREAFR.[V]			0.00616341	0.000134768	2	2	3	P0DP26; Q9D6P8	P0DP26 [77-91]; Q9D6P8 [77-91]	2	1855.85	0	36800918	Shared	High	High	9.54e-05	0.003958	46	55.85	K.MKDTDSEEEIREAFR.V	[77-91]		Not Used
	High	[K].EAFSLFDK.[D]			0.00776356	0.000259094	2	2	7	P0DP26; Q9D6P8	P0DP26 [15-22]; Q9D6P8 [15-22]	0	956.472	0	2.15711e+08	Shared	High	High	0.0001833	0.005094	38	69.13	K.EAFSLFDK.D	[15-22]		Not Used
	High	[R].KMKDTDSEEEIR.[E]	1xOxidation [M2]		0.0105254	0.000369772	2	2	2	P0DP26; Q9D6P8	P0DP26 [76-87]; Q9D6P8 [76-87]	2	1496.69	0	3.0964e+06	Shared	High	High	0.0002607	0.007081	45	27.44	R.KMKDTDSEEEIR.E	[76-87]		Not Used
	High	[K].MKDTDSEEEIR.[E]	1xCarbamyl [N-Term]; 1xCarbamyl [K2(100)]	P0DP26 1xCarbamyl [N-Term]; 1xCarbamyl [K78(100)]; Q9D6P8 1xCarbamyl [N-Term]; 1xCarbamyl [K78(100)]	0.0130432	0.000481874	2	2	3	P0DP26; Q9D6P8	P0DP26 [77-87]; Q9D6P8 [77-87]	1	1395.61	0	2.24977e+06	Shared	High	High	0.004676	0.05225	48	42.17	K.MKDTDSEEEIR.E	[77-87]	1xCarbamyl [N-Term]; 1xCarbamyl [K78(100)]	Not Used
	High	[K].MKDTDSEEEIR.[E]	1xAcetyl [K2(100)]	P0DP26 1xAcetyl [K78(100)]; Q9D6P8 1xAcetyl [K78(100)]	0.0155667	0.000816031	2	2	1	P0DP26; Q9D6P8	P0DP26 [77-87]; Q9D6P8 [77-87]	1	1394.61	0	255564	Shared	High	High	0.0009011	0.01078	34	43.98	K.MKDTDSEEEIR.E	[77-87]	1xAcetyl [K78(100)]	Not Used
	High	[M].ADQLTEEQIAEFK.[E]	1xPhospho [T5(100)]	P0DP26 1xPhospho [T6(100)]; Q9D6P8 1xPhospho [T6(100)]	0.0471165	0.00445188	2	2	2	P0DP26; Q9D6P8	P0DP26 [2-14]; Q9D6P8 [2-14]	0	1601.71	0	3.30588e+06	Shared	High	High	0.003563	0.03591	40	77.63	M.ADQLTEEQIAEFK.E	[2-14]	1xPhospho [T6(100)]	Not Used
	High	[R].VFDKDGNGFVSAAELR.[H]	1xAcetyl [K4(100)]	Q9D6P8 1xAcetyl [K95(100)]	0.0812343	0.00703754	1	1	1	Q9D6P8	Q9D6P8 [92-107]	1	1766.87	0	1543548		High	High	0.00581	0.06504	33	72.6	R.VFDKDGNGFVSAAELR.H	[92-107]	1xAcetyl [K95(100)]	Used
Master Protein	P14873	Microtubule-associated protein 1B OS=Mus musculus OX=10090 GN=Map1b PE=1 SV=2	33	61	114	59	1	2464	270.1	4.83	1956	61	1	1.94894e+08	High	Phospho [S1013(100); S1260(100); S1307(100); S1317(89.5); S1438(99.6); S1497(99.2); S1789(99.1); S1877(100); T1928(100); T1945(100)]
	Confidence	Annotated Sequence	Modifications	Modifications in Master Proteins	Qvality PEP	Qvality q-value	# Protein Groups	# Proteins	# PSMs	Master Protein Accessions	Positions in Master Proteins	# Missed Cleavages	Theo. MH+ [Da]	# Razor Quan Results	Abundance: F4: Sample	Quan Info	Found in Sample: [S4] F4: Sample	Confidence (by Search Engine): A2 Mascot	Percolator q-Value (by Search Engine): A2 Mascot	Percolator PEP (by Search Engine): A2 Mascot	Ions Score (by Search Engine): A2 Mascot	Top Apex RT [min]	Sequence in Protein	Positions in Protein	Peptide Group Modifications in Protein	Quan Usage
	High	[K].ITSFPESESYSYETSTK.[T]			1.01601e-08	0	1	1	3	P14873	P14873 [2010-2026]	0	1955.88	0	8428849		High	High	0	2.092e-09	87	59.91	K.ITSFPESESYSYETSTK.T	[2010-2026]		Used
	High	[K].QGFPDRESPVSDLTSTGLYQDKQEEK.[S]	1xPhospho [S8(99.6)]	P14873 1xPhospho [S1438(99.6)]	0.00258991	0	1	1	1	P14873	P14873 [1431-1456]	2	3034.37	0	586569		High	High	0	0.001538	22	67.77	K.QGFPDRESPVSDLTSTGLYQDKQEEK.S	[1431-1456]	1xPhospho [S1438(99.6)]	Used
	High	[K].MSISEGTVSDK.[S]			1.69032e-05	0	1	1	1	P14873	P14873 [1515-1525]	0	1153.54	0	6365643		High	High	0	6.561e-06	57	43.83	K.MSISEGTVSDK.S	[1515-1525]		Used
	High	[K].HMDPPPAPMQDR.[S]	1xOxidation [M]		0.000739993	0	1	1	4	P14873	P14873 [2193-2204]	0	1407.61	0	1.10579e+06		High	High	0	0.0003966	29	34.38	K.HMDPPPAPMQDR.S	[2193-2204]		Used
	High	[K].HMDPPPAPMQDR.[S]			6.24896e-05	0	1	1	2	P14873	P14873 [2193-2204]	0	1391.62	0	2.58721e+06		High	High	0	2.708e-05	30	41.76	K.HMDPPPAPMQDR.S	[2193-2204]		Used
	High	[K].LGGDVSPTQIDVSQFGSFK.[E]			2.35268e-05	0	1	1	2	P14873	P14873 [1492-1510]	0	1981.99	0	1.81331e+06		High	High	0	9.383e-06	42	80.71	K.LGGDVSPTQIDVSQFGSFK.E	[1492-1510]		Used
	High	[R].KLGGDVSPTQIDVSQFGSFK.[E]	1xPhospho [S7(99.2)]	P14873 1xPhospho [S1497(99.2)]	0.000671171	0	1	1	1	P14873	P14873 [1491-1510]	1	2190.05	0	414110		High	High	0	0.0003561	42	78.43	R.KLGGDVSPTQIDVSQFGSFK.E	[1491-1510]	1xPhospho [S1497(99.2)]	Used
	High	[K].TSDVETMSSQSALALDER.[K]	1xOxidation [M7]		3.57061e-11	0	1	1	2	P14873	P14873 [1473-1490]	0	1955.89	0	721072		High	High	0	4.545e-12	129	54.03	K.TSDVETMSSQSALALDER.K	[1473-1490]		Used
	High	[K].TSDVETMSSQSALALDER.[K]			0.000232735	0	1	1	1	P14873	P14873 [1473-1490]	0	1939.89	0	1121735		High	High	0	0.0001128	53	63.49	K.TSDVETMSSQSALALDER.K	[1473-1490]		Used
	High	[R].THDVGGYYYEK.[T]			0.00154404	0	1	1	2	P14873	P14873 [1894-1904]	0	1331.59	0	9.02657e+06		High	High	0.0001833	0.004756	37	40.3	R.THDVGGYYYEK.T	[1894-1904]		Used
	High	[K].TLEVVSPSQSVTGSAGHTPYYQSPTDEK.[S]			1.17848e-05	0	1	1	1	P14873	P14873 [1312-1339]	0	2965.41	0	2948866		High	High	0	4.416e-06	18	62.69	K.TLEVVSPSQSVTGSAGHTPYYQSPTDEK.S	[1312-1339]		Used
	High	[K].TPQASTYSYETSDR.[C]			8.3044e-07	0	1	1	2	P14873	P14873 [2047-2060]	0	1605.7	0	9991422		High	High	0	2.492e-07	84	42.03	K.TPQASTYSYETSDR.C	[2047-2060]		Used
	High	[K].TPGDFNYAYQKPENAAGSPDEEDYDYESQEK.[T]	1xPhospho [S18(100)]	P14873 1xPhospho [S1877(100)]	4.31901e-07	0	1	1	1	P14873	P14873 [1860-1890]	0	3637.44	0	1.97665e+06		High	High	0	1.224e-07	61	63.36	K.TPGDFNYAYQKPENAAGSPDEEDYDYESQEK.T	[1860-1890]	1xPhospho [S1877(100)]	Used
	High	[K].TPGDFNYAYQKPENAAGSPDEEDYDYESQEK.[T]			4.55227e-07	0	1	1	1	P14873	P14873 [1860-1890]	0	3557.48	0	1.22312e+06		High	High	0	1.289e-07	44	61.51	K.TPGDFNYAYQKPENAAGSPDEEDYDYESQEK.T	[1860-1890]		Used
	High	[R].TPEVSGYTYEK.[T]			4.69677e-05	0	1	1	1	P14873	P14873 [1962-1972]	0	1273.59	0	20031394		High	High	0	1.978e-05	46	46.09	R.TPEVSGYTYEK.T	[1962-1972]		Used
	High	[R].TPEEGGYSYEISEK.[T]	1xPhospho [T1(100)]	P14873 1xPhospho [T1945(100)]	3.9513e-05	0	1	1	1	P14873	P14873 [1945-1958]	0	1668.67	0	836288		High	High	0	1.641e-05	55	54.38	R.TPEEGGYSYEISEK.T	[1945-1958]	1xPhospho [T1945(100)]	Used
	High	[R].TPEEGGYSYEISEK.[T]			1.13861e-06	0	1	1	1	P14873	P14873 [1945-1958]	0	1588.7	0	9221312		High	High	0	3.505e-07	70	51.12	R.TPEEGGYSYEISEK.T	[1945-1958]		Used
	High	[K].TPEDGGYTCEITEK.[T]	1xCarbamidomethyl [C9]		9.25478e-08	0	1	1	2	P14873	P14873 [1928-1941]	0	1599.68	0	2.28348e+06		High	High	0	2.301e-08	95	48.11	K.TPEDGGYTCEITEK.T	[1928-1941]		Used
	High	[K].YESSLYSQEYSKPAVASFNGLSEGSK.[T]			0.000691637	0	1	1	1	P14873	P14873 [1162-1187]	0	2828.33	0	553686		High	High	0	0.0003662	12	69.49	K.YESSLYSQEYSKPAVASFNGLSEGSK.T	[1162-1187]		Used
	High	[R].QSPDHPTLGASVLHITENGPTEVDYSPSDIQDSSLSHK.[I]			0.000535782	0	1	1	1	P14873	P14873 [1661-1698]	0	4058.92	0	219300		High	High	0	0.0002791	19	75.28	R.QSPDHPTLGASVLHITENGPTEVDYSPSDIQDSSLSHK.I	[1661-1698]		Used
	High	[R].SVSPGVTQAVVEEHCASPEEK.[T]	1xCarbamidomethyl [C15]		1.71717e-10	0	1	1	1	P14873	P14873 [1291-1311]	0	2240.05	0		Not Reliable	High	High	0	2.489e-11	76		R.SVSPGVTQAVVEEHCASPEEK.T	[1291-1311]		Not Used
	High	[K].SSHLPTEVTEKPQAVPVSFEFSEAKDENER.[A]			1.15445e-08	0	1	1	2	P14873	P14873 [1340-1369]	1	3387.63	0	3.2016e+06		High	High	0	2.403e-09	43	67.31	K.SSHLPTEVTEKPQAVPVSFEFSEAKDENER.A	[1340-1369]		Used
	High	[K].SSHLPTEVTEKPQAVPVSFEFSEAK.[D]			3.39588e-07	0	1	1	2	P14873	P14873 [1340-1364]	0	2744.38	0	1.88161e+06		High	High	0	9.415e-08	50	71.1	K.SSHLPTEVTEKPQAVPVSFEFSEAK.D	[1340-1364]		Used
	High	[K].STGFIPIKEDFGPEKK.[T]			0.00111826	0	1	1	2	P14873	P14873 [1457-1472]	2	1792.95	0	1.11812e+06		High	High	0	0.0006166	27	62.37	K.STGFIPIKEDFGPEKK.T	[1457-1472]		Used
	High	[K].STGFIPIKEDFGPEK.[K]			2.30752e-06	0	1	1	2	P14873	P14873 [1457-1471]	1	1664.85	0	11149273		High	High	0	7.519e-07	78	67.82	K.STGFIPIKEDFGPEK.K	[1457-1471]		Used
	High	[R].SSYYVVSGNDPAAEEPSR.[A]			5.07324e-08	0	1	1	1	P14873	P14873 [2378-2395]	0	1927.87	0	2.64684e+06		High	High	0	1.2e-08	72	54.52	R.SSYYVVSGNDPAAEEPSR.A	[2378-2395]		Used
	High	[K].TDATDGKDYNASASTISPPSSMEEDKFSK.[S]			0.00178051	0	1	1	1	P14873	P14873 [1188-1216]	2	3079.37	0	367433		High	High	0	0.001023	16	57.4	K.TDATDGKDYNASASTISPPSSMEEDKFSK.S	[1188-1216]		Used
	High	[K].SKPLAASPKPGALK.[E]			0.000450779	0	1	1	1	P14873	P14873 [2261-2274]	0	1364.83	0	1.0396e+06		High	High	0	0.0002306	24	34.61	K.SKPLAASPKPGALK.E	[2261-2274]		Used
	High	[R].SPDTSAYCYETMEK.[I]	1xCarbamidomethyl [C8]		0.000762555	0	1	1	1	P14873	P14873 [2030-2043]	0	1681.67	0	1.15306e+06		High	High	0	0.0004098	42	52.2	R.SPDTSAYCYETMEK.I	[2030-2043]		Used
	High	[K].SPCDSGYSYETIEK.[T]	1xCarbamidomethyl [C3]		7.36364e-07	0	1	1	1	P14873	P14873 [1911-1924]	0	1635.68	0	3.54499e+06		High	High	0	2.18e-07	83	51.67	K.SPCDSGYSYETIEK.T	[1911-1924]		Used
	High	[K].SPSLSPSPPSPIEK.[T]	1xPhospho [S10(100)]	P14873 1xPhospho [S1260(100)]	0.000803705	0	1	1	2	P14873	P14873 [1251-1264]	0	1502.71	0		No Quan Values	High	High	0	0.0004322	37		K.SPSLSPSPPSPIEK.T	[1251-1264]	1xPhospho [S1260(100)]	Not Used
	High	[K].SPSLSPSPPSPIEK.[T]			1.85568e-06	0	1	1	2	P14873	P14873 [1251-1264]	0	1422.75	0	2.79126e+06		High	High	0	5.929e-07	72	54.69	K.SPSLSPSPPSPIEK.T	[1251-1264]		Used
	High	[R].DVMSDETNNEETESPSQEFVNITK.[Y]			5.25715e-05	0	1	1	2	P14873	P14873 [1138-1161]	0	2743.19	0	663155		High	High	0.0002607	0.005359	24	73.71	R.DVMSDETNNEETESPSQEFVNITK.Y	[1138-1161]		Used
	High	[K].DIKPQLELIEDEEK.[L]			0.00143245	0	1	1	1	P14873	P14873 [850-863]	0	1698.88	0	1.34076e+06		High	High	0	0.0008113	29	68.93	K.DIKPQLELIEDEEK.L	[850-863]		Used
	High	[K].DIKPQLELIEDEEKLK.[E]			0.00059073	0	1	1	2	P14873	P14873 [850-865]	1	1940.06	0	411956		High	High	0	0.0003105	32	72.13	K.DIKPQLELIEDEEKLK.E	[850-865]		Used
	High	[R].EMSLYASLASEK.[V]			2.69343e-05	0	1	1	1	P14873	P14873 [1754-1765]	0	1328.64	0	3.04569e+06		High	High	0	1.085e-05	62	67.82	R.EMSLYASLASEK.V	[1754-1765]		Used
	High	[R].EMSLYASLASEK.[V]	1xOxidation [M2]		0.000447406	0	1	1	1	P14873	P14873 [1754-1765]	0	1344.64	0	474489		High	High	0	0.0002288	45	60.36	R.EMSLYASLASEK.V	[1754-1765]		Used
	High	[R].EEGYEPDKTEAEDYVMAVADK.[A]			0.00015166	0	1	1	1	P14873	P14873 [1028-1048]	1	2389.04	0	1010766		High	High	0	7.087e-05	36	73.17	R.EEGYEPDKTEAEDYVMAVADK.A	[1028-1048]		Used
	High	[K].AAEAGVTEEQYGYLGTSAK.[Q]			3.29927e-05	0	1	1	2	P14873	P14873 [1049-1067]	0	1944.92	0	1.34235e+06		High	High	0	1.351e-05	53	57.74	K.AAEAGVTEEQYGYLGTSAK.Q	[1049-1067]		Used
	High	[R].ASLSPMDEPVPDSESPVEK.[V]			6.83861e-05	0	1	1	1	P14873	P14873 [1370-1388]	0	2013.93	0	1.4459e+06		High	High	0	2.978e-05	42	62.36	R.ASLSPMDEPVPDSESPVEK.V	[1370-1388]		Used
	High	[K].ASAELDIKDVSDER.[L]			3.14013e-06	0	1	1	1	P14873	P14873 [1232-1245]	1	1547.75	0	985557		High	High	0	1.049e-06	59	52.79	K.ASAELDIKDVSDER.L	[1232-1245]		Used
	High	[K].ASAELDIK.[D]			0.000493296	0	1	1	1	P14873	P14873 [1232-1239]	0	846.457	0	2468451		High	High	0	0.0002539	60	41.43	K.ASAELDIK.D	[1232-1239]		Used
	High	[R].ESVVSGDDR.[A]			0.000779927	0	1	1	1	P14873	P14873 [988-996]	0	963.438	0	788998		High	High	0	0.0004183	58	26.65	R.ESVVSGDDR.A	[988-996]		Used
	High	[R].ESSPLYSPGFSDSTSAAK.[E]			1.02045e-07	0	1	1	2	P14873	P14873 [1787-1804]	0	1830.84	0	5.62534e+06		High	High	0	2.551e-08	70	59.18	R.ESSPLYSPGFSDSTSAAK.E	[1787-1804]		Used
	High	[K].ETAAAHQASSSPPIDAATAEPYGFR.[S]	1xPhospho [S/T/Y]		7.84457e-08	0	1	1	3	P14873	P14873 [1805-1829]	0	2625.16	0	2.61014e+06		High	High	0	5.642e-08	56	65	K.ETAAAHQASSSPPIDAATAEPYGFR.S	[1805-1829]		Used
	High	[K].ETAAAHQASSSPPIDAATAEPYGFR.[S]			5.71446e-10	0	1	1	2	P14873	P14873 [1805-1829]	0	2545.2	0	3.7864e+06		High	High	0	9.151e-11	52	62.26	K.ETAAAHQASSSPPIDAATAEPYGFR.S	[1805-1829]		Used
	High	[R].ESPVSDLTSTGLYQDK.[Q]			4.62121e-07	0	1	1	1	P14873	P14873 [1437-1452]	0	1739.83	0	1.40109e+06		High	High	0	1.319e-07	68	67.1	R.ESPVSDLTSTGLYQDK.Q	[1437-1452]		Used
	High	[K].SDISPLTPR.[E]			0.00602711	0.000134768	1	1	1	P14873	P14873 [1778-1786]	0	985.531	0	12090230		High	High	9.54e-05	0.003856	36	47.93	K.SDISPLTPR.E	[1778-1786]		Used
	High	[R].AVLDALLEGK.[A]			0.00357327	0.000134768	2	2	2	Q9QYR6; P14873	Q9QYR6 [2708-2717]; P14873 [2396-2405]	0	1028.6	0	5306244	Shared	High	High	9.54e-05	0.00219	44	75.99	R.AVLDALLEGK.A	[2396-2405]		Not Used
	High	[R].SSMLFDTMQHHLALNR.[D]			0.00370942	0.000134768	1	1	1	P14873	P14873 [1830-1845]	0	1900.92	0	171356		High	High	9.54e-05	0.002273	27	72.07	R.SSMLFDTMQHHLALNR.D	[1830-1845]		Used
	High	[R].DLTTSSVEK.[D]			0.0032421	0.000134768	1	1	1	P14873	P14873 [1846-1854]	0	979.494	0	14970054		High	High	9.54e-05	0.00196	40	35.88	R.DLTTSSVEK.D	[1846-1854]		Used
	High	[K].LGGDVSPTQIDVSQFGSFKEDTK.[M]			0.00607221	0.000134768	1	1	1	P14873	P14873 [1492-1514]	1	2455.2	0	690417		High	High	9.54e-05	0.003883	22	74.96	K.LGGDVSPTQIDVSQFGSFKEDTK.M	[1492-1514]		Used
	High	[K].VSAEGEAR.[S]			0.00298587	0.000134768	1	1	1	P14873	P14873 [1283-1290]	0	818.4	0	2.56888e+06		High	High	9.54e-05	0.001799	44	19.96	K.VSAEGEAR.S	[1283-1290]		Used
	High	[K].DFEELKAEEIDVAK.[D]			0.0103706	0.000369772	1	1	1	P14873	P14873 [836-849]	1	1635.81	0	1011101		High	High	0.0002607	0.006944	37	66.08	K.DFEELKAEEIDVAK.D	[836-849]		Used
	High	[K].AEEIDVAK.[D]			0.00861493	0.000369772	1	1	1	P14873	P14873 [842-849]	0	874.452	0	524492		High	High	0.0002607	0.005703	34	35.26	K.AEEIDVAK.D	[842-849]		Used
	High	[R].ESSPLYSPGFSDSTSAAK.[E]	1xPhospho [S3(99.1)]	P14873 1xPhospho [S1789(99.1)]	0.00984624	0.000369772	1	1	2	P14873	P14873 [1787-1804]	0	1910.81	0	987607		High	High	0.0002607	0.006587	26	60.21	R.ESSPLYSPGFSDSTSAAK.E	[1787-1804]	1xPhospho [S1789(99.1)]	Used
	High	[R].SVSPGVTQAVVEEHCASPEEK.[T]	1xCarbamidomethyl [C15]; 1xPhospho [S17(100)]	P14873 1xPhospho [S1307(100)]	0.00805762	0.000369772	1	1	1	P14873	P14873 [1291-1311]	0	2320.02	0	2651713		High	High	0.0002607	0.005266	10	53.39	R.SVSPGVTQAVVEEHCASPEEK.T	[1291-1311]	1xPhospho [S1307(100)]	Used
	High	[K].LGGDVSPTQIDVSQFGSFK.[E]	1xPhospho [S/T]		0.0130432	0.000481874	1	1	3	P14873	P14873 [1492-1510]	0	2061.95	0	649508		High	High	0.0003391	0.00891	17	83.41	K.LGGDVSPTQIDVSQFGSFK.E	[1492-1510]		Used
	High	[K].GEAEQSEEEGEEEDKAEDAR.[E]	1xPhospho [S6(100)]	P14873 1xPhospho [S1013(100)]	0.0118487	0.000481874	1	1	1	P14873	P14873 [1008-1027]	1	2316.86	0	300083		High	High	0.0003391	0.008012	16	36.93	K.GEAEQSEEEGEEEDKAEDAR.E	[1008-1027]	1xPhospho [S1013(100)]	Used
	High	[K].VQSLEGEK.[L]			0.029796	0.00277819	1	1	1	P14873	P14873 [1766-1773]	0	889.463	0	7.28042e+06		High	High	0.002306	0.02191	42	27.5	K.VQSLEGEK.L	[1766-1773]		Used
	High	[R].ASLSPMDEPVPDSESPVEK.[V]	1xPhospho [S]		0.0306691	0.00284841	1	1	2	P14873	P14873 [1370-1388]	0	2093.9	0	173410		High	High	0.002351	0.02254	19	64.09	R.ASLSPMDEPVPDSESPVEK.V	[1370-1388]		Used
	High	[K].EETPEVTK.[T]			0.0380494	0.00389644	1	1	1	P14873	P14873 [563-570]	0	932.457	0	346949		High	High	0.003063	0.0285	22	28.56	K.EETPEVTK.T	[563-570]		Used
	High	[K].QPGIQSPSR.[E]			0.0383227	0.00389644	1	1	1	P14873	P14873 [1068-1076]	0	969.511	0	876697		High	High	0.003063	0.02876	28	30.9	K.QPGIQSPSR.E	[1068-1076]		Used
	High	[K].TLEVVSPSQSVTGSAGHTPYYQSPTDEK.[S]	2xPhospho [S6(89.5); S/T/Y]	P14873 2xPhospho [S1317(89.5); S/T/Y]	0.0477892	0.00445188	1	1	10	P14873	P14873 [1312-1339]	0	3125.34	0	229452		High	High	0.003563	0.03674	12	66.49	K.TLEVVSPSQSVTGSAGHTPYYQSPTDEK.S	[1312-1339]	2xPhospho [S1317(89.5); S/T/Y]	Used
	High	[R].TIKSPCDSGYSYETIEK.[T]	1xCarbamidomethyl [C6]; 1xPhospho [S/Y/T]		0.0505725	0.00445188	1	1	3	P14873	P14873 [1908-1924]	1	2057.88	0	425285		High	High	0.003611	0.03902	29	55.41	R.TIKSPCDSGYSYETIEK.T	[1908-1924]		Used
	High	[K].STGFIPIK.[E]			0.0582195	0.00465462	1	1	1	P14873	P14873 [1457-1464]	0	862.503	0	1.04755e+06		High	High	0.003686	0.04541	22	59.14	K.STGFIPIK.E	[1457-1464]		Used
	High	[R].SESPFEGK.[N]			0.0566076	0.00465462	1	1	1	P14873	P14873 [1420-1427]	0	880.405	0	1.8185e+06		High	High	0.003686	0.04398	29	34.46	R.SESPFEGK.N	[1420-1427]		Used
	High	[K].STPLSDTK.[K]			0.0918521	0.00827149	1	1	1	P14873	P14873 [740-747]	0	848.436	0	897017		High	High	0.007009	0.07455	28	27.35	K.STPLSDTK.K	[740-747]		Used
	High	[KR].ELEAER.[SWFQ]			0.0950186	0.00842257	2	4	1	P14873; O35927	P14873 [819-824]; O35927 [68-73]	0	746.368	0	1.30556e+06	Shared	High	High	0.007105	0.07716	33	23.54	K.ELEAER.S	[819-824]		Used
	Medium	[K].NVDVEFFK.[R]			0.113885	0.0104689	1	1	1	P14873	P14873 [2367-2374]	0	997.499	0	4.02744e+06		High	High	0.00884	0.09413	24	68.06	K.NVDVEFFK.R	[2367-2374]		Used
	Medium	[R].KLGGDVSPTQIDVSQFGSFKEDTK.[M]			0.226885	0.0216119	1	1	1	P14873	P14873 [1491-1514]	2	2583.29	0	163327		Medium	Medium	0.0202	0.199	11	70.77	R.KLGGDVSPTQIDVSQFGSFKEDTK.M	[1491-1514]		Used
	Medium	[K].TIKTPEDGGYTCEITEK.[T]	1xCarbamidomethyl [C12]; 1xPhospho [T4(100)]	P14873 1xPhospho [T1928(100)]	0.28894	0.0292951	1	1	1	P14873	P14873 [1925-1941]	1	2021.88	0	164400		Medium	Medium	0.02749	0.259	18	53.06	K.TIKTPEDGGYTCEITEK.T	[1925-1941]	1xPhospho [T1928(100)]	Used
	Medium	[R].SPDTSAYCYETMEK.[I]	1xCarbamidomethyl [C8]; 1xOxidation [M12]		0.329273	0.0334402	1	1	1	P14873	P14873 [2030-2043]	0	1697.67	0	406798		Medium	Medium	0.03126	0.2982	5	44.62	R.SPDTSAYCYETMEK.I	[2030-2043]		Used
	Medium	[K].ETQPGEAYVIQK.[E]			0.350726	0.0356006	1	1	1	P14873	P14873 [866-877]	0	1362.69	0	1.36481e+06		Medium	Medium	0.03319	0.3199	6	47.44	K.ETQPGEAYVIQK.E	[866-877]		Used
Master Protein	Q8BL66	Early endosome antigen 1 OS=Mus musculus OX=10090 GN=Eea1 PE=1 SV=2	50	68	92	68	1	1411	160.8	5.77	1869	68	0	2.47044e+08	High
	Confidence	Annotated Sequence	Modifications	Modifications in Master Proteins	Qvality PEP	Qvality q-value	# Protein Groups	# Proteins	# PSMs	Master Protein Accessions	Positions in Master Proteins	# Missed Cleavages	Theo. MH+ [Da]	# Razor Quan Results	Abundance: F4: Sample	Quan Info	Found in Sample: [S4] F4: Sample	Confidence (by Search Engine): A2 Mascot	Percolator q-Value (by Search Engine): A2 Mascot	Percolator PEP (by Search Engine): A2 Mascot	Ions Score (by Search Engine): A2 Mascot	Top Apex RT [min]	Sequence in Protein	Positions in Protein	Peptide Group Modifications in Protein	Quan Usage
	High	[K].LSALQSNYEK.[C]			0.000197278	0	1	1	1	Q8BL66	Q8BL66 [1014-1023]	0	1152.59	0	5.94833e+06		High	High	0	9.447e-05	55	43.61	K.LSALQSNYEK.C	[1014-1023]		Used
	High	[K].IQNLEALLQK.[G]			0.000149398	0	1	1	1	Q8BL66	Q8BL66 [525-534]	0	1169.69	0	6350656		High	High	0	6.973e-05	68	72.58	K.IQNLEALLQK.G	[525-534]		Used
	High	[K].LQQQSSQAAQELAAEK.[G]			6.95589e-08	0	1	1	2	Q8BL66	Q8BL66 [996-1011]	0	1729.87	0	9.83997e+06		High	High	0	1.684e-08	88	46.55	K.LQQQSSQAAQELAAEK.G	[996-1011]		Used
	High	[K].LQSEHAHLEATINQLR.[S]			1.06415e-06	0	1	1	2	Q8BL66	Q8BL66 [258-273]	0	1859.97	0	2.78728e+06		High	High	0	3.252e-07	54	54.26	K.LQSEHAHLEATINQLR.S	[258-273]		Used
	High	[K].LTMQVTTLNENLGTVK.[K]	1xOxidation [M3]		0.00145411	0	1	1	1	Q8BL66	Q8BL66 [1239-1254]	0	1777.94	0	456913		High	High	0	0.0008255	22	61.25	K.LTMQVTTLNENLGTVK.K	[1239-1254]		Used
	High	[K].LTMQVTTLNENLGTVK.[K]			0.00069685	0	1	1	1	Q8BL66	Q8BL66 [1239-1254]	0	1761.94	0	2.10492e+06		High	High	0	0.0003718	50	72.17	K.LTMQVTTLNENLGTVK.K	[1239-1254]		Used
	High	[K].LTLAQEDLISNR.[N]			3.4995e-07	0	1	1	3	Q8BL66	Q8BL66 [1056-1067]	0	1372.74	0	7.19142e+06		High	High	0	9.7e-08	86	63.71	K.LTLAQEDLISNR.N	[1056-1067]		Used
	High	[R].LTASESSLQR.[A]			0.00118745	0	1	1	1	Q8BL66	Q8BL66 [353-362]	0	1091.57	0	7490923		High	High	0	0.0006607	54	37.59	R.LTASESSLQR.A	[353-362]		Used
	High	[R].MQAAVTELTAVK.[A]			0.0017672	0	1	1	2	Q8BL66	Q8BL66 [834-845]	0	1261.68	0	3511257		High	High	0	0.001021	41	60.51	R.MQAAVTELTAVK.A	[834-845]		Used
	High	[R].MQAAVTELTAVK.[A]	1xOxidation [M1]		7.59722e-05	0	1	1	1	Q8BL66	Q8BL66 [834-845]	0	1277.68	0	954703		High	High	0	3.352e-05	65	54.37	R.MQAAVTELTAVK.A	[834-845]		Used
	High	[K].NHALQQQLTQLTEK.[L]			2.61053e-07	0	1	1	2	Q8BL66	Q8BL66 [570-583]	0	1651.88	0	4.67062e+06		High	High	0	7.089e-08	86	57.75	K.NHALQQQLTQLTEK.L	[570-583]		Used
	High	[K].HQLQVQAESALKEQEDLKK.[S]			5.15631e-06	0	1	1	1	Q8BL66	Q8BL66 [899-917]	2	2222.18	0	1.45337e+06		High	High	0	1.809e-06	34	50.44	K.HQLQVQAESALKEQEDLKK.S	[899-917]		Used
	High	[K].HYQAVHDAGNDSGHGGEAGLALTR.[D]			2.91847e-09	0	1	1	2	Q8BL66	Q8BL66 [59-82]	0	2433.13	0	2.65646e+06		High	High	0	5.414e-10	50	43.1	K.HYQAVHDAGNDSGHGGEAGLALTR.D	[59-82]		Used
	High	[K].GPQEVAVYVQEIQK.[L]			9.9891e-06	0	1	1	3	Q8BL66	Q8BL66 [279-292]	0	1587.84	0	2.95494e+06		High	High	0	3.709e-06	46	70.86	K.GPQEVAVYVQEIQK.L	[279-292]		Used
	High	[R].KLDNTTAAVQELGR.[E]			7.87887e-07	0	1	1	2	Q8BL66	Q8BL66 [1319-1332]	1	1515.81	0	5.48889e+06		High	High	0	2.343e-07	92	50.46	R.KLDNTTAAVQELGR.E	[1319-1332]		Used
	High	[K].KLEADALEVK.[A]			1.02168e-05	0	1	1	2	Q8BL66	Q8BL66 [734-743]	1	1115.63	0	9697869		High	High	0	3.801e-06	61	46.37	K.KLEADALEVK.A	[734-743]		Used
	High	[K].VEDLEGHIK.[K]			0.00144324	0	1	1	1	Q8BL66	Q8BL66 [725-733]	0	1039.54	0	1.04888e+06		High	High	0	0.0008168	34	38.29	K.VEDLEGHIK.K	[725-733]		Used
	High	[K].TELLQRPGIEDVAVLK.[K]			0.000556284	0	1	1	2	Q8BL66	Q8BL66 [212-227]	0	1781.02	0	6.73807e+06		High	High	0	0.0008641	31	72.44	K.TELLQRPGIEDVAVLK.K	[212-227]		Used
	High	[K].TLQASLHQR.[D]			0.00113517	0	1	1	2	Q8BL66	Q8BL66 [334-342]	0	1053.58	0	1.49187e+06		High	High	0	0.0006293	41	33.21	K.TLQASLHQR.D	[334-342]		Used
	High	[K].VSQLDIQIK.[A]			0.00130912	0	1	1	1	Q8BL66	Q8BL66 [637-645]	0	1043.61	0	2.93447e+06		High	High	0	0.000733	45	58.93	K.VSQLDIQIK.A	[637-645]		Used
	High	[K].VSVQLDQLTAK.[F]			4.29179e-05	0	1	1	1	Q8BL66	Q8BL66 [686-696]	0	1201.68	0	7762662		High	High	0	1.793e-05	69	61.22	K.VSVQLDQLTAK.F	[686-696]		Used
	High	[K].VTNSTELQHQLEK.[S]			6.17537e-06	0	1	1	2	Q8BL66	Q8BL66 [473-485]	0	1526.78	0	9.41692e+06		High	High	0	9.297e-05	53	42.85	K.VTNSTELQHQLEK.S	[473-485]		Used
	High	[K].TELLLSAEAAK.[A]			0.000341396	0	1	1	1	Q8BL66	Q8BL66 [648-658]	0	1145.64	0	3.35937e+06		High	High	0	0.0001702	55	59.49	K.TELLLSAEAAK.A	[648-658]		Used
	High	[R].VLSLETSVSELSSQLNESK.[E]			0.000121967	0	1	1	1	Q8BL66	Q8BL66 [616-634]	0	2050.06	0	391179		High	High	0	5.579e-05	56	88.61	R.VLSLETSVSELSSQLNESK.E	[616-634]		Used
	High	[K].QQHQEQQALQQSATAK.[L]			4.40358e-06	0	1	1	2	Q8BL66	Q8BL66 [488-503]	0	1823.9	0	2.44096e+06		High	High	0	1.516e-06	74	30.77	K.QQHQEQQALQQSATAK.L	[488-503]		Used
	High	[K].QIEALQGEVK.[N]			0.000822013	0	1	1	2	Q8BL66	Q8BL66 [974-983]	0	1114.61	0	2864923		High	High	0	0.0004426	44	48.41	K.QIEALQGEVK.N	[974-983]		Used
	High	[R].QLSTDLELR.[N]			0.000206375	0	1	1	1	Q8BL66	Q8BL66 [758-766]	0	1074.58	0	2.42285e+06		High	High	0	9.907e-05	64	58.03	R.QLSTDLELR.N	[758-766]		Used
	High	[K].QTTVIQDLK.[T]			0.00031669	0	1	1	1	Q8BL66	Q8BL66 [203-211]	0	1045.59	0	3451283		High	High	0	0.0001569	55	50.41	K.QTTVIQDLK.T	[203-211]		Used
	High	[K].SLGSADELFK.[H]			0.000319078	0	1	1	1	Q8BL66	Q8BL66 [49-58]	0	1066.54	0	5.63397e+06		High	High	0	0.0001592	64	63.42	K.SLGSADELFK.H	[49-58]		Used
	High	[K].DEQQLQGTINQLK.[Q]			0.00139011	0	1	1	1	Q8BL66	Q8BL66 [953-965]	0	1514.78	0	643366		High	High	0	0.0007849	30	61.35	K.DEQQLQGTINQLK.Q	[953-965]		Used
	High	[K].DLDYTHLEEK.[H]			0.00266867	0	1	1	2	Q8BL66	Q8BL66 [315-324]	0	1262.59	0	5.13416e+06		High	High	0	0.001592	34	51.97	K.DLDYTHLEEK.H	[315-324]		Used
	High	[R].ELQEQEEVVSCTK.[L]	1xCarbamidomethyl [C11]		9.37621e-05	0	1	1	1	Q8BL66	Q8BL66 [773-785]	0	1578.73	0	2797619		High	High	0	4.196e-05	59	45.43	R.ELQEQEEVVSCTK.L	[773-785]		Used
	High	[K].EQQVADLQLK.[L]			0.0014984	0	1	1	1	Q8BL66	Q8BL66 [452-461]	0	1171.63	0	5987151		High	High	0	0.0008523	43	52.03	K.EQQVADLQLK.L	[452-461]		Used
	High	[K].EQHGLQLQGEVSQLHCK.[L]	1xCarbamidomethyl [C16]		0.00122363	0	1	1	1	Q8BL66	Q8BL66 [406-422]	0	1990.98	0	732729		High	High	0	0.0006802	27	52.97	K.EQHGLQLQGEVSQLHCK.L	[406-422]		Used
	High	[K].EQALQSLQQQR.[Q]			0.0003879	0	1	1	1	Q8BL66	Q8BL66 [747-757]	0	1328.69	0	5197570		High	High	0	0.0001958	52	44.66	K.EQALQSLQQQR.Q	[747-757]		Used
	High	[R].EAQNDLEQVLR.[Q]			2.99222e-05	0	1	1	1	Q8BL66	Q8BL66 [506-516]	0	1314.66	0	6.15579e+06		High	High	0	1.22e-05	54	62.36	R.EAQNDLEQVLR.Q	[506-516]		Used
	High	[K].AAQLATEIADIK.[S]			1.86968e-06	0	1	1	2	Q8BL66	Q8BL66 [165-176]	0	1243.69	0	6.05477e+06		High	High	0	5.982e-07	71	66.56	K.AAQLATEIADIK.S	[165-176]		Used
	High	[R].ADLQNHLDTAQHALQDK.[Q]			4.79814e-07	0	1	1	2	Q8BL66	Q8BL66 [663-679]	0	1917.94	0	7.96417e+06		High	High	0	1.373e-07	51	51.83	R.ADLQNHLDTAQHALQDK.Q	[663-679]		Used
	High	[K].DALLAELSTTK.[E]			0.000104949	0	1	1	1	Q8BL66	Q8BL66 [849-859]	0	1161.64	0	3.70128e+06		High	High	0	4.761e-05	65	69.82	K.DALLAELSTTK.E	[849-859]		Used
	High	[K].ASLEQDSAK.[K]			0.00089278	0	1	1	1	Q8BL66	Q8BL66 [1085-1093]	0	948.463	0	3.0248e+06		High	High	0	0.0004837	46	23.83	K.ASLEQDSAK.K	[1085-1093]		Used
	High	[K].GEVSQAQNTLK.[Q]			2.51729e-05	0	1	1	1	Q8BL66	Q8BL66 [938-948]	0	1174.61	0	6.1634e+06		High	High	0	1.009e-05	61	35.38	K.GEVSQAQNTLK.Q	[938-948]		Used
	High	[K].EKDEQQLQGTINQLK.[Q]			0.00526989	0.000134768	1	1	1	Q8BL66	Q8BL66 [951-965]	1	1771.92	0	4.15307e+06		High	High	9.54e-05	0.00333	44	55.14	K.EKDEQQLQGTINQLK.Q	[951-965]		Used
	High	[K].LAEMEEIK.[C]			0.00352021	0.000134768	1	1	1	Q8BL66	Q8BL66 [1126-1133]	0	962.486	0	2.23448e+06		High	High	9.54e-05	0.002155	43	47.78	K.LAEMEEIK.C	[1126-1133]		Used
	High	[K].ESELLATR.[Q]			0.00538919	0.000134768	1	1	1	Q8BL66	Q8BL66 [1039-1046]	0	918.489	0	5.24678e+06		High	High	9.54e-05	0.003427	35	42.51	K.ESELLATR.Q	[1039-1046]		Used
	High	[R].QEVQDLQASLK.[E]			0.00710044	0.000259094	1	1	1	Q8BL66	Q8BL66 [90-100]	0	1258.66	0	1472427		High	High	0.0001833	0.004614	29	52.77	R.QEVQDLQASLK.E	[90-100]		Used
	High	[K].QAEENLHDQVQEQK.[A]			0.00759225	0.000259094	1	1	1	Q8BL66	Q8BL66 [593-606]	0	1695.79	0	466817		High	High	0.0001833	0.004941	27	32.96	K.QAEENLHDQVQEQK.A	[593-606]		Used
	High	[K].IQAGEGETAVLNQLQEK.[N]			0.00867916	0.000369772	1	1	1	Q8BL66	Q8BL66 [553-569]	0	1827.94	0	4059521		High	High	0.0002607	0.005718	19	67.09	K.IQAGEGETAVLNQLQEK.N	[553-569]		Used
	High	[K].ESVSLLEK.[E]			0.0116747	0.000481874	1	1	1	Q8BL66	Q8BL66 [537-544]	0	904.499	0	3.1253e+06		High	High	0.0003391	0.007899	40	48.87	K.ESVSLLEK.E	[537-544]		Used
	High	[K].HQLQVQAESALK.[E]			0.0146765	0.000708797	1	1	2	Q8BL66	Q8BL66 [899-910]	0	1351.73	0	1.39805e+06		High	High	0.0004979	0.01014	28	44.74	K.HQLQVQAESALK.E	[899-910]		Used
	High	[K].WYSEELKK.[E]			0.0317952	0.00284841	1	1	1	Q8BL66	Q8BL66 [104-111]	1	1082.55	0	1.59554e+06		High	High	0.002351	0.02348	32	42.78	K.WYSEELKK.E	[104-111]		Used
	High	[K].NALTPSSK.[K]			0.0339234	0.00303605	1	1	1	Q8BL66	Q8BL66 [1389-1396]	0	817.441	0	2.11902e+06		High	High	0.002477	0.02518	26	24.85	K.NALTPSSK.K	[1389-1396]		Used
	High	[K].SEILENIK.[Q]			0.0397175	0.00404778	1	1	1	Q8BL66	Q8BL66 [792-799]	0	945.525	0	5.61368e+06		High	High	0.003157	0.02989	28	52.13	K.SEILENIK.Q	[792-799]		Used
	High	[K].GSINELTQK.[N]			0.0426543	0.00404778	1	1	1	Q8BL66	Q8BL66 [295-303]	0	989.526	0		No Quan Values	High	High	0.003157	0.03223	22		K.GSINELTQK.N	[295-303]		Not Used
	High	[R].DDITLLR.[Q]			0.0481289	0.00445188	1	1	1	Q8BL66	Q8BL66 [83-89]	0	845.473	0	3.98964e+06		High	High	0.003563	0.03681	27	58.61	R.DDITLLR.Q	[83-89]		Used
	High	[K].GKESVSLLEK.[E]			0.0523897	0.00452956	1	1	2	Q8BL66	Q8BL66 [535-544]	1	1089.62	0	1.6747e+06		High	High	0.003611	0.04035	30	41.46	K.GKESVSLLEK.E	[535-544]		Used
	High	[R].ENQSLQIK.[H]			0.0578125	0.00465462	1	1	1	Q8BL66	Q8BL66 [1333-1340]	0	959.516	0	3986640		High	High	0.003686	0.04491	23	35.95	R.ENQSLQIK.H	[1333-1340]		Used
	High	[K].YQGLQQQEAK.[S]			0.0607187	0.00482892	1	1	1	Q8BL66	Q8BL66 [116-125]	0	1192.6	0	5.34991e+06		High	High	0.003937	0.04758	27	32.77	K.YQGLQQQEAK.S	[116-125]		Used
	High	[K].ELVQVQTLMDNMTLER.[E]	1xOxidation [M12]		0.0779539	0.0067045	1	1	1	Q8BL66	Q8BL66 [229-244]	0	1935.95	0	105537		High	High	0.00546	0.06239	27	78.55	K.ELVQVQTLMDNMTLER.E	[229-244]		Used
	High	[K].KEEENVVLKQEFEK.[L]			0.0779539	0.0067045	1	1	1	Q8BL66	Q8BL66 [805-818]	2	1748.91	0	600350		High	High	0.00546	0.06252	26	47.8	K.KEEENVVLKQEFEK.L	[805-818]		Used
	High	[K].AKTELLLSAEAAK.[A]			0.085222	0.00754219	1	1	1	Q8BL66	Q8BL66 [646-658]	1	1344.77	0	373847		High	High	0.006147	0.06868	26	52.62	K.AKTELLLSAEAAK.A	[646-658]		Used
	High	[K].ALEDAQR.[E]			0.0875805	0.00779199	1	1	1	Q8BL66	Q8BL66 [1104-1110]	0	802.405	0	2.02871e+06		High	High	0.00668	0.07095	24	23.3	K.ALEDAQR.E	[1104-1110]		Used
	High	[K].ESQQLMR.[E]			0.0937403	0.00842257	1	1	1	Q8BL66	Q8BL66 [1191-1197]	0	891.435	0	2.37776e+06		High	High	0.007105	0.07638	29	29.73	K.ESQQLMR.E	[1191-1197]		Used
	High	[K].KEEENVVLK.[Q]			0.105827	0.00956412	1	1	1	Q8BL66	Q8BL66 [805-813]	1	1087.6	0	4.26743e+06		High	High	0.008125	0.08688	27	32.51	K.KEEENVVLK.Q	[805-813]		Used
	High	[K].TELLQRPGIEDVAVLKK.[E]			0.108696	0.0098067	1	1	1	Q8BL66	Q8BL66 [212-228]	1	1909.11	0	236846		High	High	0.008459	0.08988	17	65.67	K.TELLQRPGIEDVAVLKK.E	[212-228]		Used
	Medium	[K].HLSLEQK.[V]			0.115407	0.0105388	1	1	1	Q8BL66	Q8BL66 [718-724]	0	854.473	0	6294307		High	High	0.008883	0.09595	21	28.66	K.HLSLEQK.V	[718-724]		Used
	Medium	[K].QLLIQQK.[L]			0.154727	0.0137563	1	1	1	Q8BL66	Q8BL66 [1166-1172]	0	870.541	0	3.09304e+06		Medium	Medium	0.01296	0.1315	23	42.67	K.QLLIQQK.L	[1166-1172]		Used
	Medium	[K].LAEMEEIK.[C]	1xOxidation [M4]		0.215003	0.0197871	1	1	1	Q8BL66	Q8BL66 [1126-1133]	0	978.481	0		No Quan Values	Medium	Medium	0.01877	0.1883	17		K.LAEMEEIK.C	[1126-1133]		Not Used
	Medium	[K].EREDLYAK.[I]			0.229593	0.0217363	1	1	1	Q8BL66	Q8BL66 [545-552]	1	1023.51	0	2.2721e+06		Medium	Medium	0.02027	0.2021	27	28.07	K.EREDLYAK.I	[545-552]		Used
	Medium	[K].EWQSSQR.[R]			0.229593	0.0217363	1	1	1	Q8BL66	Q8BL66 [1256-1262]	0	920.422	0	895997		Medium	Medium	0.02027	0.2019	26	24.53	K.EWQSSQR.R	[1256-1262]		Used
	Medium	[R].VSELEK.[DQ]			0.2337	0.0221236	1	2	1	Q8BL66	Q8BL66 [1264-1269]	0	704.383	0	625629		Medium	Medium	0.02068	0.2057	37	23.81	R.VSELEK.Q	[1264-1269]		Used
	Medium	[K].SEFEKENQK.[G]			0.452585	0.0481658	1	1	1	Q8BL66	Q8BL66 [874-882]	1	1138.54	0	313976		Medium	Medium	0.04527	0.4209	8	20.23	K.SEFEKENQK.G	[874-882]		Used
Master Protein	Q62093	Serine/arginine-rich splicing factor 2 OS=Mus musculus OX=10090 GN=Srsf2 PE=1 SV=4	33	7	52	7	1	221	25.5	11.85	1810	7	0	2.32503e+08	High	Acetyl [N-Term]; Phospho [S26(99.6)]
	Confidence	Annotated Sequence	Modifications	Modifications in Master Proteins	Qvality PEP	Qvality q-value	# Protein Groups	# Proteins	# PSMs	Master Protein Accessions	Positions in Master Proteins	# Missed Cleavages	Theo. MH+ [Da]	# Razor Quan Results	Abundance: F4: Sample	Quan Info	Found in Sample: [S4] F4: Sample	Confidence (by Search Engine): A2 Mascot	Percolator q-Value (by Search Engine): A2 Mascot	Percolator PEP (by Search Engine): A2 Mascot	Ions Score (by Search Engine): A2 Mascot	Top Apex RT [min]	Sequence in Protein	Positions in Protein	Peptide Group Modifications in Protein	Quan Usage
	High	[R].YGRPPDSHHSR.[R]			0.000712726	0	1	1	1	Q62093	Q62093 [92-102]	0	1308.62	0	4.59682e+06		High	High	0	0.0003783	19	18.2	R.YGRPPDSHHSR.R	[92-102]		Used
	High	[R].VGDVYIPR.[D]			0.0003879	0	1	1	2	Q62093	Q62093 [40-47]	0	918.504	0	58521740		High	High	0	0.0001953	56	52.17	R.VGDVYIPR.D	[40-47]		Used
	High	[M].SYGRPPPDVEGMTSLK.[V]	1xAcetyl [N-Term]; 1xOxidation [M12]	Q62093 1xAcetyl [N-Term]	8.56777e-05	0	1	1	11	Q62093	Q62093 [2-17]	0	1791.86	0	4.40709e+06		High	High	0	3.795e-05	55	54.95	M.SYGRPPPDVEGMTSLK.V	[2-17]	1xAcetyl [N-Term]	Used
	High	[M].SYGRPPPDVEGMTSLK.[V]	1xAcetyl [N-Term]	Q62093 1xAcetyl [N-Term]	5.18262e-10	0	1	1	5	Q62093	Q62093 [2-17]	0	1775.86	0	1.96699e+07		High	High	0	8.234e-11	79	66.03	M.SYGRPPPDVEGMTSLK.V	[2-17]	1xAcetyl [N-Term]	Used
	High	[R].DAEDAMDAMDGAVLDGR.[E]			3.65645e-09	0	1	1	6	Q62093	Q62093 [67-83]	0	1751.72	0	2.9125e+07		High	High	0	6.874e-10	119	76.32	R.DAEDAMDAMDGAVLDGR.E	[67-83]		Used
	High	[R].DAEDAMDAMDGAVLDGR.[E]	1xOxidation [M]		7.9537e-10	0	1	1	20	Q62093	Q62093 [67-83]	0	1767.72	0	1.2459e+07		High	High	0	7.442e-09	108	63.05	R.DAEDAMDAMDGAVLDGR.E	[67-83]		Used
	High	[R].DAEDAMDAMDGAVLDGR.[E]	2xOxidation [M6; M9]		2.08365e-07	0	1	1	1	Q62093	Q62093 [67-83]	0	1783.71	0	886392		High	High	0	5.52e-08	68	49.48	R.DAEDAMDAMDGAVLDGR.E	[67-83]		Used
	High	[R].YGGGGYGR.[R]			0.0178978	0.00126831	1	1	2	Q62093	Q62093 [110-117]	0	786.353	0	19145946		High	High	0.001212	0.01253	45	26.71	R.YGGGGYGR.R	[110-117]		Used
	Medium	[K].VDNLTYR.[T]			0.169093	0.0152818	1	1	1	Q62093	Q62093 [18-24]	0	880.452	0	42724880		Medium	Medium	0.01449	0.1445	44	37.76	K.VDNLTYR.T	[18-24]		Used
	Medium	[R].TSPDTLR.[R]	1xPhospho [S2(99.6)]	Q62093 1xPhospho [S26(99.6)]	0.172312	0.0157617	1	1	1	Q62093	Q62093 [25-31]	0	869.376	0	4.12858e+06		Medium	Medium	0.01496	0.1481	27	30.9	R.TSPDTLR.R	[25-31]	1xPhospho [S26(99.6)]	Used
	Medium	[R].TSPDTLR.[R]			0.172312	0.0157617	1	1	1	Q62093	Q62093 [25-31]	0	789.41	0	36722272		Medium	Medium	0.01492	0.1475	35	27.47	R.TSPDTLR.R	[25-31]		Used
	Medium	[R].VGDVYIPR.[D]	1xCarbamyl [N-Term]	Q62093 1xCarbamyl [N-Term]	0.199924	0.0182019	1	1	1	Q62093	Q62093 [40-47]	0	961.51	0	114894		Medium	Medium	0.01711	0.174	20	69.88	R.VGDVYIPR.D	[40-47]	1xCarbamyl [N-Term]	Used
Master Protein	Q8C8R3	Ankyrin-2 OS=Mus musculus OX=10090 GN=Ank2 PE=1 SV=2	25	69	92	69	1	3898	426	5.17	1783	69	0	1.14451e+08	High	Phospho [S2364(100); S3343(100)]
	Confidence	Annotated Sequence	Modifications	Modifications in Master Proteins	Qvality PEP	Qvality q-value	# Protein Groups	# Proteins	# PSMs	Master Protein Accessions	Positions in Master Proteins	# Missed Cleavages	Theo. MH+ [Da]	# Razor Quan Results	Abundance: F4: Sample	Quan Info	Found in Sample: [S4] F4: Sample	Confidence (by Search Engine): A2 Mascot	Percolator q-Value (by Search Engine): A2 Mascot	Percolator PEP (by Search Engine): A2 Mascot	Ions Score (by Search Engine): A2 Mascot	Top Apex RT [min]	Sequence in Protein	Positions in Protein	Peptide Group Modifications in Protein	Quan Usage
	High	[R].MDIVHLLETNTEPLQER.[M]			3.03753e-05	0	1	1	1	Q8C8R3	Q8C8R3 [3596-3612]	0	2038.03	0	803663		High	High	0	1.235e-05	59	89.3	R.MDIVHLLETNTEPLQER.M	[3596-3612]		Used
	High	[R].LLRDPDGSAEDDSLEQTSLMESSGK.[S]			1.55925e-08	0	1	1	1	Q8C8R3	Q8C8R3 [2468-2492]	1	2680.23	0	1.11688e+06		High	High	0	3.314e-09	81	63.23	R.LLRDPDGSAEDDSLEQTSLMESSGK.S	[2468-2492]		Used
	High	[R].NSIEFFEEISDEASK.[L]			1.28813e-07	0	1	1	1	Q8C8R3	Q8C8R3 [3426-3440]	0	1744.79	0	668708		High	High	0	3.281e-08	70	86.89	R.NSIEFFEEISDEASK.L	[3426-3440]		Used
	High	[K].QELEDNDKYQQFR.[L]			0.000321484	0	1	1	1	Q8C8R3	Q8C8R3 [2105-2117]	1	1712.79	0	709959		High	High	0	0.0001604	32	46.05	K.QELEDNDKYQQFR.L	[2105-2117]		Used
	High	[K].QHAPVEIDEHPCIEVR.[V]	1xCarbamidomethyl [C12]		0.00219635	0	1	1	1	Q8C8R3	Q8C8R3 [1571-1586]	0	1928.93	0	298137		High	High	0	0.00129	27	55.36	K.QHAPVEIDEHPCIEVR.V	[1571-1586]		Used
	High	[K].MNEEIQEEPATSEDKDCK.[S]	1xCarbamidomethyl [C17]		0.000523845	0	1	1	1	Q8C8R3	Q8C8R3 [2683-2700]	1	2152.9	0	1.13678e+06		High	High	0	0.000271	38	39.6	K.MNEEIQEEPATSEDKDCK.S	[2683-2700]		Used
	High	[K].MTAILTTDVSDK.[A]	1xOxidation [M1]		0.00285472	0	1	1	1	Q8C8R3	Q8C8R3 [1484-1495]	0	1310.65	0	155139		High	High	0	0.001711	38	50.61	K.MTAILTTDVSDK.A	[1484-1495]		Used
	High	[K].HATDTILIECLTK.[I]	1xCarbamidomethyl [C10]		3.73982e-09	0	1	1	1	Q8C8R3	Q8C8R3 [3580-3592]	0	1514.79	0	2.96355e+06		High	High	0	7.081e-10	97	67.85	K.HATDTILIECLTK.I	[3580-3592]		Used
	High	[R].GSPIVQEPEEASEPK.[E]			0.000373601	0	1	1	1	Q8C8R3	Q8C8R3 [3763-3777]	0	1596.78	0	1.53377e+06		High	High	0	0.0001879	40	47.46	R.GSPIVQEPEEASEPK.E	[3763-3777]		Used
	High	[R].HSSLSSSAKPER.[H]			1.90398e-07	0	1	1	1	Q8C8R3	Q8C8R3 [1791-1802]	0	1285.65	0	1.04132e+06		High	High	0	5.04e-08	42	20.84	R.HSSLSSSAKPER.H	[1791-1802]		Used
	High	[R].HSPVFSGKPEK.[H]			0.00257058	0	1	1	1	Q8C8R3	Q8C8R3 [1827-1837]	0	1212.64	0	2.05047e+06		High	High	0	0.001524	29	28.1	R.HSPVFSGKPEK.H	[1827-1837]		Used
	High	[R].GLVPEPLPTAK.[A]			0.00142175	0	1	1	1	Q8C8R3	Q8C8R3 [1709-1719]	0	1121.66	0	2.10901e+06		High	High	0	0.0008011	44	62.82	R.GLVPEPLPTAK.A	[1709-1719]		Used
	High	[R].IENPNSLQDQSHALLK.[Y]			1.66835e-08	0	1	1	2	Q8C8R3	Q8C8R3 [3556-3571]	0	1806.93	0	3.82143e+06		High	High	0	3.581e-09	92	56.71	R.IENPNSLQDQSHALLK.Y	[3556-3571]		Used
	High	[R].TVSGEESHCESHDLETESEQK.[S]	1xCarbamidomethyl [C9]		0.000519925	0	1	1	1	Q8C8R3	Q8C8R3 [2937-2957]	0	2418	0	778441		High	High	0	0.0002702	22	34.76	R.TVSGEESHCESHDLETESEQK.S	[2937-2957]		Used
	High	[K].TSLVIVESTDDQSQVFER.[L]			1.41585e-06	0	1	1	2	Q8C8R3	Q8C8R3 [3785-3802]	0	2053.01	0	1.1303e+06		High	High	0	4.449e-07	63	72.35	K.TSLVIVESTDDQSQVFER.L	[3785-3802]		Used
	High	[K].TFDELEQEAK.[Q]			0.000803705	0	1	1	1	Q8C8R3	Q8C8R3 [2556-2565]	0	1209.56	0	2.86106e+06		High	High	0	0.0004311	42	52.6	K.TFDELEQEAK.Q	[2556-2565]		Used
	High	[K].TQDQQEYYVTTPGAEVEDPQK.[A]			1.56796e-05	0	1	1	2	Q8C8R3	Q8C8R3 [3708-3728]	0	2426.1	0	2.47314e+06		High	High	0	6.007e-06	51	58.74	K.TQDQQEYYVTTPGAEVEDPQK.A	[3708-3728]		Used
	High	[R].TPTEEGTPTSEQNPFLFQEGK.[L]			0.000333789	0	1	1	2	Q8C8R3	Q8C8R3 [3044-3064]	0	2337.09	0	1.43857e+06		High	High	0	0.0001661	30	70.07	R.TPTEEGTPTSEQNPFLFQEGK.L	[3044-3064]		Used
	High	[K].TPEVVPSVAAEESHR.[G]			1.36794e-07	0	1	1	2	Q8C8R3	Q8C8R3 [2059-2073]	0	1607.8	0	3.35258e+06		High	High	0	3.518e-08	39	50.38	K.TPEVVPSVAAEESHR.G	[2059-2073]		Used
	High	[R].TPEKPAPGSATGK.[H]			3.9513e-05	0	1	1	2	Q8C8R3	Q8C8R3 [1905-1917]	0	1240.65	0	2.70495e+06		High	High	0	1.645e-05	46	23.4	R.TPEKPAPGSATGK.H	[1905-1917]		Used
	High	[K].TPEDISTPPEGTKPCLQTPVTSER.[G]	1xCarbamidomethyl [C15]		0.00119639	0	1	1	1	Q8C8R3	Q8C8R3 [3739-3762]	0	2640.28	0	557192		High	High	0	0.0006643	10	58.77	K.TPEDISTPPEGTKPCLQTPVTSER.G	[3739-3762]		Used
	High	[R].YVSSDGTEKEEVTMQGMPQEPVNIEDGDNYSK.[V]			1.99419e-05	0	1	1	1	Q8C8R3	Q8C8R3 [3848-3879]	1	3576.56	0	423135		High	High	0	7.839e-06	41	67.4	R.YVSSDGTEKEEVTMQGMPQEPVNIEDGDNYSK.V	[3848-3879]		Used
	High	[R].VQPPSPLPSSIDSNSSPEEATQFQPIVPK.[Q]			0.000187171	0	1	1	1	Q8C8R3	Q8C8R3 [2649-2677]	0	3076.55	0	410870		High	High	0	8.864e-05	40	80.84	R.VQPPSPLPSSIDSNSSPEEATQFQPIVPK.Q	[2649-2677]		Used
	High	[R].SDSLSTVK.[Q]			0.00157918	0	1	1	1	Q8C8R3	Q8C8R3 [3188-3195]	0	836.436	0	2.36336e+06		High	High	0	0.0009011	42	29.22	R.SDSLSTVK.Q	[3188-3195]		Used
	High	[K].SALWAAQSDAPPLAVAPTASDAASVTGEQASK.[V]			1.28969e-05	0	1	1	1	Q8C8R3	Q8C8R3 [2958-2989]	0	3068.52	0	1338107		High	High	0	4.895e-06	36	80.63	K.SALWAAQSDAPPLAVAPTASDAASVTGEQASK.V	[2958-2989]		Used
	High	[K].SGETSQASAVGK.[S]			3.32416e-05	0	1	1	1	Q8C8R3	Q8C8R3 [1628-1639]	0	1121.54	0	1.64439e+06		High	High	0	1.361e-05	42	24.05	K.SGETSQASAVGK.S	[1628-1639]		Used
	High	[K].SHLAEDSQTHSADAADGSDGDLNR.[E]			1.35343e-06	0	1	1	2	Q8C8R3	Q8C8R3 [2701-2724]	0	2469.05	0	1.62209e+06		High	High	0	6.855e-06	59	36.16	K.SHLAEDSQTHSADAADGSDGDLNR.E	[2701-2724]		Used
	High	[K].SESDASSLDAK.[T]			7.15399e-05	0	1	1	1	Q8C8R3	Q8C8R3 [3343-3353]	0	1109.5	0	519593		High	High	0	3.14e-05	59	27.86	K.SESDASSLDAK.T	[3343-3353]		Used
	High	[R].QSQGTTPDTTPAR.[T]			0.000595184	0	1	1	1	Q8C8R3	Q8C8R3 [3031-3043]	0	1359.65	0	1.8097e+06		High	High	0	0.000313	46	27.85	R.QSQGTTPDTTPAR.T	[3031-3043]		Used
	High	[K].QMAGTEGEGEVPVLVTSENR.[K]			4.04139e-05	0	1	1	2	Q8C8R3	Q8C8R3 [2598-2617]	0	2103	0	655592		High	High	0	1.683e-05	47	65.26	K.QMAGTEGEGEVPVLVTSENR.K	[2598-2617]		Used
	High	[K].SVIEIPTAPVDNVPSAESKPQIPIR.[T]			0.00031669	0	1	1	1	Q8C8R3	Q8C8R3 [3236-3260]	0	2657.45	0	2814250		High	High	0	0.0001569	19	78.75	K.SVIEIPTAPVDNVPSAESKPQIPIR.T	[3236-3260]		Used
	High	[K].TDLVAEVASMR.[S]			6.78742e-05	0	1	1	1	Q8C8R3	Q8C8R3 [2455-2465]	0	1191.6	0	1.87482e+06		High	High	0	2.954e-05	49	74.72	K.TDLVAEVASMR.S	[2455-2465]		Used
	High	[K].TDADADSWSEIREDDAAFEAR.[V]			1.62091e-06	0	1	1	1	Q8C8R3	Q8C8R3 [2995-3015]	1	2370.01	0	1.77369e+06		High	High	0	5.155e-07	40	69.7	K.TDADADSWSEIREDDAAFEAR.V	[2995-3015]		Used
	High	[K].TDADADSWSEIR.[E]			0.00134901	0	1	1	1	Q8C8R3	Q8C8R3 [2995-3006]	0	1365.59	0	708050		High	High	0	0.0007609	40	56.71	K.TDADADSWSEIR.E	[2995-3006]		Used
	High	[K].TEGDSPAAALSPQMHQEPVQQDFSGK.[T]			4.26283e-10	0	1	1	1	Q8C8R3	Q8C8R3 [3682-3707]	0	2755.26	0	2.30583e+06		High	High	0	6.707e-11	60	62.8	K.TEGDSPAAALSPQMHQEPVQQDFSGK.T	[3682-3707]		Used
	High	[K].TAVPQGQETLSR.[A]			0.00031669	0	1	1	1	Q8C8R3	Q8C8R3 [3324-3335]	0	1286.67	0	4.24547e+06		High	High	0	0.0001569	48	39.81	K.TAVPQGQETLSR.A	[3324-3335]		Used
	High	[K].TAEGTEPKPQGAIR.[S]			1.40082e-05	0	1	1	2	Q8C8R3	Q8C8R3 [2350-2363]	0	1454.76	0	3.68446e+06		High	High	0	5.337e-06	43	32.7	K.TAEGTEPKPQGAIR.S	[2350-2363]		Used
	High	[R].SKSESDASSLDAK.[T]	1xPhospho [S3(100)]	Q8C8R3 1xPhospho [S3343(100)]	0.000527794	0	1	1	1	Q8C8R3	Q8C8R3 [3341-3353]	1	1404.59	0	1.16782e+06		High	High	0	0.0002743	63	27.55	R.SKSESDASSLDAK.T	[3341-3353]	1xPhospho [S3343(100)]	Used
	High	[R].SPQGLELPLPNR.[D]			6.12914e-06	0	1	1	1	Q8C8R3	Q8C8R3 [2364-2375]	0	1320.73	0	1.27582e+06		High	High	0	2.182e-06	63	69.52	R.SPQGLELPLPNR.D	[2364-2375]		Used
	High	[R].DSLESSPVEPK.[M]			0.000298217	0	1	1	1	Q8C8R3	Q8C8R3 [2426-2436]	0	1187.58	0	934950		High	High	0	0.0001474	45	43.3	R.DSLESSPVEPK.M	[2426-2436]		Used
	High	[K].ELPITNDITDSSQK.[Q]			1.63314e-06	0	1	1	1	Q8C8R3	Q8C8R3 [2241-2254]	0	1560.78	0	2772983		High	High	0	5.168e-07	66	59.64	K.ELPITNDITDSSQK.Q	[2241-2254]		Used
	High	[R].ELDFTEEQIHQIR.[I]			1.67767e-05	0	1	1	2	Q8C8R3	Q8C8R3 [3543-3555]	0	1657.82	0	8.43947e+06		High	High	0	6.483e-06	52	63.02	R.ELDFTEEQIHQIR.I	[3543-3555]		Used
	High	[R].ERAEGFESESEDGATKPK.[L]			0.00281229	0	1	1	1	Q8C8R3	Q8C8R3 [3372-3389]	1	1966.9	0	287214		High	High	0	0.001686	31	34.03	R.ERAEGFESESEDGATKPK.L	[3372-3389]		Used
	High	[K].EAVSTAVEEPPTTQR.[S]			3.03753e-05	0	1	1	2	Q8C8R3	Q8C8R3 [3173-3187]	0	1614.8	0	4.87503e+06		High	High	0	1.231e-05	50	45.44	K.EAVSTAVEEPPTTQR.S	[3173-3187]		Used
	High	[R].EDDAAFEAR.[V]			0.00168945	0	1	1	1	Q8C8R3	Q8C8R3 [3007-3015]	0	1023.44	0	704318		High	High	0	0.0009713	41	37	R.EDDAAFEAR.V	[3007-3015]		Used
	High	[R].EFDPSGVESTQADLPNESSSLSSR.[C]			3.99374e-06	0	1	1	2	Q8C8R3	Q8C8R3 [2786-2809]	0	2539.14	0	1.85531e+06		High	High	0	8.896e-06	47	66.19	R.EFDPSGVESTQADLPNESSSLSSR.C	[2786-2809]		Used
	High	[K].AGEEEPGEPFEIVER.[V]			0.00017892	0	1	1	1	Q8C8R3	Q8C8R3 [1507-1521]	0	1687.78	0	2.22818e+06		High	High	0	8.481e-05	33	67.89	K.AGEEEPGEPFEIVER.V	[1507-1521]		Used
	High	[R].AEGFESESEDGATKPK.[L]			1.41585e-06	0	1	1	1	Q8C8R3	Q8C8R3 [3374-3389]	0	1681.76	0	1.82221e+06		High	High	0	4.423e-07	80	35.3	R.AEGFESESEDGATKPK.L	[3374-3389]		Used
	High	[K].ATSPLIEETPIGSIK.[D]			0.000163494	0	1	1	1	Q8C8R3	Q8C8R3 [1720-1734]	0	1555.86	0		Not Reliable	High	High	0	7.695e-05	43		K.ATSPLIEETPIGSIK.D	[1720-1734]		Not Used
	High	[R].FQVSAATESR.[R]			0.00015985	0	1	1	1	Q8C8R3	Q8C8R3 [2021-2030]	0	1095.54	0	2.57322e+06		High	High	0	7.501e-05	60	42.31	R.FQVSAATESR.R	[2021-2030]		Used
	High	[K].GADSGLLTEPVIR.[V]			0.000111451	0	1	1	1	Q8C8R3	Q8C8R3 [2636-2648]	0	1327.72	0	5219468		High	High	0	5.048e-05	58	67.22	K.GADSGLLTEPVIR.V	[2636-2648]		Used
	High	[R].TEWQPSPTDIPLQK.[T]			0.00411872	0.000134768	1	1	1	Q8C8R3	Q8C8R3 [3310-3323]	0	1639.83	0	1.92852e+06		High	High	9.54e-05	0.002555	30	68.38	R.TEWQPSPTDIPLQK.T	[3310-3323]		Used
	High	[K].ATAVPDSLCK.[T]	1xCarbamidomethyl [C9]		0.00387963	0.000134768	1	1	1	Q8C8R3	Q8C8R3 [3729-3738]	0	1061.53	0	2.03219e+06		High	High	9.54e-05	0.002384	32	43.16	K.ATAVPDSLCK.T	[3729-3738]		Used
	High	[R].STSSSGRPGTSPTR.[E]			0.00382205	0.000134768	1	1	1	Q8C8R3	Q8C8R3 [3401-3414]	0	1377.67	0	313900		High	High	9.54e-05	0.002356	15	19.64	R.STSSSGRPGTSPTR.E	[3401-3414]		Used
	High	[R].SYIETETESR.[E]			0.00349397	0.000134768	1	1	1	Q8C8R3	Q8C8R3 [3362-3371]	0	1214.55	0	3115979		High	High	9.54e-05	0.00213	48	40.11	R.SYIETETESR.E	[3362-3371]		Used
	High	[R].SPQGLELPLPNR.[D]	1xPhospho [S1(100)]	Q8C8R3 1xPhospho [S2364(100)]	0.00644525	0.000259094	1	1	1	Q8C8R3	Q8C8R3 [2364-2375]	0	1400.69	0	531674		High	High	0.0001833	0.004135	35	74.92	R.SPQGLELPLPNR.D	[2364-2375]	1xPhospho [S2364(100)]	Used
	High	[K].AGILPSHFPLPAAIAK.[T]			0.00659092	0.000259094	1	1	1	Q8C8R3	Q8C8R3 [2439-2454]	0	1602.94	0	374225		High	High	0.0001833	0.00424	25	82.78	K.AGILPSHFPLPAAIAK.T	[2439-2454]		Used
	High	[K].HLPVSPGK.[T]			0.00736964	0.000259094	1	1	1	Q8C8R3	Q8C8R3 [1921-1928]	0	834.483	0	1.53082e+06		High	High	0.0001833	0.004809	38	30.09	K.HLPVSPGK.T	[1921-1928]		Used
	High	[K].QPPISPTSK.[T]			0.0101426	0.000369772	1	1	1	Q8C8R3	Q8C8R3 [1932-1940]	0	954.525	0	896730		High	High	0.0002607	0.006765	36	32.46	K.QPPISPTSK.T	[1932-1940]		Used
	High	[R].SVYSGQDDESPESSPEEQK.[S]			0.00811774	0.000369772	1	1	1	Q8C8R3	Q8C8R3 [3217-3235]	0	2097.87	0		No Quan Values	High	High	0.0002607	0.005316	31		R.SVYSGQDDESPESSPEEQK.S	[3217-3235]		Not Used
	High	[R].IPDENGHDR.[A]			0.0207191	0.00165838	1	1	1	Q8C8R3	Q8C8R3 [3503-3511]	0	1052.48	0	216624		High	High	0.001487	0.01477	34	22.6	R.IPDENGHDR.A	[3503-3511]		Used
	High	[K].ATSPLIEETPIGSIKDK.[V]			0.0269251	0.00227585	1	1	1	Q8C8R3	Q8C8R3 [1720-1736]	1	1798.98	0	378102		High	High	0.002026	0.01958	9	66.59	K.ATSPLIEETPIGSIKDK.V	[1720-1736]		Used
	High	[K].VSSSSSESEPELTQLSK.[G]			0.0359295	0.00342214	1	1	1	Q8C8R3	Q8C8R3 [2619-2635]	0	1794.86	0	534941		High	High	0.002745	0.02675	13	53.21	K.VSSSSSESEPELTQLSK.G	[2619-2635]		Used
	High	[R].GSPIVQEPEEASEPKEESSPR.[K]	1xPhospho [S]		0.0763601	0.0067045	1	1	2	Q8C8R3	Q8C8R3 [3763-3783]	1	2362.04	0	663486		High	High	0.00546	0.06104	9	48.47	R.GSPIVQEPEEASEPKEESSPR.K	[3763-3783]		Used
	High	[K].DEFLPALSLQSGALGGSSESLK.[Q]			0.0823558	0.00710734	1	1	2	Q8C8R3	Q8C8R3 [2148-2169]	0	2206.12	0	146243		High	High	0.005978	0.06644	8	90.95	K.DEFLPALSLQSGALGGSSESLK.Q	[2148-2169]		Used
	High	[K].TDKRPPVPSSGR.[T]			0.0881794	0.00787576	1	1	1	Q8C8R3	Q8C8R3 [1870-1881]	1	1296.7	0	561947		High	High	0.00668	0.07139	7	26.53	K.TDKRPPVPSSGR.T	[1870-1881]		Used
	High	[K].IKTFDELEQEAK.[Q]			0.0912305	0.00810852	1	1	1	Q8C8R3	Q8C8R3 [2554-2565]	1	1450.74	0	426598		High	High	0.006962	0.07418	23	57.32	K.IKTFDELEQEAK.Q	[2554-2565]		Used
	Medium	[R].HSPVSSLK.[T]			0.121679	0.0112559	1	1	1	Q8C8R3	Q8C8R3 [1850-1857]	0	854.473	0	2.29712e+06		High	High	0.00955	0.1013	22	26.16	R.HSPVSSLK.T	[1850-1857]		Used
	Medium	[R].STSSSGRPGTSPTR.[E]	1xPhospho [S/T]		0.122484	0.0114226	1	1	8	Q8C8R3	Q8C8R3 [3401-3414]	0	1457.64	0	617529		Medium	Medium	0.01774	0.1819	10	21.81	R.STSSSGRPGTSPTR.E	[3401-3414]		Used
	Medium	[K].LFEMTR.[S]			0.218909	0.0206408	1	1	1	Q8C8R3	Q8C8R3 [3065-3070]	0	796.402	0	1.45598e+06		Medium	Medium	0.01934	0.1912	31	51.38	K.LFEMTR.S	[3065-3070]		Used
	Medium	[R].CAIPEGNESAK.[E]	1xCarbamidomethyl [C1]		0.378692	0.0394045	1	1	1	Q8C8R3	Q8C8R3 [2810-2820]	0	1175.54	0	374139		Medium	Medium	0.03663	0.3479	8	34.01	R.CAIPEGNESAK.E	[2810-2820]		Used
Master Protein	P58871	182 kDa tankyrase-1-binding protein OS=Mus musculus OX=10090 GN=Tnks1bp1 PE=1 SV=2	45	54	77	54	1	1720	181.7	4.88	1630	54	0	9.93052e+07	High	Phospho [S602(99.2); S692(100); S1022(100); S1063(99.1); S1375(98.4)]
	Confidence	Annotated Sequence	Modifications	Modifications in Master Proteins	Qvality PEP	Qvality q-value	# Protein Groups	# Proteins	# PSMs	Master Protein Accessions	Positions in Master Proteins	# Missed Cleavages	Theo. MH+ [Da]	# Razor Quan Results	Abundance: F4: Sample	Quan Info	Found in Sample: [S4] F4: Sample	Confidence (by Search Engine): A2 Mascot	Percolator q-Value (by Search Engine): A2 Mascot	Percolator PEP (by Search Engine): A2 Mascot	Ions Score (by Search Engine): A2 Mascot	Top Apex RT [min]	Sequence in Protein	Positions in Protein	Peptide Group Modifications in Protein	Quan Usage
	High	[R].LGTGESEEPR.[S]			5.71015e-05	0	1	1	1	P58871	P58871 [1202-1211]	0	1074.51	0	2.88302e+06		High	High	0	2.456e-05	60	30.09	R.LGTGESEEPR.S	[1202-1211]		Used
	High	[R].NLEVSSCVSSEGPSEAR.[E]	1xCarbamidomethyl [C7]		1.43103e-07	0	1	1	1	P58871	P58871 [1162-1178]	0	1807.81	0	654632		High	High	0	3.691e-08	86	50.66	R.NLEVSSCVSSEGPSEAR.E	[1162-1178]		Used
	High	[R].MQAESQSPTNVDLEDKER.[E]	1xOxidation [M1]		3.76073e-06	0	1	1	1	P58871	P58871 [1057-1074]	1	2092.95	0		No Quan Values	High	High	0	1.284e-06	72		R.MQAESQSPTNVDLEDKER.E	[1057-1074]		Not Used
	High	[R].MQAESQSPTNVDLEDKER.[E]	1xPhospho [S7(99.1)]	P58871 1xPhospho [S1063(99.1)]	0.000169753	0	1	1	2	P58871	P58871 [1057-1074]	1	2156.92	0	508602		High	High	0	7.988e-05	53	45.57	R.MQAESQSPTNVDLEDKER.E	[1057-1074]	1xPhospho [S1063(99.1)]	Used
	High	[R].MQAESQSPTNVDLEDKER.[E]			4.50398e-06	0	1	1	1	P58871	P58871 [1057-1074]	1	2076.95	0	1.78971e+06		High	High	0	1.56e-06	49	45.1	R.MQAESQSPTNVDLEDKER.E	[1057-1074]		Used
	High	[R].GYSSQDAEEQDR.[E]			1.20535e-05	0	1	1	1	P58871	P58871 [909-920]	0	1384.56	0	334051		High	High	0	4.537e-06	61	29.16	R.GYSSQDAEEQDR.E	[909-920]		Used
	High	[R].GVGQADWTPDLGLR.[N]			1.46366e-07	0	1	1	1	P58871	P58871 [1268-1281]	0	1484.75	0	2871999		High	High	0	3.762e-08	92	74.75	R.GVGQADWTPDLGLR.N	[1268-1281]		Used
	High	[R].HSLGQEVIGIGGSQDESEVPVR.[E]			6.41646e-11	0	1	1	1	P58871	P58871 [795-816]	0	2293.14	0	3.8913e+06		High	High	0	8.545e-12	104	65.63	R.HSLGQEVIGIGGSQDESEVPVR.E	[795-816]		Used
	High	[R].LFQDSTEPR.[A]			0.00172789	0	1	1	1	P58871	P58871 [1597-1605]	0	1092.53	0	3.27451e+06		High	High	0	0.0009938	46	41.75	R.LFQDSTEPR.A	[1597-1605]		Used
	High	[R].KPISGVQGNDPGISLPQR.[D]			2.32492e-06	0	1	1	2	P58871	P58871 [542-559]	0	1863.01	0	2.31145e+06		High	High	0	7.568e-07	59	55.1	R.KPISGVQGNDPGISLPQR.D	[542-559]		Used
	High	[K].TWVTSSADPVSEHGGSTSAVR.[L]			9.10567e-10	0	1	1	1	P58871	P58871 [269-289]	0	2131.01	0	2885176		High	High	0	1.523e-10	53	53.44	K.TWVTSSADPVSEHGGSTSAVR.L	[269-289]		Used
	High	[R].VSGAGLSPSR.[K]			7.15399e-05	0	1	1	1	P58871	P58871 [1125-1134]	0	930.5	0	3.25367e+06		High	High	0	3.143e-05	49	32.29	R.VSGAGLSPSR.K	[1125-1134]		Used
	High	[R].VLLEEEGLAAGAGQGEPQEPSR.[A]			4.41212e-09	0	1	1	2	P58871	P58871 [1470-1491]	0	2237.1	0	2.33368e+06		High	High	0	8.431e-10	78	63.84	R.VLLEEEGLAAGAGQGEPQEPSR.A	[1470-1491]		Used
	High	[R].VPSSDEEVVEEPQSR.[R]			0.000341396	0	1	1	1	P58871	P58871 [1609-1623]	0	1686.78	0	638430		High	High	0	0.0001705	44	44.93	R.VPSSDEEVVEEPQSR.R	[1609-1623]		Used
	High	[K].SAWFQDYSSGGGGSR.[V]			5.377e-05	0	1	1	1	P58871	P58871 [947-961]	0	1561.67	0	744967		High	High	0	2.296e-05	61	61.56	K.SAWFQDYSSGGGGSR.V	[947-961]		Used
	High	[R].SAEEGEVTESK.[S]			0.00035181	0	1	1	1	P58871	P58871 [1657-1667]	0	1165.52	0	3.17353e+06		High	High	0	0.0001758	62	25.58	R.SAEEGEVTESK.S	[1657-1667]		Used
	High	[K].SGGGHFVPPGETK.[A]			0.00119639	0	1	1	2	P58871	P58871 [1136-1148]	0	1269.62	0	1.06613e+06		High	High	0	0.0006672	20	35.18	K.SGGGHFVPPGETK.A	[1136-1148]		Used
	High	[R].QNEQASAPPPR.[R]			2.18237e-05	0	1	1	1	P58871	P58871 [1523-1533]	0	1194.59	0	508253		High	High	0	8.627e-06	68	25.1	R.QNEQASAPPPR.R	[1523-1533]		Used
	High	[K].SSGSLSPGLETEDPLEAR.[E]	1xPhospho [S6(98.4)]	P58871 1xPhospho [S1375(98.4)]	3.86323e-05	0	1	1	4	P58871	P58871 [1370-1387]	0	1924.85	0	343425		High	High	0	1.607e-05	50	71.03	K.SSGSLSPGLETEDPLEAR.E	[1370-1387]	1xPhospho [S1375(98.4)]	Used
	High	[K].SSGSEGSSPNWLQALK.[L]			1.22747e-06	0	1	1	1	P58871	P58871 [1699-1714]	0	1647.8	0	1.35396e+06		High	High	0	3.789e-07	68	75.12	K.SSGSEGSSPNWLQALK.L	[1699-1714]		Used
	High	[R].SLSSGFSPEEAQQQDEEFEKK.[T]			1.72678e-07	0	1	1	1	P58871	P58871 [974-994]	1	2400.08	0	1.15469e+06		High	High	0	4.518e-08	68	59.16	R.SLSSGFSPEEAQQQDEEFEKK.T	[974-994]		Used
	High	[R].SLSSGFSPEEAQQQDEEFEK.[K]			1.04372e-07	0	1	1	1	P58871	P58871 [974-993]	0	2271.99	0	1.47698e+06		High	High	0	2.622e-08	71	63.47	R.SLSSGFSPEEAQQQDEEFEK.K	[974-993]		Used
	High	[R].SPALLPSTVEGPPGAPLLQAK.[E]			7.17683e-06	0	1	1	2	P58871	P58871 [568-588]	0	2043.15	0	2.98702e+06		High	High	0	2.585e-06	40	83.25	R.SPALLPSTVEGPPGAPLLQAK.E	[568-588]		Used
	High	[K].SSGSLSPGLETEDPLEAR.[E]			9.87118e-07	0	1	1	1	P58871	P58871 [1370-1387]	0	1844.89	0	2.25519e+06		High	High	0	3.008e-07	65	66.93	K.SSGSLSPGLETEDPLEAR.E	[1370-1387]		Used
	High	[R].SPPSGSQSLLEGIMTASSSK.[G]	1xPhospho [S/T]		3.34923e-05	0	1	1	4	P58871	P58871 [1437-1456]	0	2043.93	0	89665.4		High	High	0	1.372e-05	49	89.25	R.SPPSGSQSLLEGIMTASSSK.G	[1437-1456]		Used
	High	[R].SPVGDTGLGK.[R]			0.000879475	0	1	1	1	P58871	P58871 [763-772]	0	930.489	0	3.79244e+06		High	High	0	0.0004768	44	36.58	R.SPVGDTGLGK.R	[763-772]		Used
	High	[R].DSVLDIHGSR.[A]			0.000106538	0	1	1	1	P58871	P58871 [926-935]	0	1098.55	0	1.96152e+06		High	High	0	4.825e-05	42	45.08	R.DSVLDIHGSR.A	[926-935]		Used
	High	[R].DVGHLEEGASGGLLSPSTPHSR.[D]			1.04372e-07	0	1	1	2	P58871	P58871 [1008-1029]	0	2203.07	0	1.48838e+06		High	High	0	2.61e-08	63	58.29	R.DVGHLEEGASGGLLSPSTPHSR.D	[1008-1029]		Used
	High	[R].DVGHLEEGASGGLLSPSTPHSR.[D]	1xPhospho [S15(100)]	P58871 1xPhospho [S1022(100)]	5.4348e-06	0	1	1	1	P58871	P58871 [1008-1029]	0	2283.04	0	568975		High	High	0	1.903e-06	65	60.22	R.DVGHLEEGASGGLLSPSTPHSR.D	[1008-1029]	1xPhospho [S1022(100)]	Used
	High	[K].AGAVDWTDQLGLR.[N]			2.94759e-05	0	1	1	1	P58871	P58871 [1149-1161]	0	1401.71	0	1.51587e+06		High	High	0	1.195e-05	50	76.62	K.AGAVDWTDQLGLR.N	[1149-1161]		Used
	High	[R].ASVSTNQDTDENDQELGMK.[N]			4.19612e-05	0	1	1	2	P58871	P58871 [886-904]	0	2081.89	0	1.51151e+06		High	High	0	1.761e-05	58	45.75	R.ASVSTNQDTDENDQELGMK.N	[886-904]		Used
	High	[R].APAIRPGGTLGLSETADSDTR.[L]			5.10531e-10	0	1	1	1	P58871	P58871 [1576-1596]	0	2085.06	0	5276428		High	High	0	8.152e-11	63	57.01	R.APAIRPGGTLGLSETADSDTR.L	[1576-1596]		Used
	High	[R].APLPSSRPQPDGEASQVEEVDGTWSLTGAAR.[Q]			2.29024e-06	0	1	1	1	P58871	P58871 [1492-1522]	0	3208.55	0	366482		High	High	0	7.491e-07	40	71.81	R.APLPSSRPQPDGEASQVEEVDGTWSLTGAAR.Q	[1492-1522]		Used
	High	[R].GEGVSQVGPGTPPAPESPR.[K]			7.55529e-08	0	1	1	1	P58871	P58871 [523-541]	0	1818.9	0	1.41201e+06		High	High	0	1.845e-08	59	49.67	R.GEGVSQVGPGTPPAPESPR.K	[523-541]		Used
	High	[R].FAACTVEEILAK.[M]	1xCarbamidomethyl [C4]		6.10967e-05	0	1	1	1	P58871	P58871 [156-167]	0	1351.69	0	781417		High	High	0	2.631e-05	61	78.21	R.FAACTVEEILAK.M	[156-167]		Used
	High	[R].FSEGVLQPPSQDQEK.[L]			0.00172789	0	1	1	1	P58871	P58871 [428-442]	0	1688.81	0		No Quan Values	High	High	0	0.0009957	16		R.FSEGVLQPPSQDQEK.L	[428-442]		Not Used
	High	[R].ESQDPHSIHDK.[E]			0.00183472	0	1	1	1	P58871	P58871 [844-854]	0	1292.59	0	284232		High	High	0	0.00106	25	18.73	R.ESQDPHSIHDK.E	[844-854]		Used
	High	[R].ESGVGEPDWSGAEAGEFLK.[S]			4.58105e-09	0	1	1	1	P58871	P58871 [1245-1263]	0	1964.89	0	2.03847e+06		High	High	0	8.774e-10	66	77.41	R.ESGVGEPDWSGAEAGEFLK.S	[1245-1263]		Used
	High	[R].GYSSQDAEEQDREFEK.[R]			0.00418075	0.000134768	1	1	1	P58871	P58871 [909-924]	1	1917.81	0	1.4864e+06		High	High	9.54e-05	0.002585	22	42.22	R.GYSSQDAEEQDREFEK.R	[909-924]		Used
	High	[R].DASLQDWEFGK.[R]			0.00547021	0.000134768	1	1	1	P58871	P58871 [874-884]	0	1295.59	0	2.13146e+06		High	High	9.54e-05	0.003463	35	71.82	R.DASLQDWEFGK.R	[874-884]		Used
	High	[R].LCGAPSEVR.[E]	1xCarbamidomethyl [C2]		0.00542955	0.000134768	1	1	1	P58871	P58871 [1345-1353]	0	988.488	0	503253		High	High	9.54e-05	0.00343	34	36.84	R.LCGAPSEVR.E	[1345-1353]		Used
	High	[R].GPLAELPSAR.[K]			0.00309974	0.000134768	1	1	1	P58871	P58871 [70-79]	0	1010.56	0	2.99516e+06		High	High	9.54e-05	0.001875	28	56.25	R.GPLAELPSAR.K	[70-79]		Used
	High	[R].DSLGSFSTR.[D]			0.006542	0.000259094	1	1	1	P58871	P58871 [865-873]	0	969.464	0	2.07702e+06		High	High	0.0001833	0.004208	28	47.8	R.DSLGSFSTR.D	[865-873]		Used
	High	[K].EDAGKEDLPPLTPPAR.[C]			0.00673985	0.000259094	1	1	1	P58871	P58871 [120-135]	1	1705.88	0	237385		High	High	0.0001833	0.004365	26	56.57	K.EDAGKEDLPPLTPPAR.C	[120-135]		Used
	High	[K].ENYEDQEPLVGHESPITLAAR.[E]			0.00736964	0.000259094	1	1	1	P58871	P58871 [589-609]	0	2368.14	0	3.63052e+06		High	High	0.0001833	0.00479	12	69.3	K.ENYEDQEPLVGHESPITLAAR.E	[589-609]		Used
	High	[R].LANISVPASESPR.[L]			0.0109225	0.000369772	1	1	1	P58871	P58871 [290-302]	0	1340.72	0	3.88847e+06		High	High	0.0002607	0.007361	18	53.87	R.LANISVPASESPR.L	[290-302]		Used
	High	[R].WLDDLLASPPPNSGSAR.[R]			0.00900746	0.000369772	1	1	2	P58871	P58871 [685-701]	0	1795.9	1	488573		High	High	0.0002607	0.005977	13	79.91	R.WLDDLLASPPPNSGSAR.R	[685-701]		Used
	High	[K].APAPFRPSSER.[F]			0.0192582	0.00148178	1	1	1	P58871	P58871 [145-155]	0	1214.63	0	698133		High	High	0.001357	0.01357	12	35.2	K.APAPFRPSSER.F	[145-155]		Used
	High	[K].DWTSSVEAR.[N]			0.0267307	0.00206196	1	1	1	P58871	P58871 [1219-1227]	0	1050.49	0	2.07706e+06		High	High	0.001893	0.0194	33	51.42	K.DWTSSVEAR.N	[1219-1227]		Used
	High	[R].EGTAMASPLPQDMEEELAPVGSEPGDPR.[A]			0.0317952	0.00284841	1	1	1	P58871	P58871 [8-35]	0	2910.31	0	79312.7		High	High	0.002351	0.0235	8	83.02	R.EGTAMASPLPQDMEEELAPVGSEPGDPR.A	[8-35]		Used
	High	[R].QSPSTCSEGLLGWAQK.[D]	1xCarbamidomethyl [C6]		0.0367109	0.00372269	1	1	1	P58871	P58871 [712-727]	0	1748.83	0	248567		High	High	0.002951	0.02752	17	70.55	R.QSPSTCSEGLLGWAQK.D	[712-727]		Used
	High	[R].ATAQQNQEFGK.[S]			0.0394347	0.00389644	1	1	1	P58871	P58871 [936-946]	0	1221.59	0	2.98105e+06		High	High	0.003063	0.0296	23	28.23	R.ATAQQNQEFGK.S	[936-946]		Used
	High	[K].ENYEDQEPLVGHESPITLAAR.[E]	1xPhospho [S14(99.2)]	P58871 1xPhospho [S602(99.2)]	0.0435751	0.00424703	1	1	1	P58871	P58871 [589-609]	0	2448.11	0	384624		High	High	0.003503	0.03323	8	69.32	K.ENYEDQEPLVGHESPITLAAR.E	[589-609]	1xPhospho [S602(99.2)]	Used
	High	[R].TFPCGEEAAAR.[G]	1xCarbamidomethyl [C4]		0.0554264	0.00465462	1	1	1	P58871	P58871 [403-413]	0	1208.54	0	553312		High	High	0.003686	0.04295	18	42.66	R.TFPCGEEAAAR.G	[403-413]		Used
	High	[R].SQEGTAEIPAECQEEHSK.[T]	1xCarbamidomethyl [C12]		0.0651095	0.00545978	1	1	1	P58871	P58871 [220-237]	0	2029.88	0	275454		High	High	0.004497	0.05119	2	38.29	R.SQEGTAEIPAECQEEHSK.T	[220-237]		Used
	High	[R].WLDDLLASPPPNSGSAR.[R]	1xPhospho [S8(100)]	P58871 1xPhospho [S692(100)]	0.0727577	0.00665774	1	1	2	P58871	P58871 [685-701]	0	1875.86	0	152782		High	High	0.005367	0.05804	33	83.41	R.WLDDLLASPPPNSGSAR.R	[685-701]	1xPhospho [S692(100)]	Used
	High	[R].SPPSGSQSLLEGIMTASSSK.[G]			0.0774193	0.0067045	1	1	1	P58871	P58871 [1437-1456]	0	1963.96	0	212957		High	High	0.00546	0.06171	6	82.79	R.SPPSGSQSLLEGIMTASSSK.G	[1437-1456]		Used
	Medium	[R].KAPAPFRPSSER.[F]			0.124108	0.0115724	1	1	1	P58871	P58871 [144-155]	1	1342.72	0	2.58067e+06		Medium	Medium	0.01043	0.1032	14	30.36	R.KAPAPFRPSSER.F	[144-155]		Used
	Medium	[K].VNLFPGLSPSALK.[A]			0.130793	0.0121221	1	1	1	P58871	P58871 [1636-1648]	0	1342.77	0	926131		Medium	Medium	0.01144	0.1093	25	84.06	K.VNLFPGLSPSALK.A	[1636-1648]		Used
	Medium	[R].VGPDLELDPK.[S]			0.136011	0.0124886	1	1	2	P58871	P58871 [1360-1369]	0	1082.57	0	3.80683e+06		Medium	Medium	0.01174	0.1141	8	58.76	R.VGPDLELDPK.S	[1360-1369]		Used
	Medium	[R].VLGSQER.[G]			0.242082	0.0228859	1	1	1	P58871	P58871 [962-968]	0	788.426	0	3.10823e+06		Medium	Medium	0.02149	0.2142	14	23.51	R.VLGSQER.G	[962-968]		Used
Master Protein	P63158	High mobility group protein B1 OS=Mus musculus OX=10090 GN=Hmgb1 PE=1 SV=2	60	18	83	16	1	215	24.9	5.74	1618	18	2	5.97594e+08	High	Carbamyl [K30(100)]
	Confidence	Annotated Sequence	Modifications	Modifications in Master Proteins	Qvality PEP	Qvality q-value	# Protein Groups	# Proteins	# PSMs	Master Protein Accessions	Positions in Master Proteins	# Missed Cleavages	Theo. MH+ [Da]	# Razor Quan Results	Abundance: F4: Sample	Quan Info	Found in Sample: [S4] F4: Sample	Confidence (by Search Engine): A2 Mascot	Percolator q-Value (by Search Engine): A2 Mascot	Percolator PEP (by Search Engine): A2 Mascot	Ions Score (by Search Engine): A2 Mascot	Top Apex RT [min]	Sequence in Protein	Positions in Protein	Peptide Group Modifications in Protein	Quan Usage
	High	[K].IKGEHPGLSIGDVAK.[K]			8.15478e-06	0	1	1	7	P63158	P63158 [113-127]	1	1520.84	0	108302490		High	High	0	2.973e-06	42	48.07	K.IKGEHPGLSIGDVAK.K	[113-127]		Used
	High	[K].HPDASVNFSEFSK.[K]			1.80642e-07	0	1	1	2	P63158	P63158 [31-43]	0	1464.68	0	50194260		High	High	0	4.731e-08	75	57.16	K.HPDASVNFSEFSK.K	[31-43]		Used
	High	[K].LGEMWNNTAADDKQPYEK.[K]	1xOxidation [M4]		3.31213e-11	0	1	1	12	P63158	P63158 [129-146]	1	2125.95	0	3.95137e+07		High	High	0	4.162e-12	94	49.95	K.LGEMWNNTAADDKQPYEK.K	[129-146]		Used
	High	[K].LGEMWNNTAADDKQPYEK.[K]			1.73769e-09	0	1	1	4	P63158	P63158 [129-146]	1	2109.95	0	7.6958e+07		High	High	0	3.064e-10	62	55.99	K.LGEMWNNTAADDKQPYEK.K	[129-146]		Used
	High	[K].LGEMWNNTAADDK.[Q]	1xOxidation [M4]		7.70324e-07	0	1	1	3	P63158	P63158 [129-141]	0	1480.64	0	2.31377e+06		High	High	0	2.286e-07	92	46.09	K.LGEMWNNTAADDK.Q	[129-141]		Used
	High	[K].LGEMWNNTAADDK.[Q]			2.43214e-06	0	1	1	1	P63158	P63158 [129-141]	0	1464.64	0	9780590		High	High	0	7.993e-07	60	54.69	K.LGEMWNNTAADDK.Q	[129-141]		Used
	High	[K].KKHPDASVNFSEFSK.[K]			4.22777e-05	0	1	1	2	P63158	P63158 [29-43]	2	1720.87	0	1.66427e+06		High	High	0	1.771e-05	61	46.26	K.KKHPDASVNFSEFSK.K	[29-43]		Used
	High	[K].KHPDASVNFSEFSK.[K]			7.42788e-05	0	1	1	7	P63158	P63158 [30-43]	1	1592.77	0	8.39736e+07		High	High	0	0.0004592	60	51.68	K.KHPDASVNFSEFSK.K	[30-43]		Used
	High	[K].KKEEEDDEEDEEDEEEEEEEEDEDEEEDDDDE.[-]			4.76789e-05	0	1	1	1	P63158	P63158 [184-215]	2	4006.33	0	2.23715e+06		High	High	0	2.014e-05	20	46.09	K.KKEEEDDEEDEEDEEEEEEEEDEDEEEDDDDE.-	[184-215]		Used
	High	[K].KLGEMWNNTAADDKQPYEK.[K]	1xOxidation [M5]		2.71374e-05	0	1	1	5	P63158	P63158 [128-146]	2	2254.04	0	7.75615e+06		High	High	0	1.089e-05	51	45.75	K.KLGEMWNNTAADDKQPYEK.K	[128-146]		Used
	High	[K].KLGEMWNNTAADDKQPYEK.[K]			1.39304e-08	0	1	1	2	P63158	P63158 [128-146]	2	2238.05	0	26114050		High	High	0	2.943e-09	72	52.18	K.KLGEMWNNTAADDKQPYEK.K	[128-146]		Used
	High	[K].KLGEMWNNTAADDK.[Q]			7.47514e-07	0	1	1	2	P63158	P63158 [128-141]	1	1592.74	0	6.19183e+06		High	High	0	2.212e-07	99	49.75	K.KLGEMWNNTAADDK.Q	[128-141]		Used
	High	[K].GEHPGLSIGDVAK.[K]			0.000104163	0	1	1	3	P63158	P63158 [115-127]	0	1279.66	0	74287886		High	High	0	4.7e-05	45	50.75	K.GEHPGLSIGDVAK.K	[115-127]		Used
	High	[K].HPDASVNFSEFSK.[K]	1xCarbamyl [N-Term]	P63158 1xCarbamyl [N-Term]	0.00447157	0.000134768	1	1	1	P63158	P63158 [31-43]	0	1507.68	0	571327		High	High	9.54e-05	0.002797	22	64.45	K.HPDASVNFSEFSK.K	[31-43]	1xCarbamyl [N-Term]	Used
	High	[K].TYIPPKGETK.[K]			0.0111678	0.000369772	1	1	14	P63158	P63158 [77-86]	1	1133.62	0	4.01536e+07		High	High	0.005091	0.05583	39	29.1	K.TYIPPKGETK.K	[77-86]		Used
	High	[K].FKDPNAPK.[R]			0.0236252	0.00165838	1	1	1	P63158	P63158 [89-96]	1	916.489	0	36494920		High	High	0.001543	0.01697	36	26.93	K.FKDPNAPK.R	[89-96]		Used
	High	[K].KHPDASVNFSEFSK.[K]	1xCarbamyl [N-Term]; 1xCarbamyl [K1(100)]	P63158 1xCarbamyl [K30(100)]; 1xCarbamyl [N-Term]	0.0285311	0.00247305	1	1	2	P63158	P63158 [30-43]	1	1635.78	0	1.4669e+06		High	High	0.002168	0.02095	27	57.45	K.KHPDASVNFSEFSK.K	[30-43]	1xCarbamyl [K30(100)]; 1xCarbamyl [N-Term]	Used
	High	[K].FKDPNAPK.[R]	1xCarbamyl [N-Term]	P63158 1xCarbamyl [N-Term]	0.0451521	0.00440219	1	1	1	P63158	P63158 [89-96]	1	959.495	0	3.56881e+06		High	High	0.003538	0.0345	39	38.01	K.FKDPNAPK.R	[89-96]	1xCarbamyl [N-Term]	Used
	High	[K].MSSYAFFVQTCR.[E]	1xCarbamidomethyl [C11]		0.0737705	0.00665774	2	2	1	P63158; P30681	P63158 [13-24]; P30681 [13-24]	0	1496.67	1	425403	Shared	High	High	0.005367	0.05892	15	72.97	K.MSSYAFFVQTCR.E	[13-24]		Used
	High	[K].GKFEDMAK.[A]	1xOxidation [M6]		0.0829218	0.00728704	1	1	5	P63158	P63158 [58-65]	1	941.44	0	4.6333e+06		High	High	0.005978	0.0666	38	23.73	K.GKFEDMAK.A	[58-65]		Used
	High	[K].FEDMAK.[A]	1xOxidation [M4]		0.0906126	0.00802674	1	1	1	P63158	P63158 [60-65]	0	756.323	0	301755		High	High	0.006848	0.07344	35	21.24	K.FEDMAK.A	[60-65]		Used
	Medium	[K].KFKDPNAPK.[R]			0.117725	0.0106883	1	1	1	P63158	P63158 [88-96]	2	1044.58	0	743210		High	High	0.008991	0.09754	36	22.61	K.KFKDPNAPK.R	[88-96]		Used
	Medium	[K].YEKDIAAYR.[A]			0.143249	0.012841	2	2	2	P63158; P30681	P63158 [155-163]; P30681 [155-163]	1	1128.57	0	3.28821e+06	Shared	Medium	Medium	0.01207	0.1208	26	38.93	K.YEKDIAAYR.A	[155-163]		Used
	Medium	[K].GKFEDMAK.[A]	1xCarbamyl [N-Term]	P63158 1xCarbamyl [N-Term]	0.146991	0.0131506	1	1	1	P63158	P63158 [58-65]	1	968.451	0	564294		Medium	Medium	0.01244	0.1243	33	43.01	K.GKFEDMAK.A	[58-65]	1xCarbamyl [N-Term]	Used
	Medium	[K].FEDMAK.[A]			0.324041	0.0328133	1	1	1	P63158	P63158 [60-65]	0	740.328	0	16094370		Medium	Medium	0.03035	0.2936	23	31.62	K.FEDMAK.A	[60-65]		Used
	Medium	[K].TYIPPK.[G]			0.373	0.03877	1	1	1	P63158	P63158 [77-82]	0	718.413	0		No Quan Values	Medium	Medium	0.03611	0.3417	27		K.TYIPPK.G	[77-82]		Not Used
Master Protein	Q9WTT4	V-type proton ATPase subunit G 2 OS=Mus musculus OX=10090 GN=Atp6v1g2 PE=1 SV=1	58	8	47	8	1	118	13.6	10.26	1531	8	0	1.95971e+08	High	Acetyl [N-Term]
	Confidence	Annotated Sequence	Modifications	Modifications in Master Proteins	Qvality PEP	Qvality q-value	# Protein Groups	# Proteins	# PSMs	Master Protein Accessions	Positions in Master Proteins	# Missed Cleavages	Theo. MH+ [Da]	# Razor Quan Results	Abundance: F4: Sample	Quan Info	Found in Sample: [S4] F4: Sample	Confidence (by Search Engine): A2 Mascot	Percolator q-Value (by Search Engine): A2 Mascot	Percolator PEP (by Search Engine): A2 Mascot	Ions Score (by Search Engine): A2 Mascot	Top Apex RT [min]	Sequence in Protein	Positions in Protein	Peptide Group Modifications in Protein	Quan Usage
	High	[K].QQAAMGSQGNLSAEVEQATR.[R]	1xOxidation [M5]		1.81563e-11	0	1	1	8	Q9WTT4	Q9WTT4 [59-78]	0	2091.97	0	3.54098e+06		High	High	0	2.173e-12	139	56.56	K.QQAAMGSQGNLSAEVEQATR.R	[59-78]		Used
	High	[K].QQAAMGSQGNLSAEVEQATR.[R]			5.17634e-12	0	1	1	9	Q9WTT4	Q9WTT4 [59-78]	0	2075.98	0	1.51913e+07		High	High	0	2.54e-11	131	61.76	K.QQAAMGSQGNLSAEVEQATR.R	[59-78]		Used
	High	[R].QVQGMQSSQQR.[N]	1xOxidation [M5]		0.000556284	0	1	1	11	Q9WTT4	Q9WTT4 [80-90]	0	1292.6	0	2.68636e+06		High	High	0	0.00029	46	25.39	R.QVQGMQSSQQR.N	[80-90]		Used
	High	[R].QVQGMQSSQQR.[N]			1.57979e-05	0	1	1	1	Q9WTT4	Q9WTT4 [80-90]	0	1276.61	0	26860896		High	High	0	6.079e-06	58	25.38	R.QVQGMQSSQQR.N	[80-90]		Used
	High	[K].EEAQMEVEQYR.[R]			0.000106538	0	1	1	2	Q9WTT4	Q9WTT4 [38-48]	0	1411.62	0	61297328		High	High	0	8.416e-05	56	48.9	K.EEAQMEVEQYR.R	[38-48]		Used
	High	[K].EEAQMEVEQYR.[R]	1xOxidation [M5]		1.38429e-06	0	1	1	8	Q9WTT4	Q9WTT4 [38-48]	0	1427.61	0	1.40407e+07		High	High	0	4.316e-07	93	42.84	K.EEAQMEVEQYR.R	[38-48]		Used
	High	[M].ASQTQGIQQLLQAEK.[R]	1xAcetyl [N-Term]	Q9WTT4 1xAcetyl [N-Term]	2.71048e-07	0	1	1	3	Q9WTT4	Q9WTT4 [2-16]	0	1684.89	0	6.08646e+07		High	High	0	7.344e-08	96	80.63	M.ASQTQGIQQLLQAEK.R	[2-16]	1xAcetyl [N-Term]	Used
	High	[M].ASQTQGIQQLLQAEK.[R]	1xCarbamyl [N-Term]	Q9WTT4 1xCarbamyl [N-Term]	0.000447406	0	1	1	1	Q9WTT4	Q9WTT4 [2-16]	0	1685.88	0	157596		High	High	0	0.0002281	51	80.09	M.ASQTQGIQQLLQAEK.R	[2-16]	1xCarbamyl [N-Term]	Used
	High	[K].QAKEEAQMEVEQYR.[R]			0.00699551	0.000259094	1	1	1	Q9WTT4	Q9WTT4 [35-48]	1	1738.81	0	1.07045e+06		High	High	0.0001833	0.004538	38	45.38	K.QAKEEAQMEVEQYR.R	[35-48]		Used
	High	[K].EEAQMEVEQYRR.[E]			0.0116747	0.000481874	1	1	1	Q9WTT4	Q9WTT4 [38-49]	1	1567.72	0	2067113		High	High	0.0003391	0.007918	19	43.52	K.EEAQMEVEQYRR.E	[38-49]		Used
	High	[R].RQVQGMQSSQQR.[N]			0.0351642	0.00342214	1	1	1	Q9WTT4	Q9WTT4 [79-90]	1	1432.71	0	663019		High	High	0.002745	0.02616	30	22.76	R.RQVQGMQSSQQR.N	[79-90]		Used
	Medium	[R].EQEFQSK.[Q]			0.386355	0.0404619	1	1	1	Q9WTT4	Q9WTT4 [52-58]	0	895.416	0	7530275		Medium	Medium	0.03743	0.355	10	22.39	R.EQEFQSK.Q	[52-58]		Used
Master Protein	P58771	Tropomyosin alpha-1 chain OS=Mus musculus OX=10090 GN=Tpm1 PE=1 SV=1	71	30	80	9	1	284	32.7	4.74	1453	30	24	1.20329e+09	High	Carbamyl [K161(100)]
	Confidence	Annotated Sequence	Modifications	Modifications in Master Proteins	Qvality PEP	Qvality q-value	# Protein Groups	# Proteins	# PSMs	Master Protein Accessions	Positions in Master Proteins	# Missed Cleavages	Theo. MH+ [Da]	# Razor Quan Results	Abundance: F4: Sample	Quan Info	Found in Sample: [S4] F4: Sample	Confidence (by Search Engine): A2 Mascot	Percolator q-Value (by Search Engine): A2 Mascot	Percolator PEP (by Search Engine): A2 Mascot	Ions Score (by Search Engine): A2 Mascot	Top Apex RT [min]	Sequence in Protein	Positions in Protein	Peptide Group Modifications in Protein	Quan Usage
	High	[R].IQLVEEELDR.[A]			0.000203297	0	3	3	5	P58774; P21107; P58771	P58774 [92-101]; P21107 [93-102]; P58771 [92-101]	0	1243.65	0	2.92087e+08	Shared	High	High	0	0.0001068	69	63	R.IQLVEEELDR.A	[92-101]		Used
	High	[K].LVIIESDLER.[A]			2.69343e-05	0	1	1	2	P58771	P58771 [169-178]	0	1186.67	0	54994280		High	High	0	4.051e-05	77	66.23	K.LVIIESDLER.A	[169-178]		Used
	High	[K].LKGTEDELDKYSEALKDAQEK.[L]			7.67899e-06	0	2	2	2	P21107; P58771	P21107 [51-71]; P58771 [50-70]	3	2410.2	0	1.9189e+06	Shared	High	High	0	2.768e-06	41	61.91	K.LKGTEDELDKYSEALKDAQEK.L	[50-70]		Used
	High	[K].MEIQEIQLK.[E]			0.0011016	0	2	2	10	P21107; P58771	P21107 [142-150]; P58771 [141-149]	0	1131.61	0	144558768	Shared	High	High	9.54e-05	0.002457	55	65.54	K.MEIQEIQLK.E	[141-149]		Used
	High	[K].MEIQEIQLK.[E]	1xOxidation [M1]		0.000156288	0	2	2	26	P21107; P58771	P21107 [142-150]; P58771 [141-149]	0	1147.6	0	3.17006e+07	Shared	High	High	0	7.334e-05	62	56.27	K.MEIQEIQLK.E	[141-149]		Used
	High	[K].GTEDELDKYSEALKDAQEK.[L]			7.47514e-07	0	2	2	2	P21107; P58771	P21107 [53-71]; P58771 [52-70]	2	2169.02	0	2.81781e+06	Shared	High	High	0	2.219e-07	64	64.54	K.GTEDELDKYSEALKDAQEK.L	[52-70]		Used
	High	[K].GTEDELDKYSEALK.[D]			0.000153957	0	2	2	2	P21107; P58771	P21107 [53-66]; P58771 [52-65]	1	1597.76	0	2.35692e+06	Shared	High	High	0	7.203e-05	38	61.23	K.GTEDELDKYSEALK.D	[52-65]		Used
	High	[K].LEEAEKAADESER.[G]			5.25715e-05	0	3	3	1	P58774; P21107; P58771	P58774 [113-125]; P21107 [114-126]; P58771 [113-125]	1	1476.68	0	2.76072e+06	Shared	High	High	0	2.241e-05	47	31.75	K.LEEAEKAADESER.G	[113-125]		Used
	High	[R].KLVIIESDLER.[A]			6.28867e-07	0	1	1	5	P58771	P58771 [168-178]	1	1314.76	0	22813977		High	High	0	1.835e-07	75	60.08	R.KLVIIESDLER.A	[168-178]		Used
	High	[K].KATDAEADVASLNR.[R]			6.08325e-06	0	2	2	3	P58774; P58771	P58774 [77-90]; P58771 [77-90]	1	1460.73	0	9.90328e+06	Shared	High	High	0	2.163e-06	73	44.4	K.KATDAEADVASLNR.R	[77-90]		Used
	High	[K].YSQKEDKYEEEIK.[IV]			3.92172e-05	0	2	2	2	P21107; P58771	P21107 [215-227]; P58771 [214-226]	2	1688.8	0	49328275	Shared	High	High	0	9.961e-05	67	36.58	K.YSQKEDKYEEEIK.V	[214-226]		Used
	High	[K].QLEDELVSLQK.[K]			0.00117857	0	1	1	1	P58771	P58771 [38-48]	0	1301.69	0	6455134		High	High	0	0.0006553	34	66.06	K.QLEDELVSLQK.K	[38-48]		Used
	High	[R].RIQLVEEELDR.[A]			1.20389e-07	0	3	3	3	P58774; P21107; P58771	P58774 [91-101]; P21107 [92-102]; P58771 [91-101]	1	1399.75	0	14803393	Shared	High	High	0	3.044e-08	69	58.49	R.RIQLVEEELDR.A	[91-101]		Used
	High	[K].SIDDLEDELYAQK.[L]			1.15585e-06	0	1	1	2	P58771	P58771 [252-264]	0	1538.72	0	5.4291e+06		High	High	0	3.549e-07	79	72.57	K.SIDDLEDELYAQK.L	[252-264]		Used
	High	[R].SKQLEDELVSLQK.[K]			0.000152804	0	1	1	2	P58771	P58771 [36-48]	1	1516.82	0	2.07684e+06		High	High	0	7.144e-05	51	61.26	R.SKQLEDELVSLQK.K	[36-48]		Used
	High	[K].DEEKMEIQEIQLK.[E]			0.000899507	0	2	2	4	P21107; P58771	P21107 [138-150]; P58771 [137-149]	1	1632.81	0	2.67313e+06	Shared	High	High	9.54e-05	0.002506	57	63.49	K.DEEKMEIQEIQLK.E	[137-149]		Used
	High	[K].ATDAEADVASLNR.[R]			2.32492e-06	0	2	2	1	P58774; P58771	P58774 [78-90]; P58771 [78-90]	0	1332.64	0	34473460	Shared	High	High	0	7.593e-07	69	48.74	K.ATDAEADVASLNR.R	[78-90]		Used
	High	[K].CAELEEELK.[T]	1xCarbamidomethyl [C1]		0.00216367	0	1	1	2	P58771	P58771 [190-198]	0	1120.52	0	1.93799e+07		High	High	0	0.001271	54	49.76	K.CAELEEELK.T	[190-198]		Used
	High	[K].HIAEDADR.[K]	1xCarbamyl [N-Term]	P58771 1xCarbamyl [N-Term]	0.00365435	0.000134768	1	1	1	P58771	P58771 [153-160]	0	969.438	0	2.4945e+06		High	High	9.54e-05	0.002245	40	29.45	K.HIAEDADR.K	[153-160]	1xCarbamyl [N-Term]	Used
	High	[R].LATALQK.[L]	1xCarbamyl [N-Term]	P58774 1xCarbamyl [N-Term]; P21107 1xCarbamyl [N-Term]; P58771 1xCarbamyl [N-Term]	0.00538919	0.000134768	3	3	1	P58774; P21107; P58771	P58774 [106-112]; P21107 [107-113]; P58771 [106-112]	0	787.467	0	413366	Shared	High	High	9.54e-05	0.003403	48	62.05	R.LATALQK.L	[106-112]	1xCarbamyl [N-Term]	Used
	High	[K].HIAEDADR.[K]			0.00894083	0.000369772	1	1	3	P58771	P58771 [153-160]	0	926.433	0	3.04617e+06		High	High	0.0002607	0.005937	32	19.09	K.HIAEDADR.K	[153-160]		Used
	High	[R].LATALQK.[L]			0.00907458	0.000369772	3	3	2	P58774; P21107; P58771	P58774 [106-112]; P21107 [107-113]; P58771 [106-112]	0	744.461	0	172803968	Shared	High	High	0.0009011	0.01065	48	32.64	R.LATALQK.L	[106-112]		Used
	High	[K].LDKENAIDR.[A]			0.0141457	0.000592707	2	2	8	P58774; P58771	P58774 [13-21]; P58771 [13-21]	1	1073.56	0	42256345	Shared	High	High	0.00262	0.02569	36	30.35	K.LDKENALDR.A	[13-21]		Used
	High	[K].LDKENAIDRAEQAEADKK.[QA]			0.0207191	0.00165838	2	2	2	P58774; P58771	P58774 [13-30]; P58771 [13-30]	3	2044.03	0	586284	Shared	High	High	0.001487	0.01479	18	42.92	K.LDKENALDRAEQAEADKK.A	[13-30]		Used
	High	[K].SLEAQAEK.[Y]			0.0461243	0.00440219	2	2	1	P21107; P58771	P21107 [207-214]; P58771 [206-213]	0	875.447	0		No Quan Values	High	High	0.003538	0.03531	37	26.32	K.SLEAQAEK.Y	[206-213]		Not Used
	High	[K].LKGTEDELDKYSEALK.[D]			0.0574082	0.00465462	2	2	1	P21107; P58771	P21107 [51-66]; P58771 [50-65]	2	1838.94	0	447296	Shared	High	High	0.003686	0.04481	26	58.34	K.LKGTEDELDKYSEALK.D	[50-65]		Used
	High	[R].AQKDEEKMEIQEIQLK.[E]	1xOxidation [M8]		0.0669478	0.00580843	1	1	1	P58771	P58771 [134-149]	2	1976	0		No Quan Values	High	High	0.004734	0.05293	14		R.AQKDEEKMEIQEIQLK.E	[134-149]		Not Used
	High	[K].GTEDELDK.[Y]			0.0683583	0.00588525	2	2	1	P21107; P58771	P21107 [53-60]; P58771 [52-59]	0	906.405	0	226108	Shared	High	High	0.00497	0.05428	20	27.14	K.GTEDELDK.Y	[52-59]		Used
	High	[K].TVTNNLK.[S]			0.0688346	0.00605727	1	1	1	P58771	P58771 [199-205]	0	789.446	0	39707408		High	High	0.00497	0.05464	36	24.6	K.TVTNNLK.S	[199-205]		Used
	High	[K].DEEKMEIQEIQLK.[E]	1xOxidation [M5]		0.0893885	0.00795405	2	2	2	P21107; P58771	P21107 [138-150]; P58771 [137-149]	1	1648.81	0	681652	Shared	High	High	0.006795	0.07225	35	55.55	K.DEEKMEIQEIQLK.E	[137-149]		Used
	High	[R].AEFAER.[ST]			0.106538	0.00956412	4	4	2	P58774; P21107; Q6IRU2; P58771	P58774 [239-244]; P21107 [240-245]; Q6IRU2 [203-208]; P58771 [239-244]	0	722.347	0	97389512	Shared	High	High	0.008367	0.08784	34	27.67	R.AEFAER.S	[239-244]		Used
	High	[K].EDKYEEEIK.[LIV]			0.107972	0.0098067	4	4	1	P58774; P21107; Q6IRU2; P58771	P58774 [218-226]; P21107 [219-227]; Q6IRU2 [182-190]; P58771 [218-226]	1	1182.55	0	17925048	Shared	High	High	0.008401	0.08926	26	35.43	K.EDKYEEEIK.V	[218-226]		Used
	Medium	[R].KYEEVAR.[K]			0.110157	0.0100529	4	4	2	P58774; P21107; Q6IRU2; P58771	P58774 [161-167]; P21107 [162-168]; Q6IRU2 [125-131]; P58771 [161-167]	1	894.468	0	119751032	Shared	High	High	0.008573	0.09116	43	22.78	R.KYEEVAR.K	[161-167]		Used
	Medium	[R].KYEEVAR.[K]	1xCarbamyl [K1(100)]	P58774 1xCarbamyl [K161(100)]; P21107 1xCarbamyl [K162(100)]; Q6IRU2 1xCarbamyl [K125(100)]; P58771 1xCarbamyl [K161(100)]	0.250687	0.0236041	4	4	1	P58774; P21107; Q6IRU2; P58771	P58774 [161-167]; P21107 [162-168]; Q6IRU2 [125-131]; P58771 [161-167]	1	937.474	0	1565453	Shared	Medium	Medium	0.02207	0.2215	34	36.01	R.KYEEVAR.K	[161-167]	1xCarbamyl [K161(100)]	Used
	Medium	[K].LELAEK.[K]			0.407856	0.0429471	2	2	1	P21107; P58771	P21107 [72-77]; P58771 [71-76]	0	702.403	0	3463491	Shared	Medium	Medium	0.04024	0.3761	32	35.26	K.LELAEK.K	[71-76]		Used
Master Protein	P54227	Stathmin OS=Mus musculus OX=10090 GN=Stmn1 PE=1 SV=2	62	18	65	13	1	149	17.3	5.97	1440	18	8	9.38597e+08	High	Phospho [S25(100); S38(100); S46(100); S63(100)]; Acetyl [N-Term]; Carbamyl [K53(100); K128(100)]
	Confidence	Annotated Sequence	Modifications	Modifications in Master Proteins	Qvality PEP	Qvality q-value	# Protein Groups	# Proteins	# PSMs	Master Protein Accessions	Positions in Master Proteins	# Missed Cleavages	Theo. MH+ [Da]	# Razor Quan Results	Abundance: F4: Sample	Quan Info	Found in Sample: [S4] F4: Sample	Confidence (by Search Engine): A2 Mascot	Percolator q-Value (by Search Engine): A2 Mascot	Percolator PEP (by Search Engine): A2 Mascot	Ions Score (by Search Engine): A2 Mascot	Top Apex RT [min]	Sequence in Protein	Positions in Protein	Peptide Group Modifications in Protein	Quan Usage
	High	[R].SKESVPDFPLSPPK.[K]			1.67038e-06	0	1	1	6	P54227	P54227 [28-41]	1	1527.81	0	2.42976e+07		High	High	0	5.289e-07	91	63.68	R.SKESVPDFPLSPPK.K	[28-41]		Used
	High	[R].SKESVPDFPLSPPK.[K]	1xPhospho [S11(100)]	P54227 1xPhospho [S38(100)]	1.47648e-05	0	1	1	6	P54227	P54227 [28-41]	1	1607.77	0	87120397		High	High	0	5.634e-06	60	67.85	R.SKESVPDFPLSPPK.K	[28-41]	1xPhospho [S38(100)]	Used
	High	[K].AIEENNNFSK.[M]			0.00170217	0	2	2	6	P54227; P55821	P54227 [86-95]; P55821 [120-129]	0	1165.55	0	208638576	Shared	High	High	0	0.0009732	62	35.31	K.AIEENNNFSK.M	[86-95]		Used
	High	[M].ASSDIQVK.[E]	1xAcetyl [N-Term]	P54227 1xAcetyl [N-Term]	0.00143245	0	1	1	1	P54227	P54227 [2-9]	0	889.463	0	4.14264e+06		High	High	0	0.0008078	57	43.12	M.ASSDIQVK.E	[2-9]	1xAcetyl [N-Term]	Used
	High	[R].ASGQAFELILSPR.[S]			1.30922e-05	0	1	1	6	P54227	P54227 [15-27]	0	1388.75	0	70727384		High	High	0	4.941e-06	72	79.47	R.ASGQAFELILSPR.S	[15-27]		Used
	High	[R].ASGQAFELILSPR.[S]	1xPhospho [S11(100)]	P54227 1xPhospho [S25(100)]	7.54035e-05	0	1	1	6	P54227	P54227 [15-27]	0	1468.72	0	1.00215e+07		High	High	0	3.312e-05	73	82.32	R.ASGQAFELILSPR.S	[15-27]	1xPhospho [S25(100)]	Used
	High	[K].ESVPDFPLSPPK.[K]			0.00011659	0	1	1	3	P54227	P54227 [30-41]	0	1312.68	0	38917240		High	High	0	9.157e-05	54	71.41	K.ESVPDFPLSPPK.K	[30-41]		Used
	High	[K].ESVPDFPLSPPK.[K]	1xPhospho [S9(100)]	P54227 1xPhospho [S38(100)]	0.0039974	0.000134768	1	1	4	P54227	P54227 [30-41]	0	1392.64	0	34036862		High	High	9.54e-05	0.002978	44	76.18	K.ESVPDFPLSPPK.K	[30-41]	1xPhospho [S38(100)]	Used
	High	[K].KLEAAEER.[R]			0.00421211	0.000134768	2	3	3	P54227; P55821	P54227 [53-60]; P55821 [87-94]	1	945.5	0	25696242	Shared	High	High	9.54e-05	0.002613	60	21.63	K.KLEAAEER.R	[53-60]		Used
	High	[K].DLSLEEIQK.[K]			0.00598235	0.000134768	2	2	2	P54227; P55821	P54227 [44-52]; P55821 [78-86]	0	1074.57	0	168892800	Shared	High	High	0.002351	0.02351	38	60.22	K.DLSLEEIQK.K	[44-52]		Used
	High	[K].DLSLEEIQK.[K]	1xPhospho [S3(100)]	P54227 1xPhospho [S46(100)]; P55821 1xPhospho [S80(100)]	0.00414962	0.000134768	2	2	2	P54227; P55821	P54227 [44-52]; P55821 [78-86]	0	1154.53	0	12829312	Shared	High	High	9.54e-05	0.002579	45	61.64	K.DLSLEEIQK.K	[44-52]	1xPhospho [S46(100)]	Used
	High	[K].RASGQAFELILSPR.[S]	1xPhospho [S3(100)]	P54227 1xPhospho [S16(100)]	0.0033406	0.000134768	1	1	1	P54227	P54227 [14-27]	1	1624.82	0	390033		High	High	9.54e-05	0.002038	43	77.85	K.RASGQAFELILSPR.S	[14-27]	1xPhospho [S16(100)]	Used
	High	[RK].LEAAEER.[R]			0.0079387	0.000259094	3	4	2	O70166; P54227; P55821	O70166 [89-95]; P54227 [54-60]; P55821 [88-94]	0	817.405	0	50900248	Shared	High	High	0.0001833	0.005199	51	24.11	K.LEAAEER.R	[54-60]		Used
	High	[K].DKHVEEVR.[K]	1xCarbamyl [N-Term]; 1xCarbamyl [K2(100)]	P54227 1xCarbamyl [K128(100)]; 1xCarbamyl [N-Term]	0.00759225	0.000259094	1	1	2	P54227	P54227 [127-134]	1	1054.53	0	431646		High	High	0.0002607	0.007387	48	25.42	K.DKHVEEVR.K	[127-134]	1xCarbamyl [K128(100)]; 1xCarbamyl [N-Term]	Used
	High	[K].DLSLEEIQKK.[L]			0.012386	0.000481874	2	2	2	P54227; P55821	P54227 [44-53]; P55821 [78-87]	1	1202.66	0	10035694	Shared	High	High	0.0003391	0.008459	24	53.44	K.DLSLEEIQKK.L	[44-53]		Used
	High	[K].DLSLEEIQKK.[L]	1xPhospho [S3(100)]	P54227 1xPhospho [S46(100)]; P55821 1xPhospho [S80(100)]	0.0139386	0.000592707	2	2	1	P54227; P55821	P54227 [44-53]; P55821 [78-87]	1	1282.63	0	4.15345e+06	Shared	High	High	0.0004168	0.009561	47	55	K.DLSLEEIQKK.L	[44-53]	1xPhospho [S46(100)]	Used
	High	[K].SHEAEVLK.[Q]			0.0218054	0.00165838	1	1	2	P54227	P54227 [63-70]	0	912.479	0	117374904		High	High	0.007433	0.08132	40	24.94	K.SHEAEVLK.Q	[63-70]		Used
	High	[K].DLSLEEIQK.[K]	1xCarbamyl [N-Term]	P54227 1xCarbamyl [N-Term]; P55821 1xCarbamyl [N-Term]	0.0265375	0.00206196	2	2	1	P54227; P55821	P54227 [44-52]; P55821 [78-86]	0	1117.57	0	813126	Shared	High	High	0.001818	0.01923	27	67.3	K.DLSLEEIQK.K	[44-52]	1xCarbamyl [N-Term]	Used
	High	[R].SKESVPDFPLSPPKKK.[D]	1xPhospho [S11(100)]	P54227 1xPhospho [S38(100)]	0.0372408	0.00389644	1	1	1	P54227	P54227 [28-43]	3	1863.96	0	798384		High	High	0.003063	0.0279	28	55.11	R.SKESVPDFPLSPPKKK.D	[28-43]	1xPhospho [S38(100)]	Used
	High	[K].KLEAAEER.[R]	1xCarbamyl [K1(100)]	P54227 1xCarbamyl [K53(100)]; P55821 1xCarbamyl [K87(100)]	0.0451521	0.00440219	2	3	1	P54227; P55821	P54227 [53-60]; P55821 [87-94]	1	988.506	0		Not Reliable	High	High	0.003538	0.03431	54		K.KLEAAEER.R	[53-60]	1xCarbamyl [K53(100)]	Not Used
	High	[K].HVEEVR.[K]			0.0594567	0.00482892	1	1	3	P54227	P54227 [129-134]	0	768.4	0	820655		High	High	0.003937	0.04628	35	17.46	K.HVEEVR.K	[129-134]		Used
	High	[K].ESVPDFPLSPPKK.[K]	1xPhospho [S9(100)]	P54227 1xPhospho [S38(100)]	0.061574	0.00492117	1	1	1	P54227	P54227 [30-42]	1	1520.74	0		No Quan Values	High	High	0.004062	0.04829	18		K.ESVPDFPLSPPKK.K	[30-42]	1xPhospho [S38(100)]	Not Used
	Medium	[R].SKESVPDFPLSPPKK.[K]	1xPhospho [S11(100)]	P54227 1xPhospho [S38(100)]	0.115407	0.0105388	1	1	2	P54227	P54227 [28-42]	2	1735.87	0	653644		High	High	0.008883	0.09533	30	60.52	R.SKESVPDFPLSPPKK.K	[28-42]	1xPhospho [S38(100)]	Used
	Medium	[K].ESVPDFPLSPPKKK.[D]	1xPhospho [S9(100)]	P54227 1xPhospho [S38(100)]	0.247794	0.0235374	1	1	1	P54227	P54227 [30-43]	2	1648.83	0	1.83592e+06		Medium	Medium	0.02198	0.2197	26	61.14	K.ESVPDFPLSPPKKK.D	[30-43]	1xPhospho [S38(100)]	Used
	Medium	[K].ESKDPADETEAD.[-]			0.252143	0.0238213	1	1	1	P54227	P54227 [138-149]	1	1306.53	0	63998656		Medium	Medium	0.02238	0.2235	28	26.62	K.ESKDPADETEAD.-	[138-149]		Used
	Medium	[K].SHEAEVLK.[Q]	1xPhospho [S1(100)]	P54227 1xPhospho [S63(100)]	0.270096	0.0268356	1	1	1	P54227	P54227 [63-70]	0	992.445	0	724033		Medium	Medium	0.02546	0.2402	41	29.58	K.SHEAEVLK.Q	[63-70]	1xPhospho [S63(100)]	Used
	Medium	[K].DKHVEEVR.[K]			0.271632	0.027283	1	1	1	P54227	P54227 [127-134]	1	1011.52	0	346445		Medium	Medium	0.02591	0.2428	23	18.94	K.DKHVEEVR.K	[127-134]		Used
Master Protein	Q9Z2D6	Methyl-CpG-binding protein 2 OS=Mus musculus OX=10090 GN=Mecp2 PE=1 SV=1	54	29	87	29	1	484	52.3	9.96	1414	29	0	5.61733e+08	High	Carbamyl [K271(100)]
	Confidence	Annotated Sequence	Modifications	Modifications in Master Proteins	Qvality PEP	Qvality q-value	# Protein Groups	# Proteins	# PSMs	Master Protein Accessions	Positions in Master Proteins	# Missed Cleavages	Theo. MH+ [Da]	# Razor Quan Results	Abundance: F4: Sample	Quan Info	Found in Sample: [S4] F4: Sample	Confidence (by Search Engine): A2 Mascot	Percolator q-Value (by Search Engine): A2 Mascot	Percolator PEP (by Search Engine): A2 Mascot	Ions Score (by Search Engine): A2 Mascot	Top Apex RT [min]	Sequence in Protein	Positions in Protein	Peptide Group Modifications in Protein	Quan Usage
	High	[K].MPFQASPGGK.[G]			0.00031669	0	1	1	2	Q9Z2D6	Q9Z2D6 [224-233]	0	1019.5	0	21432428		High	High	0	0.0001577	57	44.59	K.MPFQASPGGK.G	[224-233]		Used
	High	[K].HEPLQPSAHHSAEPAEAGK.[A]			6.12172e-08	0	1	1	3	Q9Z2D6	Q9Z2D6 [43-61]	0	1992.95	0	1.80516e+07		High	High	0	1.463e-08	50	28.72	K.HEPLQPSAHHSAEPAEAGK.A	[43-61]		Used
	High	[K].HEPLQPSAHHSAEPAEAGKAETSESSGSAPAVPEASASPK.[Q]			1.33324e-06	0	1	1	1	Q9Z2D6	Q9Z2D6 [43-82]	1	3933.85	0	443825		High	High	0	4.17e-07	12	43.69	K.HEPLQPSAHHSAEPAEAGKAETSESSGSAPAVPEASASPK.Q	[43-82]		Used
	High	[R].KAEADPQAIPK.[K]			0.000847074	0	1	1	3	Q9Z2D6	Q9Z2D6 [256-266]	1	1167.64	0	2.0099e+07		High	High	9.54e-05	0.002932	42	32.5	R.KAEADPQAIPK.K	[256-266]		Used
	High	[R].GGSLESDGCPKEPAK.[T]	1xCarbamidomethyl [C9]		2.55541e-05	0	1	1	2	Q9Z2D6	Q9Z2D6 [419-433]	1	1531.71	0	2.98971e+06		High	High	0	1.021e-05	27	32.38	R.GGSLESDGCPKEPAK.T	[419-433]		Used
	High	[R].GRKPGSVVAAAAAEAK.[K]			6.24896e-05	0	1	1	2	Q9Z2D6	Q9Z2D6 [269-284]	1	1482.84	0	1.06934e+07		High	High	0	2.711e-05	32	40.02	R.GRKPGSVVAAAAAEAK.K	[269-284]		Used
	High	[R].GPMYDDPTLPEGWTR.[K]	1xOxidation [M3]		0.000214275	0	1	1	3	Q9Z2D6	Q9Z2D6 [92-106]	0	1750.77	0	514534		High	High	0	0.0001032	58	68.91	R.GPMYDDPTLPEGWTR.K	[92-106]		Used
	High	[R].GPMYDDPTLPEGWTR.[K]			0.00116102	0	1	1	1	Q9Z2D6	Q9Z2D6 [92-106]	0	1734.78	0	2.46971e+06		High	High	0	0.0006448	38	73.38	R.GPMYDDPTLPEGWTR.K	[92-106]		Used
	High	[R].KPGSVVAAAAAEAK.[K]			2.06805e-07	0	1	1	2	Q9Z2D6	Q9Z2D6 [271-284]	0	1269.72	0	37144865		High	High	0	5.487e-08	85	42.77	R.KPGSVVAAAAAEAK.K	[271-284]		Used
	High	[K].VELIAYFEK.[V]			0.00268873	0	1	1	1	Q9Z2D6	Q9Z2D6 [136-144]	0	1111.6	0	2.00375e+06		High	High	0	0.001604	41	79.92	K.VELIAYFEK.V	[136-144]		Used
	High	[K].TQPMVATTTTVAEK.[Y]	1xOxidation [M4]		7.76135e-07	0	1	1	10	Q9Z2D6	Q9Z2D6 [434-447]	0	1493.75	0	4151657		High	High	0	2.305e-07	80	40.28	K.TQPMVATTTTVAEK.Y	[434-447]		Used
	High	[K].TQPMVATTTTVAEK.[Y]			5.55871e-06	0	1	1	1	Q9Z2D6	Q9Z2D6 [434-447]	0	1477.76	0	25734804		High	High	0	1.949e-06	72	46.38	K.TQPMVATTTTVAEK.Y	[434-447]		Used
	High	[K].YDVYLINPQGK.[A]			2.12445e-06	0	1	1	2	Q9Z2D6	Q9Z2D6 [120-130]	0	1309.68	0	14825456		High	High	0	6.874e-07	75	65.97	K.YDVYLINPQGK.A	[120-130]		Used
	High	[K].VGDTSLDPNDFDFTVTGR.[G]			1.77731e-09	0	1	1	3	Q9Z2D6	Q9Z2D6 [145-162]	0	1955.9	0	2.33592e+07		High	High	0	3.152e-10	125	80.15	K.VGDTSLDPNDFDFTVTGR.G	[145-162]		Used
	High	[R].SAGKYDVYLINPQGK.[A]			0.00157918	0	1	1	1	Q9Z2D6	Q9Z2D6 [116-130]	1	1652.86	0	2808049		High	High	0	0.0008993	26	60.37	R.SAGKYDVYLINPQGK.A	[116-130]		Used
	High	[K].SEDQDLQGLR.[D]			9.58997e-05	0	1	1	3	Q9Z2D6	Q9Z2D6 [13-22]	0	1160.55	0	4.23564e+07		High	High	0	4.315e-05	70	44.26	K.SEDQDLQGLR.D	[13-22]		Used
	High	[K].RKAEADPQAIPK.[K]			0.000212671	0	1	1	1	Q9Z2D6	Q9Z2D6 [255-266]	2	1323.74	0	2.30916e+06		High	High	0	0.0001021	22	29.14	K.RKAEADPQAIPK.K	[255-266]		Used
	High	[R].SVHETVLPIK.[K]			0.0016643	0	1	1	2	Q9Z2D6	Q9Z2D6 [295-304]	0	1122.65	0	2.34926e+07		High	High	0	0.0009551	27	49.64	R.SVHETVLPIK.K	[295-304]		Used
	High	[R].DRGPMYDDPTLPEGWTR.[K]	1xOxidation [M5]		0.00142175	0	1	1	7	Q9Z2D6	Q9Z2D6 [90-106]	1	2021.9	0	4.51864e+06		High	High	0	0.001193	39	65.7	R.DRGPMYDDPTLPEGWTR.K	[90-106]		Used
	High	[R].DRGPMYDDPTLPEGWTR.[K]			0.000661166	0	1	1	3	Q9Z2D6	Q9Z2D6 [90-106]	1	2005.91	0	1.32972e+07		High	High	0.0001833	0.004115	39	70.82	R.DRGPMYDDPTLPEGWTR.K	[90-106]		Used
	High	[K].AETSESSGSAPAVPEASASPK.[Q]			7.67899e-06	0	1	1	2	Q9Z2D6	Q9Z2D6 [62-82]	0	1959.91	0	1.01326e+07		High	High	0	2.787e-06	31	43.01	K.AETSESSGSAPAVPEASASPK.Q	[62-82]		Used
	High	[K].AAASEGVQVK.[R]			0.00042769	0	1	1	1	Q9Z2D6	Q9Z2D6 [201-210]	0	959.516	0	45503028		High	High	0	0.0002172	57	28.39	K.AAASEGVQVK.R	[201-210]		Used
	High	[K].EVVKPLLVSTLGEK.[S]			4.22777e-05	0	1	1	3	Q9Z2D6	Q9Z2D6 [318-331]	0	1511.9	0	39053940		High	High	0	1.768e-05	70	66.77	K.EVVKPLLVSTLGEK.S	[318-331]		Used
	High	[K].GEGGGATTSAQVMVIK.[R]	1xOxidation [M13]		0.000229264	0	1	1	7	Q9Z2D6	Q9Z2D6 [234-249]	0	1521.76	0	5.58208e+06		High	High	0	0.000111	34	45.61	K.GEGGGATTSAQVMVIK.R	[234-249]		Used
	High	[K].GEGGGATTSAQVMVIK.[R]			2.29747e-07	0	1	1	2	Q9Z2D6	Q9Z2D6 [234-249]	0	1505.76	1	144036746		High	High	0	6.169e-08	62	54.82	K.GEGGGATTSAQVMVIK.R	[234-249]		Used
	High	[K].EGKHEPLQPSAHHSAEPAEAGK.[A]			0.00402739	0.000134768	1	1	1	Q9Z2D6	Q9Z2D6 [40-61]	1	2307.11	0	1.27597e+06		High	High	9.54e-05	0.002482	12	27.42	K.EGKHEPLQPSAHHSAEPAEAGK.A	[40-61]		Used
	High	[R].ETVSIEVK.[E]			0.00307663	0.000134768	1	1	1	Q9Z2D6	Q9Z2D6 [310-317]	0	904.499	0	15406804		High	High	9.54e-05	0.00186	56	45.76	R.ETVSIEVK.E	[310-317]		Used
	High	[K].DIVSSSMPRPNR.[E]			0.00694362	0.000259094	1	1	2	Q9Z2D6	Q9Z2D6 [458-469]	0	1358.68	0	4247311		High	High	0.0001833	0.004486	35	48.72	K.DIVSSSMPRPNR.E	[458-469]		Used
	High	[K].EVVKPLLVSTLGEK.[S]	1xCarbamyl [N-Term]	Q9Z2D6 1xCarbamyl [N-Term]	0.00907458	0.000369772	1	1	1	Q9Z2D6	Q9Z2D6 [318-331]	0	1554.91	0	304952		High	High	0.0002607	0.006002	21	81.82	K.EVVKPLLVSTLGEK.S	[318-331]	1xCarbamyl [N-Term]	Used
	High	[R].KPGSVVAAAAAEAK.[K]	1xCarbamyl [N-Term]; 1xCarbamyl [K1(100)]	Q9Z2D6 1xCarbamyl [N-Term]; 1xCarbamyl [K271(100)]	0.00830077	0.000369772	1	1	4	Q9Z2D6	Q9Z2D6 [271-284]	0	1312.72	0	314508		High	High	0.0002607	0.005473	22	56.72	R.KPGSVVAAAAAEAK.K	[271-284]	1xCarbamyl [N-Term]; 1xCarbamyl [K271(100)]	Used
	High	[R].SVHETVLPIKK.[R]			0.0195421	0.00148178	1	1	1	Q9Z2D6	Q9Z2D6 [295-305]	1	1250.75	0	11030724		High	High	0.001357	0.01389	29	40.15	R.SVHETVLPIKK.R	[295-305]		Used
	High	[K].AETSESSGSAPAVPEASASPK.[Q]	1xPhospho [S/T]		0.0248591	0.00206196	1	1	2	Q9Z2D6	Q9Z2D6 [62-82]	0	2039.88	0	550444		High	High	0.001818	0.01798	11	44.63	K.AETSESSGSAPAVPEASASPK.Q	[62-82]		Used
	High	[R].SKVELIAYFEK.[V]			0.0313401	0.00284841	1	1	2	Q9Z2D6	Q9Z2D6 [134-144]	1	1326.73	0	1503355		High	High	0.002351	0.02317	29	72.2	R.SKVELIAYFEK.V	[134-144]		Used
	High	[R].EEPVDSR.[T]			0.037778	0.00389644	1	1	1	Q9Z2D6	Q9Z2D6 [470-476]	0	831.384	0	885501		High	High	0.003063	0.0283	34	20.64	R.EEPVDSR.T	[470-476]		Used
	High	[K].AEADPQAIPK.[K]			0.0448324	0.00440219	1	1	1	Q9Z2D6	Q9Z2D6 [257-266]	0	1039.54	0	6.8415e+06		High	High	0.003538	0.03424	27	37.59	K.AEADPQAIPK.K	[257-266]		Used
	High	[K].DIVSSSMPRPNR.[E]	1xOxidation [M7]		0.0477892	0.00445188	1	1	1	Q9Z2D6	Q9Z2D6 [458-469]	0	1374.68	0	1.01985e+06		High	High	0.003563	0.03666	13	36.12	K.DIVSSSMPRPNR.E	[458-469]		Used
	Medium	[R].SVHETVLPIK.[K]	1xCarbamyl [N-Term]	Q9Z2D6 1xCarbamyl [N-Term]	0.237864	0.0223892	1	1	1	Q9Z2D6	Q9Z2D6 [295-304]	0	1165.66	0	359620		Medium	Medium	0.021	0.2103	14	59.65	R.SVHETVLPIK.K	[295-304]	1xCarbamyl [N-Term]	Used
	Medium	[R].KDIVSSSMPRPNR.[E]	1xOxidation [M8]		0.252143	0.0238213	1	1	1	Q9Z2D6	Q9Z2D6 [457-469]	1	1502.77	0	987710		Medium	Medium	0.02243	0.2236	4	29.67	R.KDIVSSSMPRPNR.E	[457-469]		Used
Master Protein	P21107	Tropomyosin alpha-3 chain OS=Mus musculus OX=10090 GN=Tpm3 PE=1 SV=3	59	26	75	8	1	285	33	4.72	1409	26	1	3.55674e+08	High	Carbamyl [K162(100); K169(100)]
	Confidence	Annotated Sequence	Modifications	Modifications in Master Proteins	Qvality PEP	Qvality q-value	# Protein Groups	# Proteins	# PSMs	Master Protein Accessions	Positions in Master Proteins	# Missed Cleavages	Theo. MH+ [Da]	# Razor Quan Results	Abundance: F4: Sample	Quan Info	Found in Sample: [S4] F4: Sample	Confidence (by Search Engine): A2 Mascot	Percolator q-Value (by Search Engine): A2 Mascot	Percolator PEP (by Search Engine): A2 Mascot	Ions Score (by Search Engine): A2 Mascot	Top Apex RT [min]	Sequence in Protein	Positions in Protein	Peptide Group Modifications in Protein	Quan Usage
	High	[R].IQLVEEELDR.[A]			0.000203297	0	3	3	5	P58774; P21107; P58771	P58774 [92-101]; P21107 [93-102]; P58771 [92-101]	0	1243.65	0	2.92087e+08	Shared	High	High	0	0.0001068	69	63	R.IQLVEEELDR.A	[93-102]		Not Used
	High	[K].LVIIEGDLER.[T]			2.47974e-05	0	1	1	3	P21107	P21107 [170-179]	0	1156.66	0	4.89608e+07		High	High	0	9.941e-06	76	66.08	K.LVIIEGDLER.T	[170-179]		Used
	High	[K].LKGTEDELDKYSEALKDAQEK.[L]			7.67899e-06	0	2	2	2	P21107; P58771	P21107 [51-71]; P58771 [50-70]	3	2410.2	0	1.9189e+06	Shared	High	High	0	2.768e-06	41	61.91	K.LKGTEDELDKYSEALKDAQEK.L	[51-71]		Not Used
	High	[K].MEIQEIQLK.[E]			0.0011016	0	2	2	10	P21107; P58771	P21107 [142-150]; P58771 [141-149]	0	1131.61	0	144558768	Shared	High	High	9.54e-05	0.002457	55	65.54	K.MELQEIQLK.E	[142-150]		Not Used
	High	[K].MEIQEIQLK.[E]	1xOxidation [M1]		0.000156288	0	2	2	26	P21107; P58771	P21107 [142-150]; P58771 [141-149]	0	1147.6	0	3.17006e+07	Shared	High	High	0	7.334e-05	62	56.27	K.MELQEIQLK.E	[142-150]		Not Used
	High	[K].GTEDELDKYSEALKDAQEK.[L]			7.47514e-07	0	2	2	2	P21107; P58771	P21107 [53-71]; P58771 [52-70]	2	2169.02	0	2.81781e+06	Shared	High	High	0	2.219e-07	64	64.54	K.GTEDELDKYSEALKDAQEK.L	[53-71]		Not Used
	High	[K].GTEDELDKYSEALK.[D]			0.000153957	0	2	2	2	P21107; P58771	P21107 [53-66]; P58771 [52-65]	1	1597.76	0	2.35692e+06	Shared	High	High	0	7.203e-05	38	61.23	K.GTEDELDKYSEALK.D	[53-66]		Not Used
	High	[K].HIAEEADR.[K]			0.00274982	0	1	1	3	P21107	P21107 [154-161]	0	940.448	0	3.271e+07		High	High	0	0.001644	53	20.08	K.HIAEEADR.K	[154-161]		Used
	High	[K].LEEAEKAADESER.[G]			5.25715e-05	0	3	3	1	P58774; P21107; P58771	P58774 [113-125]; P21107 [114-126]; P58771 [113-125]	1	1476.68	0	2.76072e+06	Shared	High	High	0	2.241e-05	47	31.75	K.LEEAEKAADESER.G	[114-126]		Not Used
	High	[R].KLVIIEGDLER.[T]			2.5635e-06	0	1	1	4	P21107	P21107 [169-179]	1	1284.75	0	2.46311e+07		High	High	0	8.47e-07	76	60.22	R.KLVIIEGDLER.T	[169-179]		Used
	High	[K].TIDDLEDELYAQK.[L]			7.23096e-06	0	1	1	3	P21107	P21107 [253-265]	0	1552.74	0	9.01053e+06		High	High	0	6.505e-06	72	71.33	K.TIDDLEDELYAQK.L	[253-265]		Used
	High	[K].YSQKEDKYEEEIK.[IV]			3.92172e-05	0	2	2	2	P21107; P58771	P21107 [215-227]; P58771 [214-226]	2	1688.8	0	49328275	Shared	High	High	0	9.961e-05	67	36.58	K.YSQKEDKYEEEIK.I	[215-227]		Not Used
	High	[R].RIQLVEEELDR.[A]			1.20389e-07	0	3	3	3	P58774; P21107; P58771	P58774 [91-101]; P21107 [92-102]; P58771 [91-101]	1	1399.75	0	14803393	Shared	High	High	0	3.044e-08	69	58.49	R.RIQLVEEELDR.A	[92-102]		Not Used
	High	[K].DEEKMEIQEIQLK.[E]			0.000899507	0	2	2	4	P21107; P58771	P21107 [138-150]; P58771 [137-149]	1	1632.81	0	2.67313e+06	Shared	High	High	9.54e-05	0.002506	57	63.49	K.DEEKMELQEIQLK.E	[138-150]		Not Used
	High	[R].ALKDEEKMELQEIQLK.[E]			0.00257058	0	1	1	1	P21107	P21107 [135-150]	2	1945.03	0	873051		High	High	0	0.001532	39	63.7	R.ALKDEEKMELQEIQLK.E	[135-150]		Used
	High	[K].AADAEAEVASLNR.[R]			2.77561e-05	0	1	1	3	P21107	P21107 [79-91]	0	1316.64	0	1.71537e+08		High	High	0	1.124e-05	52	46.71	K.AADAEAEVASLNR.R	[79-91]		Used
	High	[K].CSELEEELK.[N]	1xCarbamidomethyl [C1]		0.000969631	0	1	1	2	P21107	P21107 [191-199]	0	1136.51	0	1.08837e+07		High	High	9.54e-05	0.001736	45	49.67	K.CSELEEELK.N	[191-199]		Used
	High	[R].LATALQK.[L]	1xCarbamyl [N-Term]	P58774 1xCarbamyl [N-Term]; P21107 1xCarbamyl [N-Term]; P58771 1xCarbamyl [N-Term]	0.00538919	0.000134768	3	3	1	P58774; P21107; P58771	P58774 [106-112]; P21107 [107-113]; P58771 [106-112]	0	787.467	0	413366	Shared	High	High	9.54e-05	0.003403	48	62.05	R.LATALQK.L	[107-113]	1xCarbamyl [N-Term]	Not Used
	High	[R].LATALQK.[L]			0.00907458	0.000369772	3	3	2	P58774; P21107; P58771	P58774 [106-112]; P21107 [107-113]; P58771 [106-112]	0	744.461	0	172803968	Shared	High	High	0.0009011	0.01065	48	32.64	R.LATALQK.L	[107-113]		Not Used
	High	[K].HIAEEADRK.[Y]			0.0121144	0.000481874	1	1	1	P21107	P21107 [154-162]	1	1068.54	0	440043		High	High	0.0003391	0.008231	26	17.87	K.HIAEEADRK.Y	[154-162]		Used
	High	[K].HIAEEADR.[K]	1xCarbamyl [N-Term]	P21107 1xCarbamyl [N-Term]	0.0261553	0.00206196	1	1	1	P21107	P21107 [154-161]	0	983.454	0	1.80113e+06		High	High	0.001818	0.01902	31	31.57	K.HIAEEADR.K	[154-161]	1xCarbamyl [N-Term]	Used
	High	[R].KLVIIEGDLER.[T]	1xCarbamyl [N-Term]; 1xCarbamyl [K1(100)]	P21107 1xCarbamyl [K169(100)]; 1xCarbamyl [N-Term]	0.0285311	0.00247305	1	1	2	P21107	P21107 [169-179]	1	1327.76	0	208956		High	High	0.002168	0.0209	29	75.38	R.KLVIIEGDLER.T	[169-179]	1xCarbamyl [K169(100)]; 1xCarbamyl [N-Term]	Used
	High	[K].SLEAQAEK.[Y]			0.0461243	0.00440219	2	2	1	P21107; P58771	P21107 [207-214]; P58771 [206-213]	0	875.447	0		No Quan Values	High	High	0.003538	0.03531	37	26.32	K.SLEAQAEK.Y	[207-214]		Not Used
	High	[K].LKGTEDELDKYSEALK.[D]			0.0574082	0.00465462	2	2	1	P21107; P58771	P21107 [51-66]; P58771 [50-65]	2	1838.94	0	447296	Shared	High	High	0.003686	0.04481	26	58.34	K.LKGTEDELDKYSEALK.D	[51-66]		Not Used
	High	[K].GTEDELDK.[Y]			0.0683583	0.00588525	2	2	1	P21107; P58771	P21107 [53-60]; P58771 [52-59]	0	906.405	0	226108	Shared	High	High	0.00497	0.05428	20	27.14	K.GTEDELDK.Y	[53-60]		Not Used
	High	[K].DEEKMEIQEIQLK.[E]	1xOxidation [M5]		0.0893885	0.00795405	2	2	2	P21107; P58771	P21107 [138-150]; P58771 [137-149]	1	1648.81	0	681652	Shared	High	High	0.006795	0.07225	35	55.55	K.DEEKMELQEIQLK.E	[138-150]		Not Used
	High	[R].AEFAER.[ST]			0.106538	0.00956412	4	4	2	P58774; P21107; Q6IRU2; P58771	P58774 [239-244]; P21107 [240-245]; Q6IRU2 [203-208]; P58771 [239-244]	0	722.347	0	97389512	Shared	High	High	0.008367	0.08784	34	27.67	R.AEFAER.S	[240-245]		Not Used
	High	[K].EDKYEEEIK.[LIV]			0.107972	0.0098067	4	4	1	P58774; P21107; Q6IRU2; P58771	P58774 [218-226]; P21107 [219-227]; Q6IRU2 [182-190]; P58771 [218-226]	1	1182.55	0	17925048	Shared	High	High	0.008401	0.08926	26	35.43	K.EDKYEEEIK.I	[219-227]		Not Used
	Medium	[R].KYEEVAR.[K]			0.110157	0.0100529	4	4	2	P58774; P21107; Q6IRU2; P58771	P58774 [161-167]; P21107 [162-168]; Q6IRU2 [125-131]; P58771 [161-167]	1	894.468	0	119751032	Shared	High	High	0.008573	0.09116	43	22.78	R.KYEEVAR.K	[162-168]		Not Used
	Medium	[K].NVTNNLK.[S]			0.208615	0.0191254	2	2	1	P21107; Q6IRU2	P21107 [200-206]; Q6IRU2 [163-169]	0	802.442	0	54617128	Shared	Medium	Medium	0.0177	0.1814	28	26.46	K.NVTNNLK.S	[200-206]		Used
	Medium	[R].KYEEVAR.[K]	1xCarbamyl [K1(100)]	P58774 1xCarbamyl [K161(100)]; P21107 1xCarbamyl [K162(100)]; Q6IRU2 1xCarbamyl [K125(100)]; P58771 1xCarbamyl [K161(100)]	0.250687	0.0236041	4	4	1	P58774; P21107; Q6IRU2; P58771	P58774 [161-167]; P21107 [162-168]; Q6IRU2 [125-131]; P58771 [161-167]	1	937.474	0	1565453	Shared	Medium	Medium	0.02207	0.2215	34	36.01	R.KYEEVAR.K	[162-168]	1xCarbamyl [K162(100)]	Not Used
	Medium	[K].LELAEK.[K]			0.407856	0.0429471	2	2	1	P21107; P58771	P21107 [72-77]; P58771 [71-76]	0	702.403	0	3463491	Shared	Medium	Medium	0.04024	0.3761	32	35.26	K.LELAEK.K	[72-77]		Not Used
Master Protein	P04370	Myelin basic protein OS=Mus musculus OX=10090 GN=Mbp PE=1 SV=2	28	9	68	9	1	250	27.2	9.58	1406	9	0	1.05664e+09	High
	Confidence	Annotated Sequence	Modifications	Modifications in Master Proteins	Qvality PEP	Qvality q-value	# Protein Groups	# Proteins	# PSMs	Master Protein Accessions	Positions in Master Proteins	# Missed Cleavages	Theo. MH+ [Da]	# Razor Quan Results	Abundance: F4: Sample	Quan Info	Found in Sample: [S4] F4: Sample	Confidence (by Search Engine): A2 Mascot	Percolator q-Value (by Search Engine): A2 Mascot	Percolator PEP (by Search Engine): A2 Mascot	Ions Score (by Search Engine): A2 Mascot	Top Apex RT [min]	Sequence in Protein	Positions in Protein	Peptide Group Modifications in Protein	Quan Usage
	High	[R].HRDTGILDSIGR.[F]			3.87548e-06	0	1	1	4	P04370	P04370 [164-175]	1	1339.71	0	6.04343e+07		High	High	0	1.322e-06	54	50.29	R.HRDTGILDSIGR.F	[164-175]		Used
	High	[R].TQDENPVVHFFK.[N]	1xCarbamyl [N-Term]	P04370 1xCarbamyl [N-Term]	9.88258e-05	0	1	1	1	P04370	P04370 [211-222]	0	1503.72	0	1.74883e+06		High	High	0	4.433e-05	66	78.63	R.TQDENPVVHFFK.N	[211-222]	1xCarbamyl [N-Term]	Used
	High	[R].TQDENPVVHFFK.[N]			2.99222e-05	0	1	1	11	P04370	P04370 [211-222]	0	1460.72	0	2.42715e+08		High	High	0	1.22e-05	59	67.49	R.TQDENPVVHFFK.N	[211-222]		Used
	High	[K].YLATASTMDHAR.[H]	1xOxidation [M8]		4.19112e-07	0	1	1	26	P04370	P04370 [146-157]	0	1352.63	0	2.17445e+07		High	High	0	7.203e-06	69	32.84	K.YLATASTMDHAR.H	[146-157]		Used
	High	[K].YLATASTMDHAR.[H]			1.93281e-07	0	1	1	8	P04370	P04370 [146-157]	0	1336.63	0	2.48592e+08		High	High	0	8.006e-06	91	39.56	K.YLATASTMDHAR.H	[146-157]		Used
	High	[R].DTGILDSIGR.[F]			5.41756e-05	0	1	1	5	P04370	P04370 [166-175]	0	1046.55	0	2.5288e+08		High	High	0	2.322e-05	52	64.82	R.DTGILDSIGR.F	[166-175]		Used
	High	[R].TTHYGSLPQKSQHGR.[T]			0.00387963	0.000134768	1	1	1	P04370	P04370 [196-210]	1	1696.85	0	572797		High	High	9.54e-05	0.002392	21	25.8	R.TTHYGSLPQKSQHGR.T	[196-210]		Used
	High	[R].TTHYGSLPQK.[S]	1xCarbamyl [N-Term]	P04370 1xCarbamyl [N-Term]	0.0118487	0.000481874	1	1	1	P04370	P04370 [196-205]	0	1174.59	0	6.01107e+06		High	High	0.0003391	0.008053	26	41.31	R.TTHYGSLPQK.S	[196-205]	1xCarbamyl [N-Term]	Used
	High	[R].TTHYGSLPQK.[S]			0.0138362	0.000592707	1	1	4	P04370	P04370 [196-205]	0	1131.58	0	216777668		High	High	0.004497	0.05124	23	32.59	R.TTHYGSLPQK.S	[196-205]		Used
	Medium	[R].HGFLPR.[H]			0.136011	0.0124886	1	1	2	P04370	P04370 [158-163]	0	726.405	0		No Quan Values	Medium	Medium	0.01872	0.1878	42		R.HGFLPR.H	[158-163]		Not Used
	Medium	[R].DTGILDSIGR.[F]	1xCarbamyl [N-Term]	P04370 1xCarbamyl [N-Term]	0.146048	0.0130831	1	1	1	P04370	P04370 [166-175]	0	1089.55	0	1.06418e+06		Medium	Medium	0.01228	0.1239	17	75.21	R.DTGILDSIGR.F	[166-175]	1xCarbamyl [N-Term]	Used
	Medium	[K].YLATASTMDHAR.[H]	1xCarbamyl [R12]		0.204854	0.0187471	1	1	1	P04370	P04370 [146-157]	0	1379.64	0		No Quan Values	Medium	Medium	0.01749	0.1789	10		K.YLATASTMDHAR.H	[146-157]		Not Used
	Medium	[R].HGFLPR.[H]	1xCarbamyl [N-Term]	P04370 1xCarbamyl [N-Term]	0.215003	0.0197871	1	1	1	P04370	P04370 [158-163]	0	769.41	1	3.45375e+06		Medium	Medium	0.01882	0.1885	28	49.18	R.HGFLPR.H	[158-163]	1xCarbamyl [N-Term]	Used
	Medium	[R].SKYLATASTMDHAR.[H]	1xGG [K2]		0.22554	0.0216119	1	1	1	P04370	P04370 [144-157]	1	1665.8	0	236805		Medium	Medium	0.0202	0.1977	14	40.33	R.SKYLATASTMDHAR.H	[144-157]		Used
	Medium	[R].FFSGDRGAPK.[R]			0.384432	0.040408	1	1	1	P04370	P04370 [176-185]	1	1081.54	0	405722		Medium	Medium	0.03725	0.3528	7	36.06	R.FFSGDRGAPK.R	[176-185]		Used
Master Protein	P10922	Histone H1.0 OS=Mus musculus OX=10090 GN=H1-0 PE=2 SV=4	28	6	44	6	1	194	20.8	10.9	1297	6	0	1.59412e+09	High	Acetyl [N-Term]
	Confidence	Annotated Sequence	Modifications	Modifications in Master Proteins	Qvality PEP	Qvality q-value	# Protein Groups	# Proteins	# PSMs	Master Protein Accessions	Positions in Master Proteins	# Missed Cleavages	Theo. MH+ [Da]	# Razor Quan Results	Abundance: F4: Sample	Quan Info	Found in Sample: [S4] F4: Sample	Confidence (by Search Engine): A2 Mascot	Percolator q-Value (by Search Engine): A2 Mascot	Percolator PEP (by Search Engine): A2 Mascot	Ions Score (by Search Engine): A2 Mascot	Top Apex RT [min]	Sequence in Protein	Positions in Protein	Peptide Group Modifications in Protein	Quan Usage
	High	[M].TENSTSAPAAKPK.[R]	1xAcetyl [N-Term]	P10922 1xAcetyl [N-Term]	4.71169e-06	0	1	1	2	P10922	P10922 [2-14]	0	1343.68	0	1.28787e+08		High	High	0	1.632e-06	55	28.08	M.TENSTSAPAAKPK.R	[2-14]	1xAcetyl [N-Term]	Used
	High	[M].TENSTSAPAAKPK.[R]			3.10678e-05	0	1	1	3	P10922	P10922 [2-14]	0	1301.67	0	23029003		High	High	0	0.0001231	44	20.49	M.TENSTSAPAAKPK.R	[2-14]		Used
	High	[K].YSDMIVAAIQAEK.[N]			5.81507e-06	0	1	1	5	P10922	P10922 [28-40]	0	1438.72	0	154729175		High	High	0	2.052e-06	80	74.77	K.YSDMIVAAIQAEK.N	[28-40]		Used
	High	[K].YSDMIVAAIQAEK.[N]	1xOxidation [M4]		6.43205e-07	0	1	1	21	P10922	P10922 [28-40]	0	1454.72	0	7.92443e+07		High	High	0	1.881e-07	82	64.71	K.YSDMIVAAIQAEK.N	[28-40]		Used
	High	[K].VGENADSQIK.[L]			0.000149398	0	1	1	3	P10922	P10922 [60-69]	0	1060.53	0	620604864		High	High	0	9.82e-05	58	29.48	K.VGENADSQIK.L	[60-69]		Used
	High	[K].GVGASGSFR.[L]			0.00354664	0.000134768	1	1	3	P10922	P10922 [86-94]	0	837.421	0	310759820		High	High	9.54e-05	0.002169	59	32.9	K.GVGASGSFR.L	[86-94]		Used
	High	[K].GVGASGSFR.[L]	1xCarbamyl [N-Term]	P10922 1xCarbamyl [N-Term]	0.0295815	0.00277819	1	1	1	P10922	P10922 [86-94]	0	880.427	0	2.42546e+06		High	High	0.002306	0.02169	28	44.24	K.GVGASGSFR.L	[86-94]	1xCarbamyl [N-Term]	Used
	High	[R].LVTTGVLK.[Q]			0.0346627	0.00333801	1	1	3	P10922	P10922 [75-82]	0	830.535	0	272961504		High	High	0.002688	0.02575	28	48.08	R.LVTTGVLK.Q	[75-82]		Used
	High	[R].LVTTGVLK.[Q]	1xCarbamyl [N-Term]	P10922 1xCarbamyl [N-Term]	0.0400022	0.00404778	1	1	2	P10922	P10922 [75-82]	0	873.54	1	1.45138e+06		High	High	0.003157	0.03011	29	72.56	R.LVTTGVLK.Q	[75-82]	1xCarbamyl [N-Term]	Used
	Medium	[K].YSDMIVAAIQAEKNR.[A]			0.290551	0.0293531	1	1	1	P10922	P10922 [28-42]	1	1708.87	0	127993		Medium	Medium	0.02754	0.2606	15	70.24	K.YSDMIVAAIQAEKNR.A	[28-42]		Used
Master Protein	O55042	Alpha-synuclein OS=Mus musculus OX=10090 GN=Snca PE=1 SV=2	65	12	66	8	1	140	14.5	4.77	1243	12	7	2.12245e+09	High	Acetyl [N-Term]
	Confidence	Annotated Sequence	Modifications	Modifications in Master Proteins	Qvality PEP	Qvality q-value	# Protein Groups	# Proteins	# PSMs	Master Protein Accessions	Positions in Master Proteins	# Missed Cleavages	Theo. MH+ [Da]	# Razor Quan Results	Abundance: F4: Sample	Quan Info	Found in Sample: [S4] F4: Sample	Confidence (by Search Engine): A2 Mascot	Percolator q-Value (by Search Engine): A2 Mascot	Percolator PEP (by Search Engine): A2 Mascot	Ions Score (by Search Engine): A2 Mascot	Top Apex RT [min]	Sequence in Protein	Positions in Protein	Peptide Group Modifications in Protein	Quan Usage
	High	[K].TVEGAGNIAAATGFVK.[K]			7.22221e-08	0	1	1	5	O55042	O55042 [81-96]	0	1505.8	0	2.8785e+08		High	High	0	1.754e-08	113	67.2	K.TVEGAGNIAAATGFVK.K	[81-96]		Used
	High	[K].TVEGAGNIAAATGFVK.[K]	1xCarbamyl [N-Term]	O55042 1xCarbamyl [N-Term]	4.85547e-06	0	1	1	1	O55042	O55042 [81-96]	0	1548.8	0	1.72736e+06		High	High	0	1.688e-06	56	78.85	K.TVEGAGNIAAATGFVK.K	[81-96]	1xCarbamyl [N-Term]	Used
	High	[K].TKEGVVHGVTTVAEK.[T]			5.2116e-07	0	1	1	3	O55042	O55042 [44-58]	1	1554.85	0	6.53987e+07		High	High	0	1.497e-07	81	36.68	K.TKEGVVHGVTTVAEK.T	[44-58]		Used
	High	[K].TKEGVLYVGSK.[T]			0.000866368	0	2	2	4	Q91ZZ3; O55042	Q91ZZ3 [33-43]; O55042 [33-43]	1	1180.66	0	55004448	Shared	High	High	0	0.0004678	67	39.93	K.TKEGVLYVGSK.T	[33-43]		Used
	High	[K].TKEQVTNVGGAVVTGVTAVAQK.[T]			8.67686e-09	0	1	1	7	O55042	O55042 [59-80]	1	2157.19	0	7.21052e+07		High	High	0	1.76e-09	77	66.91	K.TKEQVTNVGGAVVTGVTAVAQK.T	[59-80]		Used
	High	[K].EQVTNVGGAVVTGVTAVAQK.[T]			1.40184e-10	0	1	1	7	O55042	O55042 [61-80]	0	1928.04	0	2.19497e+08		High	High	0	2.003e-11	108	72.6	K.EQVTNVGGAVVTGVTAVAQK.T	[61-80]		Used
	High	[K].EQVTNVGGAVVTGVTAVAQK.[T]	1xCarbamyl [N-Term]	O55042 1xCarbamyl [N-Term]	0.000123813	0	1	1	1	O55042	O55042 [61-80]	0	1971.05	0	240332		High	High	0	5.693e-05	47	83.71	K.EQVTNVGGAVVTGVTAVAQK.T	[61-80]	1xCarbamyl [N-Term]	Used
	High	[K].EGVLYVGSK.[T]			0.000203297	0	2	2	4	Q91ZZ3; O55042	Q91ZZ3 [35-43]; O55042 [35-43]	0	951.515	0	4.6369e+08	Shared	High	High	0	0.0001713	58	47	K.EGVLYVGSK.T	[35-43]		Used
	High	[K].EGVVAAAEK.[T]			0.00114372	0	2	2	3	Q91ZZ3; O55042	Q91ZZ3 [13-21]; O55042 [13-21]	0	873.468	0	5.58036e+08	Shared	High	High	9.54e-05	0.001932	72	29.7	K.EGVVAAAEK.T	[13-21]		Used
	High	[K].EGVVHGVTTVAEK.[T]			2.63022e-07	0	1	1	5	O55042	O55042 [46-58]	0	1325.71	0	268565664		High	High	0	7.145e-08	65	40.83	K.EGVVHGVTTVAEK.T	[46-58]		Used
	High	[K].EGVVHGVTTVAEK.[T]	1xCarbamyl [N-Term]	O55042 1xCarbamyl [N-Term]	0.00104521	0	1	1	1	O55042	O55042 [46-58]	0	1368.71	0	3.76734e+06		High	High	0	0.0005768	34	54.56	K.EGVVHGVTTVAEK.T	[46-58]	1xCarbamyl [N-Term]	Used
	High	[K].AKEGVVAAAEK.[T]			0.00162727	0	1	1	2	O55042	O55042 [11-21]	1	1072.6	0	80835200		High	High	0	0.0009267	44	26.37	K.AKEGVVAAAEK.T	[11-21]		Used
	High	[K].QGVAEAAGK.[T]			0.00373726	0.000134768	1	1	3	O55042	O55042 [24-32]	0	830.437	0	3.10159e+07		High	High	9.54e-05	0.002285	39	21.16	K.QGVAEAAGK.T	[24-32]		Used
	High	[K].EGVVAAAEK.[T]	1xCarbamyl [N-Term]	Q91ZZ3 1xCarbamyl [N-Term]; O55042 1xCarbamyl [N-Term]	0.00914219	0.000369772	2	2	1	Q91ZZ3; O55042	Q91ZZ3 [13-21]; O55042 [13-21]	0	916.473	0		No Quan Values	High	High	0.0002607	0.006068	27		K.EGVVAAAEK.T	[13-21]	1xCarbamyl [N-Term]	Not Used
	High	[K].EGVLYVGSK.[T]	1xCarbamyl [N-Term]	Q91ZZ3 1xCarbamyl [N-Term]; O55042 1xCarbamyl [N-Term]	0.0291569	0.00268127	2	2	1	Q91ZZ3; O55042	Q91ZZ3 [35-43]; O55042 [35-43]	0	994.52	0	2.06686e+06	Shared	High	High	0.002241	0.02131	27	60.22	K.EGVLYVGSK.T	[35-43]	1xCarbamyl [N-Term]	Used
	Medium	[-].MDVFMK.[G]	1xAcetyl [N-Term]; 1xOxidation [M1]	Q91ZZ3 1xAcetyl [N-Term]; O55042 1xAcetyl [N-Term]	0.120879	0.0111769	2	2	14	Q91ZZ3; O55042	Q91ZZ3 [1-6]; O55042 [1-6]	0	828.363	0	1.22493e+07	Shared	High	High	0.009441	0.1005	24	68.74	-.MDVFMK.G	[1-6]	1xAcetyl [N-Term]	Used
	Medium	[K].TVEGAGNIAAATGFVKK.[D]			0.195088	0.0180216	1	1	1	O55042	O55042 [81-97]	1	1633.89	0		No Quan Values	Medium	Medium	0.01703	0.1693	10		K.TVEGAGNIAAATGFVKK.D	[81-97]		Not Used
	Medium	[-].MDVFMK.[G]	1xAcetyl [N-Term]; 2xOxidation [M1; M5]	Q91ZZ3 1xAcetyl [N-Term]; O55042 1xAcetyl [N-Term]	0.29379	0.029693	2	2	2	Q91ZZ3; O55042	Q91ZZ3 [1-6]; O55042 [1-6]	0	844.358	0	150404	Shared	Medium	Medium	0.02778	0.2643	22	70.84	-.MDVFMK.G	[1-6]	1xAcetyl [N-Term]	Used
	Medium	[-].MDVFMK.[G]			0.347093	0.0352017	2	2	1	Q91ZZ3; O55042	Q91ZZ3 [1-6]; O55042 [1-6]	0	770.358	0	248343	Shared	Medium	Medium	0.03276	0.3158	21	54.36	-.MDVFMK.G	[1-6]		Used
Master Protein	Q80YN3	Breast carcinoma-amplified sequence 1 homolog OS=Mus musculus OX=10090 GN=Bcas1 PE=1 SV=3	42	20	52	20	1	633	67.3	6.21	1240	20	0	3.45193e+08	High	Phospho [S525(100)]
	Confidence	Annotated Sequence	Modifications	Modifications in Master Proteins	Qvality PEP	Qvality q-value	# Protein Groups	# Proteins	# PSMs	Master Protein Accessions	Positions in Master Proteins	# Missed Cleavages	Theo. MH+ [Da]	# Razor Quan Results	Abundance: F4: Sample	Quan Info	Found in Sample: [S4] F4: Sample	Confidence (by Search Engine): A2 Mascot	Percolator q-Value (by Search Engine): A2 Mascot	Percolator PEP (by Search Engine): A2 Mascot	Ions Score (by Search Engine): A2 Mascot	Top Apex RT [min]	Sequence in Protein	Positions in Protein	Peptide Group Modifications in Protein	Quan Usage
	High	[R].MSDAQVQTDPVSIGPVGK.[S]	1xOxidation [M1]		5.20529e-09	0	1	1	7	Q80YN3	Q80YN3 [614-631]	0	1844.91	0	1.16661e+07		High	High	0	2.32e-09	93	58.76	R.MSDAQVQTDPVSIGPVGK.S	[614-631]		Used
	High	[R].MSDAQVQTDPVSIGPVGK.[S]			6.28867e-07	0	1	1	3	Q80YN3	Q80YN3 [614-631]	0	1828.91	0	3.33747e+07		High	High	0	3.328e-07	74	61.78	R.MSDAQVQTDPVSIGPVGK.S	[614-631]		Used
	High	[R].GQDVDTLSYSVPGDPEVPGTTK.[E]			3.53012e-05	0	1	1	2	Q80YN3	Q80YN3 [251-272]	0	2262.08	0	1.25418e+06		High	High	0	1.457e-05	36	68.43	R.GQDVDTLSYSVPGDPEVPGTTK.E	[251-272]		Used
	High	[K].GSEDPEQATEAPAVPGNPHGVSAGEDIVDSEQR.[G]			4.56664e-08	0	1	1	1	Q80YN3	Q80YN3 [218-250]	0	3345.51	0	896278		High	High	0	1.066e-08	36	61.63	K.GSEDPEQATEAPAVPGNPHGVSAGEDIVDSEQR.G	[218-250]		Used
	High	[R].LEEVESSLQTVDLSEETQPEPTDVK.[V]			7.06978e-06	0	1	1	2	Q80YN3	Q80YN3 [450-474]	0	2802.34	0	2.22509e+06		High	High	0	2.531e-06	50	72.38	R.LEEVESSLQTVDLSEETQPEPTDVK.V	[450-474]		Used
	High	[K].TPSPPEPEPAGTAQK.[N]			2.69019e-07	0	1	1	3	Q80YN3	Q80YN3 [523-537]	0	1506.74	0	2.98372e+07		High	High	0	9.637e-08	65	40.01	K.TPSPPEPEPAGTAQK.N	[523-537]		Used
	High	[K].TPSPPEPEPAGTAQK.[N]	1xPhospho [S3(100)]	Q80YN3 1xPhospho [S525(100)]	0.000399732	0	1	1	1	Q80YN3	Q80YN3 [523-537]	0	1586.71	0	828906		High	High	0	0.0002024	40	42.92	K.TPSPPEPEPAGTAQK.N	[523-537]	1xPhospho [S525(100)]	Used
	High	[K].TLVSPNKTETK.[K]			0.000999186	0	1	1	2	Q80YN3	Q80YN3 [293-303]	1	1217.67	0	1.95835e+07		High	High	0.0002607	0.005408	46	28.39	K.TLVSPNKTETK.K	[293-303]		Used
	High	[K].SCSPPPPPPEPTSEGR.[D]	1xCarbamidomethyl [C2]		1.47756e-10	0	1	1	6	Q80YN3	Q80YN3 [388-403]	0	1691.77	0	8.22385e+06		High	High	0	4.677e-06	58	41.15	K.SCSPPPPPPEPTSEGR.D	[388-403]		Used
	High	[K].SVKEDTLSTGAEENAVCESPVETVR.[L]	1xCarbamidomethyl [C17]		2.47676e-07	0	1	1	1	Q80YN3	Q80YN3 [425-449]	1	2707.27	0	680440		High	High	0	6.69e-08	58	59.03	K.SVKEDTLSTGAEENAVCESPVETVR.L	[425-449]		Used
	High	[R].EPAPCVQPPTVEANAMQTGDK.[T]	1xCarbamidomethyl [C5]		2.80541e-06	0	1	1	2	Q80YN3	Q80YN3 [570-590]	0	2240.03	0	4.24961e+06		High	High	0	9.311e-07	31	60.39	R.EPAPCVQPPTVEANAMQTGDK.T	[570-590]		Used
	High	[R].EPAPCVQPPTVEANAMQTGDKTPK.[K]	1xCarbamidomethyl [C5]		4.64141e-06	0	1	1	2	Q80YN3	Q80YN3 [570-593]	1	2566.23	0	1.48481e+06		High	High	0	1.609e-06	37	57.87	R.EPAPCVQPPTVEANAMQTGDKTPK.K	[570-593]		Used
	High	[K].EDTLSTGAEENAVCESPVETVR.[L]	1xCarbamidomethyl [C14]		0.000948039	0	1	1	2	Q80YN3	Q80YN3 [428-449]	0	2393.08	0	658818		High	High	0	0.000986	34	62.34	K.EDTLSTGAEENAVCESPVETVR.L	[428-449]		Used
	High	[K].AGPTSLPLGK.[L]			0.00029377	0	1	1	2	Q80YN3	Q80YN3 [410-419]	0	940.546	0	69299208		High	High	0	0.0001446	63	50.24	K.AGPTSLPLGK.L	[410-419]		Used
	High	[K].ADSVCDGHAAGQK.[M]	1xCarbamidomethyl [C5]		0.00011659	0	1	1	5	Q80YN3	Q80YN3 [314-326]	0	1315.57	0	9.77195e+06		High	High	0	5.313e-05	33	20.32	K.ADSVCDGHAAGQK.M	[314-326]		Used
	High	[K].DSSCQTSNSVEK.[T]	1xCarbamidomethyl [C4]		0.00764894	0.000259094	1	1	1	Q80YN3	Q80YN3 [511-522]	0	1341.56	0	645932		High	High	0.0001833	0.00499	30	21.66	K.DSSCQTSNSVEK.T	[511-522]		Used
	High	[R].SSEGIPR.[S]			0.00907458	0.000369772	1	1	1	Q80YN3	Q80YN3 [497-503]	0	745.384	0	13940560		High	High	0.0002607	0.006021	40	28.6	R.SSEGIPR.S	[497-503]		Used
	High	[K].DTENSPTTSANLK.[S]			0.0119366	0.000481874	1	1	1	Q80YN3	Q80YN3 [356-368]	0	1377.65	0	8122197		High	High	0.0003391	0.008129	21	34.92	K.DTENSPTTSANLK.S	[356-368]		Used
	High	[R].HKDTENSPTTSANLK.[S]			0.014785	0.000708797	1	1	4	Q80YN3	Q80YN3 [354-368]	1	1642.8	0	3.28799e+07		High	High	0.0004979	0.01018	34	26.33	R.HKDTENSPTTSANLK.S	[354-368]		Used
	High	[K].ANFTPQETR.[G]			0.0198301	0.00158784	1	1	1	Q80YN3	Q80YN3 [372-380]	0	1063.52	0	48646344		High	High	0.001426	0.0141	46	35.96	K.ANFTPQETR.G	[372-380]		Used
	High	[R].QSLGGFLK.[G]			0.0383227	0.00389644	1	1	2	Q80YN3	Q80YN3 [600-607]	0	849.483	0	2.22742e+07		High	High	0.003063	0.02874	25	59.98	R.QSLGGFLK.G	[600-607]		Used
	Medium	[K].TLVSPNK.[T]			0.148894	0.0133142	1	1	1	Q80YN3	Q80YN3 [293-299]	0	758.441	0	24649370		Medium	Medium	0.01256	0.1258	41	28.46	K.TLVSPNK.T	[293-299]		Used
Master Protein	Q9CY58	Plasminogen activator inhibitor 1 RNA-binding protein OS=Mus musculus OX=10090 GN=Serbp1 PE=1 SV=2	57	27	69	27	1	407	44.7	8.54	1224	27	0	3.52333e+08	High	Phospho [S329(99.3)]
	Confidence	Annotated Sequence	Modifications	Modifications in Master Proteins	Qvality PEP	Qvality q-value	# Protein Groups	# Proteins	# PSMs	Master Protein Accessions	Positions in Master Proteins	# Missed Cleavages	Theo. MH+ [Da]	# Razor Quan Results	Abundance: F4: Sample	Quan Info	Found in Sample: [S4] F4: Sample	Confidence (by Search Engine): A2 Mascot	Percolator q-Value (by Search Engine): A2 Mascot	Percolator PEP (by Search Engine): A2 Mascot	Ions Score (by Search Engine): A2 Mascot	Top Apex RT [min]	Sequence in Protein	Positions in Protein	Peptide Group Modifications in Protein	Quan Usage
	High	[M].PGHLQEGFGCVVTNR.[F]	1xCarbamidomethyl [C10]		5.46253e-10	0	1	1	2	Q9CY58	Q9CY58 [2-16]	0	1670.81	0	2.19014e+07		High	High	0	8.736e-11	56	53.9	M.PGHLQEGFGCVVTNR.F	[2-16]		Used
	High	[K].NPLPPSVGVADKK.[E]			0.00168945	0	1	1	1	Q9CY58	Q9CY58 [80-92]	1	1321.75	0	447535		High	High	0	0.0009702	36	44.3	K.NPLPPSVGVADKK.E	[80-92]		Used
	High	[R].GGSGSHNWGTVKDELTESPK.[Y]			1.90628e-05	0	1	1	2	Q9CY58	Q9CY58 [217-236]	1	2085.98	0	3.76978e+06		High	High	0	7.451e-06	54	52.81	R.GGSGSHNWGTVKDELTESPK.Y	[217-236]		Used
	High	[R].GGSGSHNWGTVK.[D]			0.000110616	0	1	1	2	Q9CY58	Q9CY58 [217-228]	0	1186.56	0	14749504		High	High	0	5.014e-05	44	29.54	R.GGSGSHNWGTVK.D	[217-228]		Used
	High	[R].KNPLPPSVGVADK.[K]			1.28003e-05	0	1	1	6	Q9CY58	Q9CY58 [79-91]	1	1321.75	0	8071702		High	High	0	4.818e-06	54	46.08	R.KNPLPPSVGVADK.K	[79-91]		Used
	High	[R].KPNEGADGQWK.[K]			0.000230993	0	1	1	3	Q9CY58	Q9CY58 [309-319]	0	1229.59	0	1.88343e+07		High	High	0	0.0001122	54	27.58	R.KPNEGADGQWK.K	[309-319]		Used
	High	[R].KNPLPPSVGVADKK.[E]			2.88188e-05	0	1	1	6	Q9CY58	Q9CY58 [79-92]	2	1449.84	0	3.1014e+06		High	High	0	3.907e-05	63	40.04	R.KNPLPPSVGVADKK.E	[79-92]		Used
	High	[K].SEEAHAEDSVMDHHFR.[K]			3.09929e-09	0	1	1	2	Q9CY58	Q9CY58 [329-344]	0	1896.79	0	6630479		High	High	0	5.756e-10	67	43.75	K.SEEAHAEDSVMDHHFR.K	[329-344]		Used
	High	[K].SAAQAAAQTNSNAAGK.[Q]			6.26129e-08	0	1	1	2	Q9CY58	Q9CY58 [53-68]	0	1460.71	0	53081096		High	High	0	1.498e-08	78	25.04	K.SAAQAAAQTNSNAAGK.Q	[53-68]		Used
	High	[K].QISYNCSDLDQSNVTEETPEGEEHPVADTENKENEVEEVKEEGPK.[E]	1xCarbamidomethyl [C6]		1.62603e-07	0	1	1	1	Q9CY58	Q9CY58 [241-285]	2	5132.26	0	2.15481e+06		High	High	0	4.237e-08	5	60.92	K.QISYNCSDLDQSNVTEETPEGEEHPVADTENKENEVEEVKEEGPK.E	[241-285]		Used
	High	[K].QISYNCSDLDQSNVTEETPEGEEHPVADTENK.[E]	1xCarbamidomethyl [C6]		0.000153957	0	1	1	1	Q9CY58	Q9CY58 [241-272]	0	3635.56	0	554222		High	High	0	7.177e-05	22	59.05	K.QISYNCSDLDQSNVTEETPEGEEHPVADTENK.E	[241-272]		Used
	High	[R].RPDQQLQGDGK.[L]			1.58478e-06	0	1	1	3	Q9CY58	Q9CY58 [112-122]	0	1241.62	0	3.05491e+07		High	High	0	5.001e-07	71	24.58	R.RPDQQLQGDGK.L	[112-122]		Used
	High	[K].SKSEEAHAEDSVMDHHFR.[K]	1xPhospho [S3(99.3)]	Q9CY58 1xPhospho [S329(99.3)]	0.000940949	0	1	1	6	Q9CY58	Q9CY58 [327-344]	1	2191.89	0	6.17751e+06		High	High	0.0001833	0.005141	53	44.92	K.SKSEEAHAEDSVMDHHFR.K	[327-344]	1xPhospho [S329(99.3)]	Used
	High	[K].SKSEEAHAEDSVMDHHFR.[K]			3.18382e-08	0	1	1	2	Q9CY58	Q9CY58 [327-344]	1	2111.92	0	2.78603e+06		High	High	0	7.23e-09	63	41.13	K.SKSEEAHAEDSVMDHHFR.K	[327-344]		Used
	High	[R].SSFSHYSGLK.[H]			0.000984298	0	1	1	2	Q9CY58	Q9CY58 [202-211]	0	1112.54	0	1.52451e+07		High	High	0	0.0005374	32	41.43	R.SSFSHYSGLK.H	[202-211]		Used
	High	[K].EAGGGGVGGPGAK.[S]			6.80908e-06	0	1	1	2	Q9CY58	Q9CY58 [40-52]	0	1013.5	0	13446954		High	High	0	2.438e-06	58	22.13	K.EAGGGGVGGPGAK.S	[40-52]		Used
	High	[K].ENEVEEVKEEGPK.[E]			0.000137547	0	1	1	2	Q9CY58	Q9CY58 [273-285]	1	1515.72	0	4.98721e+06		High	High	0	0.0007582	42	40.31	K.ENEVEEVKEEGPK.E	[273-285]		Used
	High	[R].FDQLFDDESDPFEVLK.[A]			1.1595e-07	0	1	1	1	Q9CY58	Q9CY58 [17-32]	0	1943.89	0	4.03116e+06		High	High	0	2.93e-08	70	95.27	R.FDQLFDDESDPFEVLK.A	[17-32]		Used
	High	[K].EETQPPVALKK.[E]			0.00440526	0.000134768	1	1	2	Q9CY58	Q9CY58 [93-103]	1	1239.69	0	16131563		High	High	9.54e-05	0.002739	41	37.92	K.EETQPPVALKK.E	[93-103]		Used
	High	[R].RFEKPLEEK.[G]			0.00424371	0.000134768	1	1	2	Q9CY58	Q9CY58 [137-145]	1	1175.64	0	36348072		High	High	9.54e-05	0.002626	21	30.05	R.RFEKPLEEK.G	[137-145]		Used
	High	[K].NPLPPSVGVADK.[K]			0.00485446	0.000134768	1	1	3	Q9CY58	Q9CY58 [80-91]	0	1193.65	0	967502		High	High	9.54e-05	0.003037	29	51.84	K.NPLPPSVGVADK.K	[80-91]		Used
	High	[K].KEETQPPVALK.[K]			0.00625597	0.000259094	1	1	2	Q9CY58	Q9CY58 [92-102]	1	1239.69	0	4.38592e+06		High	High	0.0001833	0.004002	51	38.95	K.KEETQPPVALK.K	[92-102]		Used
	High	[K].EMTLDEWK.[A]	1xOxidation [M2]		0.0218054	0.00165838	1	1	4	Q9CY58	Q9CY58 [286-293]	0	1067.47	0	1.40032e+06		High	High	0.001543	0.01563	33	55.84	K.EMTLDEWK.A	[286-293]		Used
	High	[K].KEETQPPVALKK.[E]			0.0693139	0.00605727	1	1	1	Q9CY58	Q9CY58 [92-103]	2	1367.79	0	2.91816e+06		High	High	0.00497	0.05492	30	33.25	K.KEETQPPVALKK.E	[92-103]		Used
	High	[R].KPNEGADGQWK.[K]	1xCarbamyl [N-Term]	Q9CY58 1xCarbamyl [N-Term]	0.0795785	0.0069732	1	1	1	Q9CY58	Q9CY58 [309-319]	0	1272.6	0	227028		High	High	0.00581	0.06402	15	36.01	R.KPNEGADGQWK.K	[309-319]	1xCarbamyl [N-Term]	Used
	High	[K].EETQPPVALK.[K]			0.0875805	0.00779199	1	1	1	Q9CY58	Q9CY58 [93-102]	0	1111.6	0	17903070		High	High	0.00668	0.07095	15	45.37	K.EETQPPVALK.K	[93-102]		Used
	High	[K].DELTESPK.[Y]			0.0924776	0.00827149	1	1	1	Q9CY58	Q9CY58 [229-236]	0	918.441	0	12171799		High	High	0.007009	0.07543	20	30.98	K.DELTESPK.Y	[229-236]		Used
	Medium	[K].EMTLDEWK.[A]			0.115407	0.0105388	1	1	1	Q9CY58	Q9CY58 [286-293]	0	1051.48	0	22625532		High	High	0.008883	0.09548	25	62.59	K.EMTLDEWK.A	[286-293]		Used
	Medium	[R].GDGFDSR.[G]			0.174487	0.015829	1	1	1	Q9CY58	Q9CY58 [182-188]	0	753.316	0		No Quan Values	Medium	Medium	0.01513	0.1499	20		R.GDGFDSR.G	[182-188]		Not Used
	Medium	[R].RPDQQLQGDGK.[L]	1xCarbamyl [R1]		0.193894	0.0180216	1	1	1	Q9CY58	Q9CY58 [112-122]	0	1284.63	0	531980		Medium	Medium	0.01692	0.168	12	33.39	R.RPDQQLQGDGK.L	[112-122]		Used
	Medium	[R].RFEKPLEEK.[G]	1xCarbamyl [N-Term]; 1xCarbamyl [R1]	Q9CY58 1xCarbamyl [N-Term]	0.292167	0.0295606	1	1	2	Q9CY58	Q9CY58 [137-145]	1	1218.65	0	514264		Medium	Medium	0.0277	0.2618	21	42.99	R.RFEKPLEEK.G	[137-145]	1xCarbamyl [N-Term]	Used
	Medium	[K].VEFNIR.[K]			0.450506	0.0479611	1	1	1	Q9CY58	Q9CY58 [303-308]	0	777.425	0	25688430		Medium	Medium	0.0451	0.4191	30	51.86	K.VEFNIR.K	[303-308]		Used
Master Protein	P32848	Parvalbumin alpha OS=Mus musculus OX=10090 GN=Pvalb PE=1 SV=3	77	13	52	13	1	110	11.9	5.19	1206	13	0	6.91858e+08	High	Acetyl [N-Term]
	Confidence	Annotated Sequence	Modifications	Modifications in Master Proteins	Qvality PEP	Qvality q-value	# Protein Groups	# Proteins	# PSMs	Master Protein Accessions	Positions in Master Proteins	# Missed Cleavages	Theo. MH+ [Da]	# Razor Quan Results	Abundance: F4: Sample	Quan Info	Found in Sample: [S4] F4: Sample	Confidence (by Search Engine): A2 Mascot	Percolator q-Value (by Search Engine): A2 Mascot	Percolator PEP (by Search Engine): A2 Mascot	Ions Score (by Search Engine): A2 Mascot	Top Apex RT [min]	Sequence in Protein	Positions in Protein	Peptide Group Modifications in Protein	Quan Usage
	High	[K].TLLAAGDKDGDGK.[I]	1xCarbamyl [N-Term]	P32848 1xCarbamyl [N-Term]	8.72536e-06	0	1	1	1	P32848	P32848 [85-97]	1	1303.65	0	2.71524e+06		High	High	0	3.191e-06	58	47.29	K.TLLAAGDKDGDGK.I	[85-97]	1xCarbamyl [N-Term]	Used
	High	[K].TLLAAGDKDGDGK.[I]			1.01404e-05	0	1	1	6	P32848	P32848 [85-97]	1	1260.64	0	143021848		High	High	0	5.056e-06	64	32.94	K.TLLAAGDKDGDGK.I	[85-97]		Used
	High	[K].SGFIEEDELGSILK.[G]			1.49232e-06	0	1	1	5	P32848	P32848 [56-69]	0	1536.78	0	1.20581e+08		High	High	0	4.701e-07	71	86.12	K.SGFIEEDELGSILK.G	[56-69]		Used
	High	[M].SMTDVLSAEDIK.[K]	1xAcetyl [N-Term]	P32848 1xAcetyl [N-Term]	5.99251e-06	0	1	1	2	P32848	P32848 [2-13]	0	1350.65	0	9457867		High	High	0	2.116e-06	57	79.89	M.SMTDVLSAEDIK.K	[2-13]	1xAcetyl [N-Term]	Used
	High	[M].SMTDVLSAEDIK.[K]	1xAcetyl [N-Term]; 1xOxidation [M2]	P32848 1xAcetyl [N-Term]	3.25006e-05	0	1	1	1	P32848	P32848 [2-13]	0	1366.64	0	1.0068e+06		High	High	0	1.331e-05	51	65.02	M.SMTDVLSAEDIK.K	[2-13]	1xAcetyl [N-Term]	Used
	High	[M].SMTDVLSAEDIKK.[A]	1xAcetyl [N-Term]	P32848 1xAcetyl [N-Term]	2.96982e-05	0	1	1	3	P32848	P32848 [2-14]	1	1478.74	0	132440288		High	High	0	1.201e-05	58	69.49	M.SMTDVLSAEDIKK.A	[2-14]	1xAcetyl [N-Term]	Used
	High	[M].SMTDVLSAEDIKK.[A]	1xAcetyl [N-Term]; 1xOxidation [M2]	P32848 1xAcetyl [N-Term]	1.1472e-06	0	1	1	14	P32848	P32848 [2-14]	1	1494.74	0	2.90693e+07		High	High	0	3.514e-07	76	56.22	M.SMTDVLSAEDIKK.A	[2-14]	1xAcetyl [N-Term]	Used
	High	[K].AIGAFAAADSFDHKK.[F]			4.98185e-07	0	1	1	5	P32848	P32848 [15-29]	1	1548.78	1	1.58095e+07		High	High	0	1.432e-07	51	55.41	K.AIGAFAAADSFDHKK.F	[15-29]		Used
	High	[K].AIGAFAAADSFDHK.[K]			1.60878e-06	0	1	1	2	P32848	P32848 [15-28]	0	1420.69	0	24181617		High	High	0	5.101e-07	62	61.77	K.AIGAFAAADSFDHK.K	[15-28]		Used
	High	[K].IGVEEFSTLVAES.[-]			0.0129473	0.000481874	1	1	2	P32848	P32848 [98-110]	0	1380.69	0	67590840		High	High	0.0003391	0.008869	21	89.03	K.IGVEEFSTLVAES.-	[98-110]		Used
	High	[K].TLLAAGDK.[D]			0.0139386	0.000592707	1	1	1	P32848	P32848 [85-92]	0	788.451	0	12855562		High	High	0.0004168	0.009562	49	35.88	K.TLLAAGDK.D	[85-92]		Used
	High	[K].VFHILDKDK.[S]			0.0295815	0.00277819	1	1	3	P32848	P32848 [47-55]	1	1114.63	0	67556374		High	High	0.002306	0.02167	32	44.28	K.VFHILDKDK.S	[47-55]		Used
	High	[K].AIGAFAAADSFDHK.[K]	1xCarbamyl [N-Term]	P32848 1xCarbamyl [N-Term]	0.0550379	0.00465462	1	1	1	P32848	P32848 [15-28]	0	1463.69	0	120698		High	High	0.003686	0.04277	19	78.69	K.AIGAFAAADSFDHK.K	[15-28]	1xCarbamyl [N-Term]	Used
	High	[K].DKSGFIEEDELGSILK.[G]			0.0688346	0.00605727	1	1	1	P32848	P32848 [54-69]	1	1779.9	0	8.18647e+06		High	High	0.00497	0.05454	26	81.45	K.DKSGFIEEDELGSILK.G	[54-69]		Used
	High	[K].KVFHILDK.[D]			0.0834914	0.00745897	1	1	1	P32848	P32848 [46-53]	1	999.599	0	1.09264e+06		High	High	0.006095	0.06735	37	43.91	K.KVFHILDK.D	[46-53]		Used
	High	[K].VFHILDK.[D]			0.0863939	0.0077145	1	1	1	P32848	P32848 [47-53]	0	871.504	0	12319046		High	High	0.006265	0.06956	33	51.71	K.VFHILDK.D	[47-53]		Used
	Medium	[K].AIGAFAAADSFDHKK.[F]	1xCarbamyl [N-Term]	P32848 1xCarbamyl [N-Term]	0.216299	0.0200974	1	1	1	P32848	P32848 [15-29]	1	1591.79	0	134127		Medium	Medium	0.01888	0.189	7	71.2	K.AIGAFAAADSFDHKK.F	[15-29]	1xCarbamyl [N-Term]	Used
	Medium	[K].GFSSDAR.[D]			0.268565	0.0265354	1	1	2	P32848	P32848 [70-76]	0	739.337	0	43718772		Medium	Medium	0.02521	0.2389	30	24.07	K.GFSSDAR.D	[70-76]		Used
Master Protein	P63040	Complexin-1 OS=Mus musculus OX=10090 GN=Cplx1 PE=1 SV=1	64	11	55	7	1	134	15.1	4.97	1182	11	0	1.42082e+08	High	Acetyl [N-Term]
	Confidence	Annotated Sequence	Modifications	Modifications in Master Proteins	Qvality PEP	Qvality q-value	# Protein Groups	# Proteins	# PSMs	Master Protein Accessions	Positions in Master Proteins	# Missed Cleavages	Theo. MH+ [Da]	# Razor Quan Results	Abundance: F4: Sample	Quan Info	Found in Sample: [S4] F4: Sample	Confidence (by Search Engine): A2 Mascot	Percolator q-Value (by Search Engine): A2 Mascot	Percolator PEP (by Search Engine): A2 Mascot	Ions Score (by Search Engine): A2 Mascot	Top Apex RT [min]	Sequence in Protein	Positions in Protein	Peptide Group Modifications in Protein	Quan Usage
	High	[K].MLGGDEEKDPDAAKKEEER.[Q]	1xOxidation [M1]		7.65452e-05	0	1	1	4	P63040	P63040 [19-37]	3	2162.99	0	2.18644e+06		High	High	0	4.011e-05	49	31.41	K.MLGGDEEKDPDAAKKEEER.Q	[19-37]		Used
	High	[K].MLGGDEEKDPDAAK.[K]			0.00141112	0	1	1	2	P63040	P63040 [19-32]	1	1475.67	0	38169381		High	High	0	0.0007958	42	34.84	K.MLGGDEEKDPDAAK.K	[19-32]		Used
	High	[K].MLGGDEEKDPDAAKKEEER.[Q]			6.5089e-06	0	1	1	3	P63040	P63040 [19-37]	3	2146.99	0	13717565		High	High	0	2.319e-06	56	34.24	K.MLGGDEEKDPDAAKKEEER.Q	[19-37]		Used
	High	[K].KAIPPGCGDEPEEEDESILDTVIK.[Y]	1xCarbamidomethyl [C7]		3.10306e-07	0	1	1	3	P63040	P63040 [99-122]	1	2641.25	0	1.20724e+07		High	High	0	8.547e-08	62	78.64	K.KAIPPGCGDEPEEEDESILDTVIK.Y	[99-122]		Used
	High	[K].YLPGPLQDMFK.[K]	1xOxidation [M9]		5.10148e-05	0	2	2	2	P84086; P63040	P84086 [123-133]; P63040 [123-133]	0	1324.66	0	3.74321e+06	Shared	High	High	0	2.166e-05	58	70.08	K.YLPGPLQDMFK.K	[123-133]		Not Used
	High	[K].YLPGPLQDMFK.[K]			9.88258e-05	0	2	2	2	P84086; P63040	P84086 [123-133]; P63040 [123-133]	0	1308.67	0	6812853	Shared	High	High	0	4.435e-05	63	88.55	K.YLPGPLQDMFK.K	[123-133]		Not Used
	High	[R].EAEAQAAMEANSEGSLTRPK.[K]			8.8919e-12	0	1	1	7	P63040	P63040 [79-98]	0	2089.98	0	41822635		High	High	0	1.005e-12	87	49.01	R.EAEAQAAMEANSEGSLTRPK.K	[79-98]		Used
	High	[R].EAEAQAAMEANSEGSLTRPK.[K]	1xOxidation [M8]		2.0195e-09	0	1	1	11	P63040	P63040 [79-98]	0	2105.98	0	1.57245e+07		High	High	0	3.602e-10	78	42.73	R.EAEAQAAMEANSEGSLTRPK.K	[79-98]		Used
	High	[K].AIPPGCGDEPEEEDESILDTVIK.[Y]	1xCarbamidomethyl [C6]		3.55674e-05	0	1	1	8	P63040	P63040 [100-122]	0	2513.16	0	9.78705e+06		High	High	0	4.615e-05	33	86.06	K.AIPPGCGDEPEEEDESILDTVIK.Y	[100-122]		Used
	High	[K].YLPGPLQDMFKK.[-]			0.00887469	0.000369772	2	2	1	P84086; P63040	P84086 [123-134]; P63040 [123-134]	1	1436.76	0	256834	Shared	High	High	0.0002607	0.005848	24	78.43	K.YLPGPLQDMFKK.-	[123-134]		Not Used
	High	[K].MLGGDEEKDPDAAKK.[E]	1xOxidation [M1]		0.0120252	0.000481874	1	1	1	P63040	P63040 [19-33]	2	1619.76	0	338920		High	High	0.0003391	0.008178	27	27.24	K.MLGGDEEKDPDAAKK.E	[19-33]		Used
	High	[K].MLGGDEEKDPDAAK.[K]	1xOxidation [M1]		0.0193996	0.00148178	1	1	6	P63040	P63040 [19-32]	1	1491.66	0	6.77754e+06		High	High	0.002351	0.0233	26	30.42	K.MLGGDEEKDPDAAK.K	[19-32]		Used
	Medium	[-].MEFVMK.[Q]	1xAcetyl [N-Term]; 1xOxidation [M5]	P63040 1xAcetyl [N-Term]	0.201147	0.0182019	1	1	3	P63040	P63040 [1-6]	0	842.379	0	1.48564e+06		Medium	Medium	0.01721	0.1751	39	66.93	-.MEFVMK.Q	[1-6]	1xAcetyl [N-Term]	Used
	Medium	[K].EEERQEALR.[Q]			0.242082	0.0228859	2	2	1	P84086; P63040	P84086 [34-42]; P63040 [34-42]	1	1159.57	0	2.89786e+06	Shared	Medium	Medium	0.0214	0.2137	26	24.52	K.EEERQEALR.Q	[34-42]		Not Used
	Medium	[K].KEEERQEALR.[Q]			0.258028	0.0243971	2	2	1	P84086; P63040	P84086 [33-42]; P63040 [33-42]	2	1287.67	0	921173	Shared	Medium	Medium	0.02362	0.2296	22	20.68	K.KEEERQEALR.Q	[33-42]		Not Used
Master Protein	P43274	Histone H1.4 OS=Mus musculus OX=10090 GN=H1-4 PE=1 SV=2	42	15	52	6	1	219	22	11.11	1167	15	10	2.58009e+09	High	Acetyl [K17(99.5); K85(100); K90(100); K160(100)]; Acetyl [N-Term]; Phospho [T18(100)]
	Confidence	Annotated Sequence	Modifications	Modifications in Master Proteins	Qvality PEP	Qvality q-value	# Protein Groups	# Proteins	# PSMs	Master Protein Accessions	Positions in Master Proteins	# Missed Cleavages	Theo. MH+ [Da]	# Razor Quan Results	Abundance: F4: Sample	Quan Info	Found in Sample: [S4] F4: Sample	Confidence (by Search Engine): A2 Mascot	Percolator q-Value (by Search Engine): A2 Mascot	Percolator PEP (by Search Engine): A2 Mascot	Ions Score (by Search Engine): A2 Mascot	Top Apex RT [min]	Sequence in Protein	Positions in Protein	Peptide Group Modifications in Protein	Quan Usage
	High	[K].KALAAAGYDVEK.[N]			1.09185e-07	0	4	4	4	P43274; P15864; Q07133; P43277	P43274 [64-75]; P15864 [64-75]; Q07133 [66-77]; P43277 [65-76]	1	1235.66	0	82061190	Shared	High	High	0	2.752e-08	101	40.42	K.KALAAAGYDVEK.N	[64-75]		Used
	High	[R].KTSGPPVSELITK.[A]			1.43103e-07	0	1	1	5	P43274	P43274 [34-46]	1	1356.77	0	64303906		High	High	0	3.685e-08	91	52.47	R.KTSGPPVSELITK.A	[34-46]		Used
	High	[K].TSGPPVSELITK.[A]			0.000236259	0	1	1	7	P43274	P43274 [35-46]	0	1228.68	0	801290851		High	High	0	0.0001827	60	60.08	K.TSGPPVSELITK.A	[35-46]		Used
	High	[K].TSGPPVSELITK.[A]	1xCarbamyl [N-Term]	P43274 1xCarbamyl [N-Term]	3.86323e-05	0	1	1	2	P43274	P43274 [35-46]	0	1271.68	0	1.83118e+06		High	High	0	1.605e-05	51	70.25	K.TSGPPVSELITK.A	[35-46]	1xCarbamyl [N-Term]	Used
	High	[R].SGVSLAALKK.[AS]			0.00065131	0	4	4	1	P43274; P43275; P15864; P43277	P43274 [55-64]; P43275 [57-66]; P15864 [55-64]; P43277 [56-65]	1	973.604	0	12385973	Shared	High	High	0	0.0003454	49	46.24	R.SGVSLAALKK.A	[55-64]		Used
	High	[R].SGVSLAALK.[K]			7.20795e-05	0	4	4	5	P43274; P43275; P15864; P43277	P43274 [55-63]; P43275 [57-65]; P15864 [55-63]; P43277 [56-64]	0	845.509	0	5.29505e+08	Shared	High	High	0	3.145e-05	51	54.98	R.SGVSLAALK.K	[55-63]		Used
	High	[M].SETAPAAPAAPAPAEK.[T]	1xAcetyl [N-Term]	P43274 1xAcetyl [N-Term]	2.48759e-06	0	1	1	1	P43274	P43274 [2-17]	0	1520.76	0	2.78687e+06		High	High	0	8.151e-07	46	47.48	M.SETAPAAPAAPAPAEK.T	[2-17]	1xAcetyl [N-Term]	Used
	High	[M].SETAPAAPAAPAPAEK.[T]			4.53795e-06	0	1	1	2	P43274	P43274 [2-17]	0	1478.75	0	9524632		High	High	0	1.575e-06	52	41.16	M.SETAPAAPAAPAPAEK.T	[2-17]		Used
	High	[K].RKTSGPPVSELITK.[A]			0.00106102	0	1	1	2	P43274	P43274 [33-46]	2	1512.87	0	277688		High	High	0	0.0005836	22	46.26	K.RKTSGPPVSELITK.A	[33-46]		Used
	High	[K].SLVSKGTLVQTK.[G]			2.0005e-06	0	3	3	1	P43274; P43276; P43277	P43274 [86-97]; P43276 [86-97]; P43277 [87-98]	1	1260.75	0	894300	Shared	High	High	0	6.477e-07	79	43.62	K.SLVSKGTLVQTK.G	[86-97]		Used
	High	[K].ALAAAGYDVEK.[N]			0.00014389	0	4	4	9	P43274; P15864; Q07133; P43277	P43274 [65-75]; P15864 [65-75]; Q07133 [67-77]; P43277 [66-76]	0	1107.57	0	1.04558e+09	Shared	High	High	9.54e-05	0.002265	56	46.54	K.ALAAAGYDVEK.N	[65-75]		Used
	High	[K].GTGASGSFK.[L]			0.00341643	0.000134768	5	5	3	P43274; P43276; P15864; Q07133; P43277	P43274 [98-106]; P43276 [98-106]; P15864 [98-106]; Q07133 [100-108]; P43277 [99-107]	0	811.394	0	2.50436e+07	Shared	High	High	0.0002607	0.005617	43	22.36	K.GTGASGSFK.L	[98-106]		Used
	High	[K].GTGASGSFK.[L]	1xCarbamyl [N-Term]	P43274 1xCarbamyl [N-Term]; P43276 1xCarbamyl [N-Term]; P15864 1xCarbamyl [N-Term]; Q07133 1xCarbamyl [N-Term]; P43277 1xCarbamyl [N-Term]	0.00515321	0.000134768	5	5	1	P43274; P43276; P15864; Q07133; P43277	P43274 [98-106]; P43276 [98-106]; P15864 [98-106]; Q07133 [100-108]; P43277 [99-107]	0	854.4	0	1.35597e+06	Shared	High	High	9.54e-05	0.00324	37	32.24	K.GTGASGSFK.L	[98-106]	1xCarbamyl [N-Term]	Used
	High	[K].SLVSKGTLVQTK.[G]	1xAcetyl [K5(100)]	P43274 1xAcetyl [K90(100)]; P43276 1xAcetyl [K90(100)]; P43277 1xAcetyl [K91(100)]	0.0092103	0.000369772	3	3	1	P43274; P43276; P43277	P43274 [86-97]; P43276 [86-97]; P43277 [87-98]	1	1302.76	0	1.30024e+06	Shared	High	High	0.0002607	0.006101	35	59.08	K.SLVSKGTLVQTK.G	[86-97]	1xAcetyl [K90(100)]	Used
	High	[M].SETAPAAPAAPAPAEKTPVKK.[K]	1xAcetyl [K16(99.5)]	P43274 1xAcetyl [K17(99.5)]	0.0119366	0.000481874	1	1	3	P43274	P43274 [2-22]	2	2116.13	0	606761		High	High	0.003563	0.0368	10	52.11	M.SETAPAAPAAPAPAEKTPVKK.K	[2-22]	1xAcetyl [K17(99.5)]	Used
	High	[K].ERSGVSLAALK.[K]			0.0160314	0.000816031	4	4	1	P43274; P43275; P15864; P43277	P43274 [53-63]; P43275 [55-65]; P15864 [53-63]; P43277 [54-64]	1	1130.65	0	732402	Shared	High	High	0.0009011	0.01117	40	49.15	K.ERSGVSLAALK.K	[53-63]		Used
	High	[K].LGLKSLVSK.[G]	1xAcetyl [K4(100)]	P43274 1xAcetyl [K85(100)]; P43276 1xAcetyl [K85(100)]; P15864 1xAcetyl [K85(100)]; P43277 1xAcetyl [K86(100)]	0.0505725	0.00445188	4	4	1	P43274; P43276; P15864; P43277	P43274 [82-90]; P43276 [82-90]; P15864 [82-90]; P43277 [83-91]	1	986.624	0	187474	Shared	High	High	0.003563	0.03893	35	67.6	K.LGLKSLVSK.G	[82-90]	1xAcetyl [K85(100)]	Used
	Medium	[M].SETAPAAPAAPAPAEKTPVK.[K]	1xAcetyl [N-Term]	P43274 1xAcetyl [N-Term]	0.203613	0.0185133	1	1	1	P43274	P43274 [2-21]	1	1946.02	0	421043		Medium	Medium	0.01745	0.1777	6	49.66	M.SETAPAAPAAPAPAEKTPVK.K	[2-21]	1xAcetyl [N-Term]	Used
	Medium	[K].KPAAAAGAK.[K]	1xAcetyl [K1(100)]	P43274 1xAcetyl [K160(100)]; P43277 1xAcetyl [K161(100)]	0.301996	0.0303472	2	2	1	P43274; P43277	P43274 [160-168]; P43277 [161-169]	0	826.478	0		No Quan Values	Medium	Medium	0.02825	0.2715	7		K.KPAAAAGAK.K	[160-168]	1xAcetyl [K160(100)]	Not Used
	Medium	[M].SETAPAAPAAPAPAEKTPVK.[K]	1xAcetyl [N-Term]; 1xPhospho [T17(100)]	P43274 1xAcetyl [N-Term]; 1xPhospho [T18(100)]	0.348907	0.0353988	1	1	1	P43274	P43274 [2-21]	1	2025.99	0		No Quan Values	Medium	Medium	0.03307	0.3173	8		M.SETAPAAPAAPAPAEKTPVK.K	[2-21]	1xAcetyl [N-Term]; 1xPhospho [T18(100)]	Not Used
Master Protein	P43277	Histone H1.3 OS=Mus musculus OX=10090 GN=H1-3 PE=1 SV=2	39	12	45	1	1	221	22.1	11.03	1160	12	0	1.94424e+06	High	Carbamyl [K35(100)]; Phospho [S37(100)]; Acetyl [K35(100); K86(100); K91(100); K161(100)]; Acetyl [N-Term]
	Confidence	Annotated Sequence	Modifications	Modifications in Master Proteins	Qvality PEP	Qvality q-value	# Protein Groups	# Proteins	# PSMs	Master Protein Accessions	Positions in Master Proteins	# Missed Cleavages	Theo. MH+ [Da]	# Razor Quan Results	Abundance: F4: Sample	Quan Info	Found in Sample: [S4] F4: Sample	Confidence (by Search Engine): A2 Mascot	Percolator q-Value (by Search Engine): A2 Mascot	Percolator PEP (by Search Engine): A2 Mascot	Ions Score (by Search Engine): A2 Mascot	Top Apex RT [min]	Sequence in Protein	Positions in Protein	Peptide Group Modifications in Protein	Quan Usage
	High	[K].KALAAAGYDVEK.[N]			1.09185e-07	0	4	4	4	P43274; P15864; Q07133; P43277	P43274 [64-75]; P15864 [64-75]; Q07133 [66-77]; P43277 [65-76]	1	1235.66	0	82061190	Shared	High	High	0	2.752e-08	101	40.42	K.KALAAAGYDVEK.N	[65-76]		Not Used
	High	[R].KASGPPVSELITK.[A]	1xCarbamyl [N-Term]; 1xCarbamyl [K1(100)]	P15864 1xCarbamyl [K34(100)]; 1xCarbamyl [N-Term]; P43277 1xCarbamyl [K35(100)]; 1xCarbamyl [N-Term]	0.000127591	0	2	2	2	P15864; P43277	P15864 [34-46]; P43277 [35-47]	1	1369.77	0	962777	Shared	High	High	0	5.87e-05	63	60.98	R.KASGPPVSELITK.A	[35-47]	1xCarbamyl [K35(100)]; 1xCarbamyl [N-Term]	Not Used
	High	[R].KASGPPVSELITK.[A]			6.16789e-08	0	2	2	6	P15864; P43277	P15864 [34-46]; P43277 [35-47]	1	1326.76	0	183987348	Shared	High	High	0	1.475e-08	77	52.01	R.KASGPPVSELITK.A	[35-47]		Not Used
	High	[R].SGVSLAALKK.[AS]			0.00065131	0	4	4	1	P43274; P43275; P15864; P43277	P43274 [55-64]; P43275 [57-66]; P15864 [55-64]; P43277 [56-65]	1	973.604	0	12385973	Shared	High	High	0	0.0003454	49	46.24	R.SGVSLAALKK.A	[56-65]		Not Used
	High	[R].SGVSLAALK.[K]			7.20795e-05	0	4	4	5	P43274; P43275; P15864; P43277	P43274 [55-63]; P43275 [57-65]; P15864 [55-63]; P43277 [56-64]	0	845.509	0	5.29505e+08	Shared	High	High	0	3.145e-05	51	54.98	R.SGVSLAALK.K	[56-64]		Not Used
	High	[M].SETAPAAPAAPAPVEK.[T]	1xAcetyl [N-Term]	P43277 1xAcetyl [N-Term]	5.49959e-05	0	1	1	1	P43277	P43277 [2-17]	0	1548.79	0	1.94424e+06		High	High	0	2.362e-05	36	51.88	M.SETAPAAPAAPAPVEK.T	[2-17]	1xAcetyl [N-Term]	Used
	High	[K].SLVSKGTLVQTK.[G]			2.0005e-06	0	3	3	1	P43274; P43276; P43277	P43274 [86-97]; P43276 [86-97]; P43277 [87-98]	1	1260.75	0	894300	Shared	High	High	0	6.477e-07	79	43.62	K.SLVSKGTLVQTK.G	[87-98]		Not Used
	High	[K].ALAAAGYDVEK.[N]			0.00014389	0	4	4	9	P43274; P15864; Q07133; P43277	P43274 [65-75]; P15864 [65-75]; Q07133 [67-77]; P43277 [66-76]	0	1107.57	0	1.04558e+09	Shared	High	High	9.54e-05	0.002265	56	46.54	K.ALAAAGYDVEK.N	[66-76]		Not Used
	High	[K].ASGPPVSELITK.[A]	1xCarbamyl [N-Term]	P15864 1xCarbamyl [N-Term]; P43277 1xCarbamyl [N-Term]	0.000702102	0	2	2	1	P15864; P43277	P15864 [35-46]; P43277 [36-47]	0	1241.67	0	672224	Shared	High	High	0	0.0003723	37	70.67	K.ASGPPVSELITK.A	[36-47]	1xCarbamyl [N-Term]	Not Used
	High	[K].ASGPPVSELITK.[A]			3.74884e-05	0	2	2	4	P15864; P43277	P15864 [35-46]; P43277 [36-47]	0	1198.67	0	638336704	Shared	High	High	0	1.546e-05	69	59.78	K.ASGPPVSELITK.A	[36-47]		Not Used
	High	[K].GTGASGSFK.[L]			0.00341643	0.000134768	5	5	3	P43274; P43276; P15864; Q07133; P43277	P43274 [98-106]; P43276 [98-106]; P15864 [98-106]; Q07133 [100-108]; P43277 [99-107]	0	811.394	0	2.50436e+07	Shared	High	High	0.0002607	0.005617	43	22.36	K.GTGASGSFK.L	[99-107]		Not Used
	High	[K].GTGASGSFK.[L]	1xCarbamyl [N-Term]	P43274 1xCarbamyl [N-Term]; P43276 1xCarbamyl [N-Term]; P15864 1xCarbamyl [N-Term]; Q07133 1xCarbamyl [N-Term]; P43277 1xCarbamyl [N-Term]	0.00515321	0.000134768	5	5	1	P43274; P43276; P15864; Q07133; P43277	P43274 [98-106]; P43276 [98-106]; P15864 [98-106]; Q07133 [100-108]; P43277 [99-107]	0	854.4	0	1.35597e+06	Shared	High	High	9.54e-05	0.00324	37	32.24	K.GTGASGSFK.L	[99-107]	1xCarbamyl [N-Term]	Not Used
	High	[K].SLVSKGTLVQTK.[G]	1xAcetyl [K5(100)]	P43274 1xAcetyl [K90(100)]; P43276 1xAcetyl [K90(100)]; P43277 1xAcetyl [K91(100)]	0.0092103	0.000369772	3	3	1	P43274; P43276; P43277	P43274 [86-97]; P43276 [86-97]; P43277 [87-98]	1	1302.76	0	1.30024e+06	Shared	High	High	0.0002607	0.006101	35	59.08	K.SLVSKGTLVQTK.G	[87-98]	1xAcetyl [K91(100)]	Not Used
	High	[K].ERSGVSLAALK.[K]			0.0160314	0.000816031	4	4	1	P43274; P43275; P15864; P43277	P43274 [53-63]; P43275 [55-65]; P15864 [53-63]; P43277 [54-64]	1	1130.65	0	732402	Shared	High	High	0.0009011	0.01117	40	49.15	K.ERSGVSLAALK.K	[54-64]		Not Used
	High	[K].LGLKSLVSK.[G]	1xAcetyl [K4(100)]	P43274 1xAcetyl [K85(100)]; P43276 1xAcetyl [K85(100)]; P15864 1xAcetyl [K85(100)]; P43277 1xAcetyl [K86(100)]	0.0505725	0.00445188	4	4	1	P43274; P43276; P15864; P43277	P43274 [82-90]; P43276 [82-90]; P15864 [82-90]; P43277 [83-91]	1	986.624	0	187474	Shared	High	High	0.003563	0.03893	35	67.6	K.LGLKSLVSK.G	[83-91]	1xAcetyl [K86(100)]	Not Used
	Medium	[R].KASGPPVSELITK.[A]	1xPhospho [S3(100)]	P15864 1xPhospho [S36(100)]; P43277 1xPhospho [S37(100)]	0.175582	0.0159802	2	2	2	P15864; P43277	P15864 [34-46]; P43277 [35-47]	1	1406.73	0	306245	Shared	Medium	Medium	0.01516	0.1511	27	58.17	R.KASGPPVSELITK.A	[35-47]	1xPhospho [S37(100)]	Not Used
	Medium	[R].KASGPPVSELITK.[A]	1xCarbamyl [N-Term]; 1xAcetyl [K1(100)]	P15864 1xCarbamyl [N-Term]; 1xAcetyl [K34(100)]; P43277 1xCarbamyl [N-Term]; 1xAcetyl [K35(100)]	0.184553	0.0171445	2	2	1	P15864; P43277	P15864 [34-46]; P43277 [35-47]	1	1411.78	1	386429	Shared	Medium	Medium	0.01616	0.1597	31	65.52	R.KASGPPVSELITK.A	[35-47]	1xCarbamyl [N-Term]; 1xAcetyl [K35(100)]	Not Used
	Medium	[K].KPAAAAGAK.[K]	1xAcetyl [K1(100)]	P43274 1xAcetyl [K160(100)]; P43277 1xAcetyl [K161(100)]	0.301996	0.0303472	2	2	1	P43274; P43277	P43274 [160-168]; P43277 [161-169]	0	826.478	0		No Quan Values	Medium	Medium	0.02825	0.2715	7		K.KPAAAAGAK.K	[161-169]	1xAcetyl [K161(100)]	Not Used
Master Protein	P15864	Histone H1.2 OS=Mus musculus OX=10090 GN=H1-2 PE=1 SV=2	42	13	51	4	1	212	21.3	11	1154	13	6	8.33541e+08	High	Carbamyl [K34(100); K160(100)]; Phospho [S36(100)]; Acetyl [K34(100); K85(100)]; Acetyl [N-Term]
	Confidence	Annotated Sequence	Modifications	Modifications in Master Proteins	Qvality PEP	Qvality q-value	# Protein Groups	# Proteins	# PSMs	Master Protein Accessions	Positions in Master Proteins	# Missed Cleavages	Theo. MH+ [Da]	# Razor Quan Results	Abundance: F4: Sample	Quan Info	Found in Sample: [S4] F4: Sample	Confidence (by Search Engine): A2 Mascot	Percolator q-Value (by Search Engine): A2 Mascot	Percolator PEP (by Search Engine): A2 Mascot	Ions Score (by Search Engine): A2 Mascot	Top Apex RT [min]	Sequence in Protein	Positions in Protein	Peptide Group Modifications in Protein	Quan Usage
	High	[K].KALAAAGYDVEK.[N]			1.09185e-07	0	4	4	4	P43274; P15864; Q07133; P43277	P43274 [64-75]; P15864 [64-75]; Q07133 [66-77]; P43277 [65-76]	1	1235.66	0	82061190	Shared	High	High	0	2.752e-08	101	40.42	K.KALAAAGYDVEK.N	[64-75]		Not Used
	High	[R].KASGPPVSELITK.[A]	1xCarbamyl [N-Term]; 1xCarbamyl [K1(100)]	P15864 1xCarbamyl [K34(100)]; 1xCarbamyl [N-Term]; P43277 1xCarbamyl [K35(100)]; 1xCarbamyl [N-Term]	0.000127591	0	2	2	2	P15864; P43277	P15864 [34-46]; P43277 [35-47]	1	1369.77	0	962777	Shared	High	High	0	5.87e-05	63	60.98	R.KASGPPVSELITK.A	[34-46]	1xCarbamyl [K34(100)]; 1xCarbamyl [N-Term]	Used
	High	[R].KASGPPVSELITK.[A]			6.16789e-08	0	2	2	6	P15864; P43277	P15864 [34-46]; P43277 [35-47]	1	1326.76	0	183987348	Shared	High	High	0	1.475e-08	77	52.01	R.KASGPPVSELITK.A	[34-46]		Used
	High	[M].SEAAPAAPAAAPPAEK.[A]	1xAcetyl [N-Term]	P15864 1xAcetyl [N-Term]	0.000906285	0	1	1	1	P15864	P15864 [2-17]	0	1490.75	0	694180		High	High	0	0.0004945	44	47.06	M.SEAAPAAPAAAPPAEK.A	[2-17]	1xAcetyl [N-Term]	Used
	High	[M].SEAAPAAPAAAPPAEK.[A]			0.000475114	0	1	1	1	P15864	P15864 [2-17]	0	1448.74	0	1.65441e+06		High	High	0	0.0002435	46	40.27	M.SEAAPAAPAAAPPAEK.A	[2-17]		Used
	High	[R].SGVSLAALKK.[AS]			0.00065131	0	4	4	1	P43274; P43275; P15864; P43277	P43274 [55-64]; P43275 [57-66]; P15864 [55-64]; P43277 [56-65]	1	973.604	0	12385973	Shared	High	High	0	0.0003454	49	46.24	R.SGVSLAALKK.A	[55-64]		Not Used
	High	[R].SGVSLAALK.[K]			7.20795e-05	0	4	4	5	P43274; P43275; P15864; P43277	P43274 [55-63]; P43275 [57-65]; P15864 [55-63]; P43277 [56-64]	0	845.509	0	5.29505e+08	Shared	High	High	0	3.145e-05	51	54.98	R.SGVSLAALK.K	[55-63]		Not Used
	High	[K].ALAAAGYDVEK.[N]			0.00014389	0	4	4	9	P43274; P15864; Q07133; P43277	P43274 [65-75]; P15864 [65-75]; Q07133 [67-77]; P43277 [66-76]	0	1107.57	0	1.04558e+09	Shared	High	High	9.54e-05	0.002265	56	46.54	K.ALAAAGYDVEK.N	[65-75]		Not Used
	High	[K].ASGPPVSELITK.[A]	1xCarbamyl [N-Term]	P15864 1xCarbamyl [N-Term]; P43277 1xCarbamyl [N-Term]	0.000702102	0	2	2	1	P15864; P43277	P15864 [35-46]; P43277 [36-47]	0	1241.67	0	672224	Shared	High	High	0	0.0003723	37	70.67	K.ASGPPVSELITK.A	[35-46]	1xCarbamyl [N-Term]	Used
	High	[K].ASGPPVSELITK.[A]			3.74884e-05	0	2	2	4	P15864; P43277	P15864 [35-46]; P43277 [36-47]	0	1198.67	0	638336704	Shared	High	High	0	1.546e-05	69	59.78	K.ASGPPVSELITK.A	[35-46]		Used
	High	[K].GTGASGSFK.[L]			0.00341643	0.000134768	5	5	3	P43274; P43276; P15864; Q07133; P43277	P43274 [98-106]; P43276 [98-106]; P15864 [98-106]; Q07133 [100-108]; P43277 [99-107]	0	811.394	0	2.50436e+07	Shared	High	High	0.0002607	0.005617	43	22.36	K.GTGASGSFK.L	[98-106]		Not Used
	High	[K].KPAAAAVTK.[K]	1xCarbamyl [N-Term]; 1xCarbamyl [K1(100)]	P15864 1xCarbamyl [N-Term]; 1xCarbamyl [K160(100)]	0.00312303	0.000134768	1	1	2	P15864	P15864 [160-168]	0	899.531	0	3.22242e+06		High	High	9.54e-05	0.001894	45	27.86	K.KPAAAAVTK.K	[160-168]	1xCarbamyl [N-Term]; 1xCarbamyl [K160(100)]	Used
	High	[K].GTGASGSFK.[L]	1xCarbamyl [N-Term]	P43274 1xCarbamyl [N-Term]; P43276 1xCarbamyl [N-Term]; P15864 1xCarbamyl [N-Term]; Q07133 1xCarbamyl [N-Term]; P43277 1xCarbamyl [N-Term]	0.00515321	0.000134768	5	5	1	P43274; P43276; P15864; Q07133; P43277	P43274 [98-106]; P43276 [98-106]; P15864 [98-106]; Q07133 [100-108]; P43277 [99-107]	0	854.4	0	1.35597e+06	Shared	High	High	9.54e-05	0.00324	37	32.24	K.GTGASGSFK.L	[98-106]	1xCarbamyl [N-Term]	Not Used
	High	[K].KPAAAAVTK.[K]			0.007315	0.000259094	1	1	3	P15864	P15864 [160-168]	0	856.525	0	2.36851e+06		High	High	0.0001833	0.004765	35	18.04	K.KPAAAAVTK.K	[160-168]		Used
	High	[K].ERSGVSLAALK.[K]			0.0160314	0.000816031	4	4	1	P43274; P43275; P15864; P43277	P43274 [53-63]; P43275 [55-65]; P15864 [53-63]; P43277 [54-64]	1	1130.65	0	732402	Shared	High	High	0.0009011	0.01117	40	49.15	K.ERSGVSLAALK.K	[53-63]		Not Used
	High	[M].SEAAPAAPAAAPPAEKAPAK.[K]	1xAcetyl [N-Term]	P15864 1xAcetyl [N-Term]	0.0367109	0.00372269	1	1	2	P15864	P15864 [2-21]	1	1857.97	0	426388		High	High	0.002951	0.02746	18	45.55	M.SEAAPAAPAAAPPAEKAPAK.K	[2-21]	1xAcetyl [N-Term]	Used
	High	[K].LGLKSLVSK.[G]	1xAcetyl [K4(100)]	P43274 1xAcetyl [K85(100)]; P43276 1xAcetyl [K85(100)]; P15864 1xAcetyl [K85(100)]; P43277 1xAcetyl [K86(100)]	0.0505725	0.00445188	4	4	1	P43274; P43276; P15864; P43277	P43274 [82-90]; P43276 [82-90]; P15864 [82-90]; P43277 [83-91]	1	986.624	0	187474	Shared	High	High	0.003563	0.03893	35	67.6	K.LGLKSLVSK.G	[82-90]	1xAcetyl [K85(100)]	Not Used
	Medium	[R].KASGPPVSELITK.[A]	1xPhospho [S3(100)]	P15864 1xPhospho [S36(100)]; P43277 1xPhospho [S37(100)]	0.175582	0.0159802	2	2	2	P15864; P43277	P15864 [34-46]; P43277 [35-47]	1	1406.73	0	306245	Shared	Medium	Medium	0.01516	0.1511	27	58.17	R.KASGPPVSELITK.A	[34-46]	1xPhospho [S36(100)]	Used
	Medium	[R].KASGPPVSELITK.[A]	1xCarbamyl [N-Term]; 1xAcetyl [K1(100)]	P15864 1xCarbamyl [N-Term]; 1xAcetyl [K34(100)]; P43277 1xCarbamyl [N-Term]; 1xAcetyl [K35(100)]	0.184553	0.0171445	2	2	1	P15864; P43277	P15864 [34-46]; P43277 [35-47]	1	1411.78	1	386429	Shared	Medium	Medium	0.01616	0.1597	31	65.52	R.KASGPPVSELITK.A	[34-46]	1xCarbamyl [N-Term]; 1xAcetyl [K34(100)]	Used
	Medium	[K].GILVQTK.[G]	1xCarbamyl [N-Term]	P15864 1xCarbamyl [N-Term]	0.396052	0.0413392	1	1	1	P15864	P15864 [91-97]	0	801.483	0	523022		Medium	Medium	0.03832	0.3642	13	53.91	K.GILVQTK.G	[91-97]	1xCarbamyl [N-Term]	Used
Master Protein	D3YVF0	A-kinase anchor protein 5 OS=Mus musculus OX=10090 GN=Akap5 PE=1 SV=2	54	26	41	26	1	745	79.4	4.75	1089	26	0	1.30175e+08	High	Phospho [S22(100); S251(100)]
	Confidence	Annotated Sequence	Modifications	Modifications in Master Proteins	Qvality PEP	Qvality q-value	# Protein Groups	# Proteins	# PSMs	Master Protein Accessions	Positions in Master Proteins	# Missed Cleavages	Theo. MH+ [Da]	# Razor Quan Results	Abundance: F4: Sample	Quan Info	Found in Sample: [S4] F4: Sample	Confidence (by Search Engine): A2 Mascot	Percolator q-Value (by Search Engine): A2 Mascot	Percolator PEP (by Search Engine): A2 Mascot	Ions Score (by Search Engine): A2 Mascot	Top Apex RT [min]	Sequence in Protein	Positions in Protein	Peptide Group Modifications in Protein	Quan Usage
	High	[K].LSQAEETTVAQAK.[E]			7.67899e-06	0	1	1	2	D3YVF0	D3YVF0 [348-360]	0	1375.71	0	9191896		High	High	0	2.772e-06	58	38.19	K.LSQAEETTVAQAK.E	[348-360]		Used
	High	[-].METSVSEIQVETK.[D]			1.47006e-06	0	1	1	1	D3YVF0	D3YVF0 [1-13]	0	1480.72	0	4.7439e+06		High	High	0	4.607e-07	71	54.56	-.METSVSEIQVETK.D	[1-13]		Used
	High	[K].KATVGQAEEATIDHTEK.[V]			8.3044e-07	0	1	1	1	D3YVF0	D3YVF0 [377-393]	1	1827.91	0	2686550		High	High	0	2.49e-07	60	39.32	K.KATVGQAEEATIDHTEK.V	[377-393]		Used
	High	[K].KSGETALGQAEEAAVGQADKR.[A]			1.12027e-08	0	1	1	1	D3YVF0	D3YVF0 [298-318]	2	2116.06	0	736109		High	High	0	2.329e-09	59	55.97	K.KSGETALGQAEEAAVGQADKR.A	[298-318]		Used
	High	[K].VTVDQAEEPTVDQAEEAISSHAPDLK.[E]			3.59754e-11	0	1	1	1	D3YVF0	D3YVF0 [611-636]	0	2779.33	0	1.9433e+06		High	High	0	4.563e-12	95	78.85	K.VTVDQAEEPTVDQAEEAISSHAPDLK.E	[611-636]		Used
	High	[K].VTVDQAEEATVGQAEEATVGHTEK.[V]			6.43963e-05	0	1	1	1	D3YVF0	D3YVF0 [515-538]	0	2499.18	0	8664586		High	High	0	2.792e-05	29	69.27	K.VTVDQAEEATVGQAEEATVGHTEK.V	[515-538]		Used
	High	[K].VTVDHAEEATVGQAEEATVGQAEK.[V]			5.8703e-09	0	1	1	3	D3YVF0	D3YVF0 [539-562]; [563-586]; [587-610]	0	2469.17	0	1.99448e+07		High	High	0	3.16e-09	74	61.89	K.VTVDHAEEATVGQAEEATVGQAEK.V; K.VTVDHAEEATVGQAEEATVGQAEK.V; K.VTVDHAEEATVGQAEEATVGQAEK.V	[539-562]; [563-586]; [587-610]		Used
	High	[R].VQGEADDLEIK.[A]			4.4561e-05	0	1	1	1	D3YVF0	D3YVF0 [147-157]	0	1216.61	0	10177839		High	High	0	1.876e-05	72	48.42	R.VQGEADDLEIK.A	[147-157]		Used
	High	[K].VITEKPSVQTQR.[A]			0.00113517	0	1	1	2	D3YVF0	D3YVF0 [229-240]	0	1385.77	0	1.10908e+07		High	High	0.001543	0.01569	27	34.25	K.VITEKPSVQTQR.A	[229-240]		Used
	High	[K].SGETALGQAEEAAVGQADKR.[A]			1.33745e-07	0	1	1	1	D3YVF0	D3YVF0 [299-318]	1	1987.97	0	8.09259e+06		High	High	0	3.42e-08	65	61.27	K.SGETALGQAEEAAVGQADKR.A	[299-318]		Used
	High	[K].SGETALGQAEEAAVGQADK.[R]			3.31615e-09	0	1	1	2	D3YVF0	D3YVF0 [299-317]	0	1831.87	0	1.9039e+06		High	High	0	6.199e-10	101	63.5	K.SGETALGQAEEAAVGQADK.R	[299-317]		Used
	High	[R].QPAGAWASIK.[G]			0.000434163	0	1	1	1	D3YVF0	D3YVF0 [72-81]	0	1028.55	0	2094617		High	High	0	0.0002211	47	52.45	R.QPAGAWASIK.G	[72-81]		Used
	High	[K].SSAIQMGTPELEK.[E]	1xOxidation [M6]		0.00015166	0	1	1	1	D3YVF0	D3YVF0 [213-225]	0	1406.68	0	1.86866e+06		High	High	0	7.096e-05	44	45.92	K.SSAIQMGTPELEK.E	[213-225]		Used
	High	[K].DEKGPVAASPQK.[E]	1xPhospho [S9(100)]	D3YVF0 1xPhospho [S22(100)]	0.00243926	0	1	1	1	D3YVF0	D3YVF0 [14-25]	1	1306.6	0	593619		High	High	0	0.001446	51	28.83	K.DEKGPVAASPQK.E	[14-25]	1xPhospho [S22(100)]	Used
	High	[K].EATVVGQAEEATVDR.[A]			5.30722e-08	0	1	1	1	D3YVF0	D3YVF0 [425-439]	0	1574.77	0	4.52791e+06		High	High	0	1.256e-08	92	55.83	K.EATVVGQAEEATVDR.A	[425-439]		Used
	High	[RQ].AEEATVGQAEEATVGHTEK.[V]			1.26584e-11	0	1	1	2	D3YVF0	D3YVF0 [440-458]; [496-514]; [520-538]	0	1956.91	0	6.69599e+06		High	High	0	1.47e-12	101	46.83	R.AEEATVGQAEEATVGHTEK.V; Q.AEEATVGQAEEATVGHTEK.V; Q.AEEATVGQAEEATVGHTEK.V	[440-458]; [496-514]; [520-538]		Used
	High	[K].ATVGQAEEATIDHTEK.[V]			0.00189057	0	1	1	1	D3YVF0	D3YVF0 [378-393]	0	1699.81	0	506886		High	High	0	0.001091	40	45.26	K.ATVGQAEEATIDHTEK.V	[378-393]		Used
	High	[R].ALSQAGEATAGHPEEATVIQAESQAK.[E]			1.40968e-07	0	1	1	1	D3YVF0	D3YVF0 [319-344]	0	2594.27	0	8506426		High	High	0	3.62e-08	41	55	R.ALSQAGEATAGHPEEATVIQAESQAK.E	[319-344]		Used
	High	[R].ASLLESSAAGSPR.[S]			7.6697e-08	0	1	1	2	D3YVF0	D3YVF0 [241-253]	0	1245.64	0	3.51866e+06		High	High	0	1.879e-08	87	47.47	R.ASLLESSAAGSPR.S	[241-253]		Used
	High	[R].ASLLESSAAGSPR.[S]	1xPhospho [S11(100)]	D3YVF0 1xPhospho [S251(100)]	0.000333789	0	1	1	1	D3YVF0	D3YVF0 [241-253]	0	1325.61	0		Not Reliable	High	High	0	0.0001666	42		R.ASLLESSAAGSPR.S	[241-253]	1xPhospho [S251(100)]	Not Used
	High	[K].AQTQPDDQAIQAGSTQGLQEGVLVR.[D]			7.19949e-07	0	1	1	2	D3YVF0	D3YVF0 [158-182]	0	2610.31	0	2.48701e+06		High	High	0	2.119e-07	64	66.86	K.AQTQPDDQAIQAGSTQGLQEGVLVR.D	[158-182]		Used
	High	[K].SSAIQMGTPELEK.[E]			0.0056359	0.000134768	1	1	1	D3YVF0	D3YVF0 [213-225]	0	1390.69	0		No Quan Values	High	High	9.54e-05	0.00357	19		K.SSAIQMGTPELEK.E	[213-225]		Not Used
	High	[K].QKPPEAEVQPEDGALPK.[K]			0.00500162	0.000134768	1	1	3	D3YVF0	D3YVF0 [96-112]	0	1832.94	0	3.27704e+06		High	High	9.54e-05	0.003149	18	48.42	K.QKPPEAEVQPEDGALPK.K	[96-112]		Used
	High	[K].GPVAASPQKER.[Q]	1xPhospho [S6(100)]	D3YVF0 1xPhospho [S22(100)]	0.00673985	0.000259094	1	1	1	D3YVF0	D3YVF0 [17-27]	1	1219.58	0	1.88258e+06		High	High	0.0001833	0.004366	47	27.48	K.GPVAASPQKER.Q	[17-27]	1xPhospho [S22(100)]	Used
	High	[K].LTEDSGYVR.[V]			0.022615	0.00165838	1	1	1	D3YVF0	D3YVF0 [138-146]	0	1039.51	0	7968720		High	High	0.001543	0.01626	21	37.88	K.LTEDSGYVR.V	[138-146]		Used
	High	[K].EGELSQAK.[K]			0.0283254	0.00236785	1	1	1	D3YVF0	D3YVF0 [369-376]	0	861.431	0	3.56434e+06		High	High	0.002099	0.02072	34	22.69	K.EGELSQAK.K	[369-376]		Used
	High	[K].TATLCFK.[R]	1xCarbamidomethyl [C5]		0.0520213	0.00452956	1	1	1	D3YVF0	D3YVF0 [32-38]	0	840.428	0	1.90451e+06		High	High	0.003611	0.04017	33	47	K.TATLCFK.R	[32-38]		Used
	High	[-].METSVSEIQVETK.[D]	1xOxidation [M1]		0.0509311	0.00452956	1	1	1	D3YVF0	D3YVF0 [1-13]	0	1496.71	0	667645		High	High	0.003611	0.03923	14	49.2	-.METSVSEIQVETK.D	[1-13]		Used
	High	[K].GPVAASPQK.[E]			0.0678851	0.00588525	1	1	1	D3YVF0	D3YVF0 [17-25]	0	854.473	0	435219		High	High	0.004852	0.05358	20	24.07	K.GPVAASPQK.E	[17-25]		Used
	High	[K].GPVAASPQK.[E]	1xPhospho [S6(100)]	D3YVF0 1xPhospho [S22(100)]	0.0712628	0.00641924	1	1	1	D3YVF0	D3YVF0 [17-25]	0	934.439	0	306239		High	High	0.00534	0.05673	37	26.29	K.GPVAASPQK.E	[17-25]	1xPhospho [S22(100)]	Used
	High	[K].DEKGPVAASPQK.[E]			0.080127	0.00703754	1	1	1	D3YVF0	D3YVF0 [14-25]	1	1226.64	0	192470		High	High	0.00581	0.06446	21	27.23	K.DEKGPVAASPQK.E	[14-25]		Used
Master Protein	Q3TLH4	Protein PRRC2C OS=Mus musculus OX=10090 GN=Prrc2c PE=1 SV=3	27	61	73	59	1	2846	310.7	9.1	1086	61	2	1.19076e+08	High
	Confidence	Annotated Sequence	Modifications	Modifications in Master Proteins	Qvality PEP	Qvality q-value	# Protein Groups	# Proteins	# PSMs	Master Protein Accessions	Positions in Master Proteins	# Missed Cleavages	Theo. MH+ [Da]	# Razor Quan Results	Abundance: F4: Sample	Quan Info	Found in Sample: [S4] F4: Sample	Confidence (by Search Engine): A2 Mascot	Percolator q-Value (by Search Engine): A2 Mascot	Percolator PEP (by Search Engine): A2 Mascot	Ions Score (by Search Engine): A2 Mascot	Top Apex RT [min]	Sequence in Protein	Positions in Protein	Peptide Group Modifications in Protein	Quan Usage
	High	[R].ISALESQPAR.[K]			0.000232735	0	1	1	1	Q3TLH4	Q3TLH4 [887-896]	0	1071.58	0	3.96181e+06		High	High	0	0.0001128	53	39	R.ISALESQPAR.K	[887-896]		Used
	High	[K].LLAQQHPPPPDR.[Q]			0.000155118	0	1	1	1	Q3TLH4	Q3TLH4 [413-424]	0	1368.74	0	2.54726e+06		High	High	0	7.23e-05	32	36.17	K.LLAQQHPPPPDR.Q	[413-424]		Used
	High	[K].LPDLSLVENK.[E]			5.33675e-05	0	1	1	1	Q3TLH4	Q3TLH4 [2053-2062]	0	1127.63	0	6763538		High	High	0	2.28e-05	56	68.22	K.LPDLSLVENK.E	[2053-2062]		Used
	High	[R].LPSAQTSNGTDFVAAGK.[S]			5.00726e-11	0	1	1	1	Q3TLH4	Q3TLH4 [1912-1928]	0	1663.83	0	2.47421e+06		High	High	0	6.554e-12	112	53.56	R.LPSAQTSNGTDFVAAGK.S	[1912-1928]		Used
	High	[R].QGPFPSKPPVPDNDEIWK.[Q]			0.000258548	0	1	1	2	Q3TLH4	Q3TLH4 [430-447]	0	2051.02	0	1.76673e+06		High	High	0	0.0001263	17	71.42	R.QGPFPSKPPVPDNDEIWK.Q	[430-447]		Used
	High	[K].QGGQGDGIQVNSQFQQEFPSLQAAGDQEK.[K]			0.000437437	0	1	1	1	Q3TLH4	Q3TLH4 [128-156]	0	3091.44	0	164246		High	High	0	0.0002225	24	77.2	K.QGGQGDGIQVNSQFQQEFPSLQAAGDQEK.K	[128-156]		Used
	High	[R].QAEPPKPEDGEPPR.[R]			0.000390825	0	1	1	1	Q3TLH4	Q3TLH4 [1352-1365]	0	1546.75	0	774470		High	High	0	0.0001984	21	34.41	R.QAEPPKPEDGEPPR.R	[1352-1365]		Used
	High	[R].MPPPANLPSLK.[SA]			8.82919e-05	0	3	3	2	Q7TPM1; Q3TLH4; Q7TSC1	Q7TPM1 [57-67]; Q3TLH4 [56-66]; Q7TSC1 [56-66]	0	1164.64	0	2397299	Shared	High	High	0	3.932e-05	56	62.38	R.MPPPANLPSLK.A	[56-66]		Used
	High	[R].MMWGSDPYHAEPQQAATPK.[S]			0.00100671	0	1	1	1	Q3TLH4	Q3TLH4 [781-799]	0	2144.95	0	688891		High	High	0	0.0005537	16	59.14	R.MMWGSDPYHAEPQQAATPK.S	[781-799]		Used
	High	[R].HVDTNTQSACFDVIDQK.[S]	1xCarbamidomethyl [C10]		4.62671e-05	0	1	1	2	Q3TLH4	Q3TLH4 [861-877]	0	1977.9	0	2.05746e+06		High	High	0	1.944e-05	70	55.15	R.HVDTNTQSACFDVIDQK.S	[861-877]		Used
	High	[R].HGLQSLGK.[V]			0.00219635	0	3	3	1	Q7TPM1; Q3TLH4; Q7TSC1	Q7TPM1 [43-50]; Q3TLH4 [42-49]; Q7TSC1 [42-49]	0	839.473	0	10052087	Shared	High	High	0	0.00129	44	28.65	R.HGLQSLGK.V	[42-49]		Used
	High	[R].GNQAQAALK.[A]			0.00127998	0	1	1	1	Q3TLH4	Q3TLH4 [2748-2756]	0	900.49	0	1.49383e+06		High	High	0	0.0007153	49	26.12	R.GNQAQAALK.A	[2748-2756]		Used
	High	[K].GNDPNVNIVPK.[D]			0.000376418	0	1	1	1	Q3TLH4	Q3TLH4 [71-81]	0	1166.62	0	3.97846e+06		High	High	0	0.0001896	63	48.86	K.GNDPNVNIVPK.D	[71-81]		Used
	High	[R].GPPPSWASEPERPSILSASELK.[E]			3.98111e-05	0	1	1	1	Q3TLH4	Q3TLH4 [283-304]	0	2335.19	0	1.59847e+06		High	High	0	1.654e-05	20	72.76	R.GPPPSWASEPERPSILSASELK.E	[283-304]		Used
	High	[R].IDNRPLEKPYIR.[E]			0.000287223	0	1	1	2	Q3TLH4	Q3TLH4 [1286-1297]	0	1513.85	0	3.78892e+06		High	High	0	0.000142	24	44.41	R.IDNRPLEKPYIR.E	[1286-1297]		Used
	High	[K].KPVKPQSSFKPENHVR.[I]			3.27457e-05	0	1	1	1	Q3TLH4	Q3TLH4 [1270-1285]	0	1878.03	0	822932		High	High	0	1.344e-05	21	28.95	K.KPVKPQSSFKPENHVR.I	[1270-1285]		Used
	High	[K].TVNQQSVAAPTVK.[E]			1.9123e-06	0	1	1	1	Q3TLH4	Q3TLH4 [1094-1106]	0	1342.73	0	6.58664e+06		High	High	0	6.125e-07	63	41.13	K.TVNQQSVAAPTVK.E	[1094-1106]		Used
	High	[K].TSEVLVPSNGTANNVVQEPVNPPADISGNK.[T]			0.00057757	0	1	1	1	Q3TLH4	Q3TLH4 [1422-1451]	0	3047.53	0	406544		High	High	0	0.0003026	21	69.81	K.TSEVLVPSNGTANNVVQEPVNPPADISGNK.T	[1422-1451]		Used
	High	[K].VAAPAVLNDISK.[K]			3.01479e-05	0	1	1	1	Q3TLH4	Q3TLH4 [1948-1959]	0	1197.68	0	4605235		High	High	0	1.23e-05	60	63.86	K.VAAPAVLNDISK.K	[1948-1959]		Used
	High	[K].VKDAQQVEPEGQEKPSPAVVR.[S]			1.13861e-06	0	1	1	2	Q3TLH4	Q3TLH4 [2080-2100]	1	2291.2	0	2.42437e+06		High	High	0	3.5e-07	44	40.85	K.VKDAQQVEPEGQEKPSPAVVR.S	[2080-2100]		Used
	High	[K].VEPQEPVVEPATENQESENNCK.[K]	1xCarbamidomethyl [C21]		0.0014872	0	1	1	1	Q3TLH4	Q3TLH4 [577-598]	0	2527.13	0	540905		High	High	0	0.0008464	30	48.41	K.VEPQEPVVEPATENQESENNCK.K	[577-598]		Used
	High	[R].TEHVPSGPLR.[Q]			0.00186244	0	1	1	2	Q3TLH4	Q3TLH4 [1201-1210]	0	1092.58	0	1.4621e+06		High	High	9.54e-05	0.002605	33	38.94	R.TEHVPSGPLR.Q	[1201-1210]		Used
	High	[K].QQSEISAAVER.[A]			2.66165e-06	0	1	1	1	Q3TLH4	Q3TLH4 [452-462]	0	1217.61	0	2.83846e+06		High	High	0	8.794e-07	74	42.2	K.QQSEISAAVER.A	[452-462]		Used
	High	[K].QLGQDESTAITSEQNDILK.[V]			0.00247608	0	1	1	2	Q3TLH4	Q3TLH4 [198-216]	0	2090.02	0	1.92245e+06		High	High	0	0.001461	26	65.8	K.QLGQDESTAITSEQNDILK.V	[198-216]		Used
	High	[R].RHEQFMPIPADK.[R]			6.29609e-05	0	1	1	1	Q3TLH4	Q3TLH4 [1366-1377]	1	1468.74	0	1.33098e+06		High	High	0	2.727e-05	42	48.57	R.RHEQFMPIPADK.R	[1366-1377]		Used
	High	[R].SVSHGSNHAQNAEEQR.[N]			0.000853457	0	1	1	2	Q3TLH4	Q3TLH4 [899-914]	0	1750.79	0	1.56495e+06		High	High	9.54e-05	0.00325	34	17.93	R.SVSHGSNHAQNAEEQR.N	[899-914]		Used
	High	[K].SMPTSQSHGSLTAELWDSK.[V]			0.000262462	0	1	1	1	Q3TLH4	Q3TLH4 [1929-1947]	0	2061.95	0	1.26441e+06		High	High	0	0.0001286	29	65.36	K.SMPTSQSHGSLTAELWDSK.V	[1929-1947]		Used
	High	[R].DQMEGSPNSSESFEHIAR.[S]			7.06122e-08	0	1	1	1	Q3TLH4	Q3TLH4 [750-767]	0	2020.87	0	2.07544e+06		High	High	0	1.71e-08	60	52.83	R.DQMEGSPNSSESFEHIAR.S	[750-767]		Used
	High	[K].DAQQVEPEGQEKPSPAVVR.[S]			3.28495e-06	0	1	1	1	Q3TLH4	Q3TLH4 [2082-2100]	0	2064.04	0	3.38978e+06		High	High	0	1.108e-06	43	43.75	K.DAQQVEPEGQEKPSPAVVR.S	[2082-2100]		Used
	High	[K].EEQVVQVWSK.[K]			0.000376418	0	1	1	1	Q3TLH4	Q3TLH4 [1675-1684]	0	1231.63	0	1.27187e+06		High	High	0	0.0001904	60	56.71	K.EEQVVQVWSK.K	[1675-1684]		Used
	High	[K].AFGSGIDIKPGTPPIGGR.[S]			6.17537e-06	0	1	1	1	Q3TLH4	Q3TLH4 [2614-2631]	0	1739.94	0	1.0641e+06		High	High	0	2.197e-06	27	65.88	K.AFGSGIDIKPGTPPIGGR.S	[2614-2631]		Used
	High	[K].APEVSPAQPKPGVAAPPEVAPAPK.[S]			1.30352e-06	0	1	1	1	Q3TLH4	Q3TLH4 [98-121]	0	2305.26	0	655733		High	High	0	4.044e-07	33	54.95	K.APEVSPAQPKPGVAAPPEVAPAPK.S	[98-121]		Used
	High	[K].ESVTDYTTPSSSLPNTVATNNAK.[M]			7.37227e-05	0	1	1	1	Q3TLH4	Q3TLH4 [2137-2159]	0	2397.14	0	1.00398e+06		High	High	0	3.229e-05	37	61.41	K.ESVTDYTTPSSSLPNTVATNNAK.M	[2137-2159]		Used
	High	[R].FFSEQQQNK.[Q]			0.00152105	0	1	1	1	Q3TLH4	Q3TLH4 [2776-2784]	0	1155.54	0	1.4904e+06		High	High	0	0.000864	48	35.99	R.FFSEQQQNK.Q	[2776-2784]		Used
	High	[K].ETTQVVQEAEPESGAQPRPGYFK.[Q]			1.97926e-05	0	1	1	1	Q3TLH4	Q3TLH4 [616-638]	0	2548.23	0	536055		High	High	0	7.776e-06	22	56.58	K.ETTQVVQEAEPESGAQPRPGYFK.Q	[616-638]		Used
	High	[K].ETVEKPEEKPR.[K]			0.00143245	0	1	1	1	Q3TLH4	Q3TLH4 [933-943]	0	1341.7	0	3.75235e+06		High	High	0	0.0008101	32	23.81	K.ETVEKPEEKPR.K	[933-943]		Used
	High	[R].GPSSHLPPPPK.[L]			0.00312303	0.000134768	1	1	1	Q3TLH4	Q3TLH4 [402-412]	0	1113.61	0	1638210		High	High	9.54e-05	0.001895	9	36.23	R.GPSSHLPPPPK.L	[402-412]		Used
	High	[K].SSSQIPAQPPVTK.[S]			0.00357327	0.000134768	1	1	2	Q3TLH4	Q3TLH4 [376-388]	0	1339.72	0		No Quan Values	High	High	9.54e-05	0.00219	30		K.SSSQIPAQPPVTK.S	[376-388]		Not Used
	High	[R].STTPTSSPFR.[A]			0.00433992	0.000134768	1	1	1	Q3TLH4	Q3TLH4 [2632-2641]	0	1080.53	0	1.7438e+06		High	High	9.54e-05	0.002694	35	42.03	R.STTPTSSPFR.A	[2632-2641]		Used
	High	[K].MEDTLVNNVPLPNTLPLPK.[R]	1xOxidation [M1]		0.00427554	0.000134768	1	1	1	Q3TLH4	Q3TLH4 [2160-2178]	0	2121.13	0	82881.5		High	High	9.54e-05	0.002665	34	87.95	K.MEDTLVNNVPLPNTLPLPK.R	[2160-2178]		Used
	High	[R].IACGPPQAK.[L]	1xCarbamidomethyl [C3]		0.00500162	0.000134768	1	1	1	Q3TLH4	Q3TLH4 [222-230]	0	941.487	0	1.11705e+06		High	High	9.54e-05	0.003155	45	29.96	R.IACGPPQAK.L	[222-230]		Used
	High	[K].VAAPAVLNDISKK.[L]			0.00414962	0.000134768	1	1	1	Q3TLH4	Q3TLH4 [1948-1960]	1	1325.78	0	187620		High	High	9.54e-05	0.002566	25	58.17	K.VAAPAVLNDISKK.L	[1948-1960]		Used
	High	[K].MNSVVYQK.[Q]			0.00616341	0.000134768	1	1	1	Q3TLH4	Q3TLH4 [2654-2661]	0	968.487	0	842093		High	High	9.54e-05	0.003964	45	35.82	K.MNSVVYQK.Q	[2654-2661]		Used
	High	[R].HEQFMPIPADK.[R]			0.007315	0.000259094	1	1	2	Q3TLH4	Q3TLH4 [1367-1377]	0	1312.64	0	423014		High	High	0.0001833	0.004773	43	54.08	R.HEQFMPIPADK.R	[1367-1377]		Used
	High	[K].QEQHEEEKAPEVSPAQPKPGVAAPPEVAPAPK.[S]			0.0104478	0.000369772	1	1	1	Q3TLH4	Q3TLH4 [90-121]	1	3342.7	0	211121		High	High	0.0002607	0.00703	9	51.18	K.QEQHEEEKAPEVSPAQPKPGVAAPPEVAPAPK.S	[90-121]		Used
	High	[K].STTTSDPPNICK.[V]	1xCarbamidomethyl [C11]		0.00970127	0.000369772	1	1	1	Q3TLH4	Q3TLH4 [2282-2293]	0	1320.61	0	7068182		High	High	0.0002607	0.006481	22	35.78	K.STTTSDPPNICK.V	[2282-2293]		Used
	High	[R].SLEDVKPR.[H]			0.0145688	0.000592707	1	1	1	Q3TLH4	Q3TLH4 [853-860]	0	943.521	0	2.16976e+06		High	High	0.0004979	0.01008	46	32.46	R.SLEDVKPR.H	[853-860]		Used
	High	[R].MPPPANLPSLK.[SA]	1xOxidation [M1]		0.0178978	0.00126831	3	3	1	Q7TPM1; Q3TLH4; Q7TSC1	Q7TPM1 [57-67]; Q3TLH4 [56-66]; Q7TSC1 [56-66]	0	1180.64	0		Not Reliable	High	High	0.001285	0.01261	24		R.MPPPANLPSLK.A	[56-66]		Not Used
	High	[R].AEVLQSTQR.[F]			0.0198301	0.00158784	1	1	1	Q3TLH4	Q3TLH4 [2767-2775]	0	1031.55	0	2.20927e+06		High	High	0.001426	0.01404	28	31.45	R.AEVLQSTQR.F	[2767-2775]		Used
	High	[K].AGESVLPPKR.[E]			0.0263457	0.00206196	1	1	1	Q3TLH4	Q3TLH4 [1499-1508]	1	1053.61	0	129597		High	High	0.001818	0.01912	28	33.75	K.AGESVLPPKR.E	[1499-1508]		Used
	High	[R].DHGISLSEPR.[M]			0.0313401	0.00284841	1	1	1	Q3TLH4	Q3TLH4 [771-780]	0	1110.55	0	2.38977e+06		High	High	0.002351	0.02317	28	43.64	R.DHGISLSEPR.M	[771-780]		Used
	High	[K].LNGQQPALASQYR.[A]			0.0346627	0.00333801	1	1	1	Q3TLH4	Q3TLH4 [231-243]	0	1445.75	0	958694		High	High	0.002688	0.02579	24	47.17	K.LNGQQPALASQYR.A	[231-243]		Used
	High	[R].DNQWNTR.[Q]			0.0527604	0.00461725	1	1	1	Q3TLH4	Q3TLH4 [1345-1351]	0	933.417	0	2.9049e+06		High	High	0.003672	0.04092	41	30.88	R.DNQWNTR.Q	[1345-1351]		Used
	High	[R].KKEEQVVQVWSK.[K]			0.0651095	0.00545978	1	1	1	Q3TLH4	Q3TLH4 [1673-1684]	2	1487.82	0	1.19989e+06		High	High	0.004497	0.05128	21	43.13	R.KKEEQVVQVWSK.K	[1673-1684]		Used
	High	[R].SFSSQRPGVDR.[Q]			0.0881794	0.00787576	1	1	1	Q3TLH4	Q3TLH4 [1514-1524]	0	1235.61	0	677529		High	High	0.00668	0.07112	26	33.19	R.SFSSQRPGVDR.Q	[1514-1524]		Used
	High	[K].KEEEPIFTR.[Q]			0.0937403	0.00842257	1	1	2	Q3TLH4	Q3TLH4 [599-607]	1	1148.59	0	1.3772e+06		High	High	0.007105	0.07633	31	42.07	K.KEEEPIFTR.Q	[599-607]		Used
	High	[R].KQQSEISAAVER.[A]			0.108696	0.0098067	1	1	1	Q3TLH4	Q3TLH4 [451-462]	1	1345.71	0	548386		High	High	0.008401	0.08952	27	35.85	R.KQQSEISAAVER.A	[451-462]		Used
	Medium	[R].NEPSVSIPK.[V]			0.120879	0.0111769	1	1	1	Q3TLH4	Q3TLH4 [915-923]	0	970.52	0	1.34256e+06		High	High	0.009441	0.1004	20	47.48	R.NEPSVSIPK.V	[915-923]		Used
	Medium	[K].DSSLPTR.[T]			0.129093	0.0117939	1	1	1	Q3TLH4	Q3TLH4 [1135-1141]	0	775.394	0	2244524		Medium	Medium	0.01062	0.108	24	29.34	K.DSSLPTR.T	[1135-1141]		Used
	Medium	[K].GPPFNQER.[G]			0.162805	0.0144376	1	1	1	Q3TLH4	Q3TLH4 [394-401]	0	944.458	0	1.50559e+06		Medium	Medium	0.01383	0.1393	30	34.51	K.GPPFNQER.G	[394-401]		Used
	Medium	[K].SKPGFLPK.[G]			0.267041	0.0261549	1	1	1	Q3TLH4	Q3TLH4 [1302-1309]	0	873.519	0		No Quan Values	Medium	Medium	0.0249	0.2375	13		K.SKPGFLPK.G	[1302-1309]		Not Used
	Medium	[R].EEDKSKPGFLPK.[G]			0.336331	0.0341034	1	1	1	Q3TLH4	Q3TLH4 [1298-1309]	1	1374.73	0	586623		Medium	Medium	0.03175	0.3052	13	38.46	R.EEDKSKPGFLPK.G	[1298-1309]		Used
Master Protein	Q8BGD9	Eukaryotic translation initiation factor 4B OS=Mus musculus OX=10090 GN=Eif4b PE=1 SV=1	36	25	62	25	1	611	68.8	5.67	1082	25	0	173481457	High	Phospho [S422(99.5)]
	Confidence	Annotated Sequence	Modifications	Modifications in Master Proteins	Qvality PEP	Qvality q-value	# Protein Groups	# Proteins	# PSMs	Master Protein Accessions	Positions in Master Proteins	# Missed Cleavages	Theo. MH+ [Da]	# Razor Quan Results	Abundance: F4: Sample	Quan Info	Found in Sample: [S4] F4: Sample	Confidence (by Search Engine): A2 Mascot	Percolator q-Value (by Search Engine): A2 Mascot	Percolator PEP (by Search Engine): A2 Mascot	Ions Score (by Search Engine): A2 Mascot	Top Apex RT [min]	Sequence in Protein	Positions in Protein	Peptide Group Modifications in Protein	Quan Usage
	High	[R].IRVDVADQAQDKDR.[D]			0.000751189	0	1	1	1	Q8BGD9	Q8BGD9 [166-179]	2	1628.84	0	343992		High	High	0	0.0004003	63	38.92	R.IRVDVADQAQDKDR.D	[166-179]		Used
	High	[K].VDVVGATQGQAGSCSR.[G]	1xCarbamidomethyl [C14]		3.71633e-07	0	1	1	1	Q8BGD9	Q8BGD9 [530-545]	0	1591.75	0	5.43015e+06		High	High	0	1.042e-07	72	40.83	K.VDVVGATQGQAGSCSR.G	[530-545]		Used
	High	[R].VDVADQAQDKDR.[D]			0.000636801	0	1	1	1	Q8BGD9	Q8BGD9 [168-179]	1	1359.65	0	460471		High	High	0	0.000336	61	29.74	R.VDVADQAQDKDR.D	[168-179]		Used
	High	[R].VDVADQAQDK.[D]			0.000126636	0	1	1	1	Q8BGD9	Q8BGD9 [168-177]	0	1088.52	0	2.75389e+06		High	High	0	5.797e-05	56	30.48	R.VDVADQAQDK.D	[168-177]		Used
	High	[K].VAAVQPPEEGPSR.[K]			2.48759e-06	0	1	1	3	Q8BGD9	Q8BGD9 [512-524]	0	1336.69	0	20938954		High	High	0	1.113e-06	73	42.06	K.VAAVQPPEEGPSR.K	[512-524]		Used
	High	[R].TGSESSQTGASATSGR.[N]			0.00017892	0	1	1	3	Q8BGD9	Q8BGD9 [420-435]	0	1483.66	0	1.44628e+07		High	High	0	0.0003173	46	22.07	R.TGSESSQTGASATSGR.N	[420-435]		Used
	High	[K].VMPAPPPKENAWVK.[R]	1xOxidation [M2]		0.000991714	0	1	1	1	Q8BGD9	Q8BGD9 [473-486]	1	1579.83	0	338163		High	High	0	0.0005427	36	47.32	K.VMPAPPPKENAWVK.R	[473-486]		Used
	High	[R].SAPKEDDASASTSQSSR.[A]			7.56445e-06	0	1	1	2	Q8BGD9	Q8BGD9 [340-356]	1	1723.77	0	1.07057e+07		High	High	0	8.925e-06	60	23.14	R.SAPKEDDASASTSQSSR.A	[340-356]		Used
	High	[R].RGDDSFGDK.[Y]			0.00170217	0	1	1	1	Q8BGD9	Q8BGD9 [215-223]	1	996.438	0	7245237		High	High	0	0.0009798	50	21.19	R.RGDDSFGDK.Y	[215-223]		Used
	High	[K].SLENETLNKEEDCHSPTSKPPKPDQPLK.[V]	1xCarbamidomethyl [C13]		0.000424489	0	1	1	2	Q8BGD9	Q8BGD9 [445-472]	1	3218.56	0	2.46293e+06		High	High	0.0001833	0.00423	18	45.93	K.SLENETLNKEEDCHSPTSKPPKPDQPLK.V	[445-472]		Used
	High	[R].DSDKTDTDWR.[A]			0.000343971	0	1	1	4	Q8BGD9	Q8BGD9 [191-200]	1	1238.53	0	8.89936e+06		High	High	0	0.0001718	48	32.29	R.DSDKTDTDWR.A	[191-200]		Used
	High	[K].DGNKVDVVGATQGQAGSCSR.[G]	1xCarbamidomethyl [C18]		0.000739993	0	1	1	2	Q8BGD9	Q8BGD9 [526-545]	1	2005.94	0	7.45084e+06		High	High	0	0.0005947	48	40.41	K.DGNKVDVVGATQGQAGSCSR.G	[526-545]		Used
	High	[K].EDDASASTSQSSR.[A]			0.00221287	0	1	1	1	Q8BGD9	Q8BGD9 [344-356]	0	1340.56	0	1.74399e+06		High	High	0	0.001293	40	19.08	K.EDDASASTSQSSR.A	[344-356]		Used
	High	[R].AASIFGGAKPVDTAAR.[E]			1.62603e-07	0	1	1	3	Q8BGD9	Q8BGD9 [357-372]	0	1531.82	0	1.47852e+07		High	High	0	4.235e-08	56	52.78	R.AASIFGGAKPVDTAAR.E	[357-372]		Used
	High	[R].ARPTTDSFDDYPPR.[R]			6.48057e-07	0	1	1	11	Q8BGD9	Q8BGD9 [201-214]	0	1637.76	0	1.45197e+07		High	High	0	1.508e-05	66	48.87	R.ARPTTDSFDDYPPR.R	[201-214]		Used
	High	[K].SLENETLNKEEDCHSPTSKPPKPDQPLK.[V]	1xCarbamidomethyl [C13]; 1xPhospho [T/S]		0.00443829	0.000134768	1	1	5	Q8BGD9	Q8BGD9 [445-472]	1	3298.53	0	2.51302e+06		High	High	0.0002607	0.005721	9	46.82	K.SLENETLNKEEDCHSPTSKPPKPDQPLK.V	[445-472]		Used
	High	[R].VDVADQAQDKDRDDR.[S]			0.00555244	0.000134768	1	1	1	Q8BGD9	Q8BGD9 [168-182]	2	1745.8	0	9074326		High	High	9.54e-05	0.003538	26	29.9	R.VDVADQAQDKDRDDR.S	[168-182]		Used
	High	[R].TGSESSQTGASATSGR.[N]	1xPhospho [S3(99.5)]	Q8BGD9 1xPhospho [S422(99.5)]	0.00649345	0.000259094	1	1	1	Q8BGD9	Q8BGD9 [420-435]	0	1563.63	0	267332		High	High	0.0001833	0.004182	29	25.59	R.TGSESSQTGASATSGR.N	[420-435]	1xPhospho [S422(99.5)]	Used
	High	[R].SQSSDTEQPSPTSGGGK.[V]	1xPhospho [S10(99.1)]	Q8BGD9 1xPhospho [S504(99.1)]	0.00880904	0.000369772	1	1	4	Q8BGD9	Q8BGD9 [495-511]	0	1729.69	0	745682		High	High	0.0002607	0.00581	24	26.4	R.SQSSDTEQPSPTSGGGK.V	[495-511]	1xPhospho [S504(99.1)]	Used
	High	[R].RGDDSFGDKYR.[D]			0.0148943	0.000708797	1	1	1	Q8BGD9	Q8BGD9 [215-225]	2	1315.6	0	2.66978e+06		High	High	0.0004979	0.01034	25	32.24	R.RGDDSFGDKYR.D	[215-225]		Used
	High	[K].VMPAPPPKENAWVK.[R]			0.0315668	0.00284841	1	1	1	Q8BGD9	Q8BGD9 [473-486]	1	1563.84	0		No Quan Values	High	High	0.002351	0.02337	13		K.VMPAPPPKENAWVK.R	[473-486]		Not Used
	High	[R].GLNISAVR.[L]			0.0327247	0.00303605	1	1	1	Q8BGD9	Q8BGD9 [118-125]	0	829.489	0	14400724		High	High	0.002477	0.02426	38	50.27	R.GLNISAVR.L	[118-125]		Used
	High	[K].VMPAPPPK.[E]	1xOxidation [M2]		0.0464528	0.00440219	1	1	2	Q8BGD9	Q8BGD9 [473-480]	0	852.465	0	4.02328e+06		High	High	0.003538	0.03562	27	27.61	K.VMPAPPPK.E	[473-480]		Used
	High	[K].TDTDWR.[A]			0.0481289	0.00445188	1	1	1	Q8BGD9	Q8BGD9 [195-200]	0	793.348	0	1.1064e+06		High	High	0.003563	0.03684	34	31.95	K.TDTDWR.A	[195-200]		Used
	High	[K].VMPAPPPK.[E]			0.0969657	0.00859093	1	1	2	Q8BGD9	Q8BGD9 [473-480]	0	836.47	0	6.12698e+06		High	High	0.00738	0.08122	30	35.36	K.VMPAPPPK.E	[473-480]		Used
	Medium	[R].IRVDVADQAQDKDRDDR.[S]			0.110893	0.0100529	1	1	2	Q8BGD9	Q8BGD9 [166-182]	3	2014.99	0	5.24998e+06		High	High	0.008624	0.09169	26	37.75	R.IRVDVADQAQDKDRDDR.S	[166-182]		Used
	Medium	[R].QLDEPKLDR.[R]			0.111635	0.0102225	1	1	1	Q8BGD9	Q8BGD9 [390-398]	1	1113.59	0	1457916		High	High	0.008798	0.09236	17	40.58	R.QLDEPKLDR.R	[390-398]		Used
	Medium	[R].IRVDVADQAQDK.[D]			0.176684	0.0160421	1	1	1	Q8BGD9	Q8BGD9 [166-177]	1	1357.71	0	456036		Medium	Medium	0.01519	0.1518	29	41.01	R.IRVDVADQAQDK.D	[166-177]		Used
	Medium	[R].SQSSDTEQPSPTSGGGK.[V]			0.190348	0.0175792	1	1	1	Q8BGD9	Q8BGD9 [495-511]	0	1649.72	0	4.19395e+06		Medium	Medium	0.01656	0.1643	10	25.49	R.SQSSDTEQPSPTSGGGK.V	[495-511]		Used
	Medium	[R].AFGSGYR.[R]			0.401932	0.0422644	1	1	1	Q8BGD9	Q8BGD9 [280-286]	0	757.363	0	8654639		Medium	Medium	0.03937	0.3709	23	34.79	R.AFGSGYR.R	[280-286]		Used
Master Protein	P08228	Superoxide dismutase [Cu-Zn] OS=Mus musculus OX=10090 GN=Sod1 PE=1 SV=2	59	10	44	10	1	154	15.9	6.51	1058	10	0	1.58374e+09	High
	Confidence	Annotated Sequence	Modifications	Modifications in Master Proteins	Qvality PEP	Qvality q-value	# Protein Groups	# Proteins	# PSMs	Master Protein Accessions	Positions in Master Proteins	# Missed Cleavages	Theo. MH+ [Da]	# Razor Quan Results	Abundance: F4: Sample	Quan Info	Found in Sample: [S4] F4: Sample	Confidence (by Search Engine): A2 Mascot	Percolator q-Value (by Search Engine): A2 Mascot	Percolator PEP (by Search Engine): A2 Mascot	Ions Score (by Search Engine): A2 Mascot	Top Apex RT [min]	Sequence in Protein	Positions in Protein	Peptide Group Modifications in Protein	Quan Usage
	High	[K].QDDLGKGGNEESTK.[T]			6.99452e-05	0	1	1	2	P08228	P08228 [124-137]	1	1477.68	0	42530242		High	High	0	3.063e-05	46	23.06	K.QDDLGKGGNEESTK.T	[124-137]		Used
	High	[R].HVGDLGNVTAGK.[D]			1.87558e-07	0	1	1	6	P08228	P08228 [81-92]	0	1167.61	0	331456018		High	High	0	4.946e-08	86	38.25	R.HVGDLGNVTAGK.D	[81-92]		Used
	High	[R].HVGDLGNVTAGK.[D]	1xCarbamyl [N-Term]	P08228 1xCarbamyl [N-Term]	0.000120147	0	1	1	1	P08228	P08228 [81-92]	0	1210.62	0	9082332		High	High	0	5.507e-05	42	49.01	R.HVGDLGNVTAGK.D	[81-92]	1xCarbamyl [N-Term]	Used
	High	[R].HVGDLGNVTAGKDGVANVSIEDR.[V]			1.28003e-05	0	1	1	2	P08228	P08228 [81-103]	1	2323.16	0	3.18374e+06		High	High	0	4.84e-06	43	58.69	R.HVGDLGNVTAGKDGVANVSIEDR.V	[81-103]		Used
	High	[K].HGGPADEER.[H]			0.00041503	0	1	1	3	P08228	P08228 [72-80]	0	967.423	0	1.64134e+06		High	High	0	0.0002114	63	16.54	K.HGGPADEER.H	[72-80]		Used
	High	[K].KHGGPADEER.[H]			0.000227548	0	1	1	7	P08228	P08228 [71-80]	1	1095.52	0	3.72753e+06		High	High	9.54e-05	0.002474	49	17.47	K.KHGGPADEER.H	[71-80]		Used
	High	[R].VISLSGEHSIIGR.[T]	1xCarbamyl [N-Term]	P08228 1xCarbamyl [N-Term]	0.000309632	0	1	1	1	P08228	P08228 [104-116]	0	1410.77	0	2333586		High	High	0	0.000153	37	76.43	R.VISLSGEHSIIGR.T	[104-116]	1xCarbamyl [N-Term]	Used
	High	[R].VISLSGEHSIIGR.[T]			4.98185e-07	0	1	1	5	P08228	P08228 [104-116]	0	1367.76	0	314461664		High	High	0	1.511e-07	86	59.32	R.VISLSGEHSIIGR.T	[104-116]		Used
	High	[K].DGVANVSIEDR.[V]			1.93514e-05	0	1	1	5	P08228	P08228 [93-103]	0	1174.57	0	4.27743e+08		High	High	0	1.183e-05	91	48.85	K.DGVANVSIEDR.V	[93-103]		Used
	High	[K].DGVANVSIEDR.[V]	1xCarbamyl [N-Term]	P08228 1xCarbamyl [N-Term]	0.000646438	0	1	1	1	P08228	P08228 [93-103]	0	1217.58	0	481305		High	High	0	0.0003427	38	55.73	K.DGVANVSIEDR.V	[93-103]	1xCarbamyl [N-Term]	Used
	High	[K].GDGPVQGTIHFEQK.[A]			6.4118e-06	0	1	1	3	P08228	P08228 [11-24]	0	1512.74	0	3.38116e+08		High	High	0	2.29e-06	37	49.8	K.GDGPVQGTIHFEQK.A	[11-24]		Used
	High	[K].GDGPVQGTIHFEQK.[A]	1xCarbamyl [N-Term]	P08228 1xCarbamyl [N-Term]	0.000108151	0	1	1	1	P08228	P08228 [11-24]	0	1555.75	0	1.94959e+06		High	High	0	4.894e-05	46	57.58	K.GDGPVQGTIHFEQK.A	[11-24]	1xCarbamyl [N-Term]	Used
	High	[K].HGGPADEER.[H]	1xCarbamyl [N-Term]	P08228 1xCarbamyl [N-Term]	0.00602711	0.000134768	1	1	1	P08228	P08228 [72-80]	0	1010.43	0	540100		High	High	9.54e-05	0.003843	36	21.82	K.HGGPADEER.H	[72-80]	1xCarbamyl [N-Term]	Used
	High	[K].QDDLGKGGNEESTK.[T]	1xCarbamyl [N-Term]	P08228 1xCarbamyl [N-Term]	0.0193996	0.00148178	1	1	1	P08228	P08228 [124-137]	1	1520.68	0	272226		High	High	0.001357	0.01371	26	29.82	K.QDDLGKGGNEESTK.T	[124-137]	1xCarbamyl [N-Term]	Used
	High	[R].TMVVHEK.[Q]	1xCarbamyl [N-Term]; 1xOxidation [M2]	P08228 1xCarbamyl [N-Term]	0.0574082	0.00465462	1	1	1	P08228	P08228 [117-123]	0	902.44	0	842970		High	High	0.003686	0.04484	23	25.73	R.TMVVHEK.Q	[117-123]	1xCarbamyl [N-Term]	Used
	High	[R].TMVVHEK.[Q]			0.0963127	0.0085033	1	1	1	P08228	P08228 [117-123]	0	843.439	0	1.56029e+06		High	High	0.007218	0.07855	19	22.46	R.TMVVHEK.Q	[117-123]		Used
	Medium	[R].TMVVHEK.[Q]	1xCarbamyl [N-Term]	P08228 1xCarbamyl [N-Term]	0.180022	0.0161804	1	1	1	P08228	P08228 [117-123]	0	886.445	0	3402482		Medium	Medium	0.01529	0.1554	29	33.74	R.TMVVHEK.Q	[117-123]	1xCarbamyl [N-Term]	Used
	Medium	[R].LACGVIGIAQ.[-]	1xCarbamidomethyl [C3]		0.197494	0.0180691	1	1	2	P08228	P08228 [145-154]	0	1001.54	0	100411744		Medium	Medium	0.02536	0.2396	24	66.05	R.LACGVIGIAQ.-	[145-154]		Used
Master Protein	Q9D0J8	Parathymosin OS=Mus musculus OX=10090 GN=Ptms PE=1 SV=3	71	8	30	8	1	101	11.4	4.22	1055	8	0	3.58419e+08	High	Acetyl [K15(100)]
	Confidence	Annotated Sequence	Modifications	Modifications in Master Proteins	Qvality PEP	Qvality q-value	# Protein Groups	# Proteins	# PSMs	Master Protein Accessions	Positions in Master Proteins	# Missed Cleavages	Theo. MH+ [Da]	# Razor Quan Results	Abundance: F4: Sample	Quan Info	Found in Sample: [S4] F4: Sample	Confidence (by Search Engine): A2 Mascot	Percolator q-Value (by Search Engine): A2 Mascot	Percolator PEP (by Search Engine): A2 Mascot	Ions Score (by Search Engine): A2 Mascot	Top Apex RT [min]	Sequence in Protein	Positions in Protein	Peptide Group Modifications in Protein	Quan Usage
	High	[R].KKEVVEEEENGAEEEEEETAEDGEDDDEGDEEDEEEEEEDEGPVR.[K]			2.14723e-07	0	1	1	10	Q9D0J8	Q9D0J8 [34-78]	2	5183.99	0	6.66789e+06		High	High	0	5.744e-08	69	55.97	R.KKEVVEEEENGAEEEEEETAEDGEDDDEGDEEDEEEEEEDEGPVR.K	[34-78]		Used
	High	[K].SVEAAAELSAK.[D]			3.63783e-05	0	1	1	5	Q9D0J8	Q9D0J8 [5-15]	0	1075.56	0	1.70059e+08		High	High	0	0.0001651	57	43.46	K.SVEAAAELSAK.D	[5-15]		Used
	High	[K].SVEAAAELSAKDLK.[E]	1xAcetyl [K11(100)]	Q9D0J8 1xAcetyl [K15(100)]	5.10148e-05	0	1	1	1	Q9D0J8	Q9D0J8 [5-18]	1	1473.78	0	1.08126e+06		High	High	0	2.174e-05	51	63.38	K.SVEAAAELSAKDLK.E	[5-18]	1xAcetyl [K15(100)]	Used
	High	[R].TAEEEDEADPKR.[Q]	1xCarbamyl [N-Term]	Q9D0J8 1xCarbamyl [N-Term]	0.000739993	0	1	1	1	Q9D0J8	Q9D0J8 [81-92]	1	1432.62	0	482426		High	High	0	0.0003948	53	32.53	R.TAEEEDEADPKR.Q	[81-92]	1xCarbamyl [N-Term]	Used
	High	[R].TAEEEDEADPKR.[Q]			5.62497e-05	0	1	1	4	Q9D0J8	Q9D0J8 [81-92]	1	1389.61	0	81859223		High	High	0	2.416e-05	60	24.08	R.TAEEEDEADPKR.Q	[81-92]		Used
	High	[R].TAEEEDEADPK.[R]			3.30973e-06	0	1	1	2	Q9D0J8	Q9D0J8 [81-91]	0	1233.51	0	91377928		High	High	0	1.116e-06	81	24.88	R.TAEEEDEADPK.R	[81-91]		Used
	High	[K].EVVEEEENGAEEEEEETAEDGEDDDEGDEEDEEEEEEDEGPVR.[K]			3.15999e-08	0	1	1	4	Q9D0J8	Q9D0J8 [36-78]	0	4927.8	0	2.05919e+06		High	High	0	7.151e-09	83	62.53	K.EVVEEEENGAEEEEEETAEDGEDDDEGDEEDEEEEEEDEGPVR.K	[36-78]		Used
	High	[K].SVEAAAELSAK.[D]	1xCarbamyl [N-Term]	Q9D0J8 1xCarbamyl [N-Term]	0.00376531	0.000134768	1	1	1	Q9D0J8	Q9D0J8 [5-15]	0	1118.57	0	405501		High	High	9.54e-05	0.002311	28	58.9	K.SVEAAAELSAK.D	[5-15]	1xCarbamyl [N-Term]	Used
	High	[K].RTAEEEDEADPKR.[Q]			0.0222878	0.00165838	1	1	1	Q9D0J8	Q9D0J8 [80-92]	2	1545.71	0	2.43504e+06		High	High	0.001543	0.01602	35	22.37	K.RTAEEEDEADPKR.Q	[80-92]		Used
	High	[K].RTAEEEDEADPK.[R]			0.0405775	0.00404778	1	1	1	Q9D0J8	Q9D0J8 [80-91]	1	1389.61	0	1.99123e+06		High	High	0.003157	0.03074	34	22.81	K.RTAEEEDEADPK.R	[80-91]		Used
Master Protein	Q8BTI8	Serine/arginine repetitive matrix protein 2 OS=Mus musculus OX=10090 GN=Srrm2 PE=1 SV=3	27	56	76	56	1	2703	294.7	12.03	1052	56	0	1.16993e+08	High	Phospho [S1068(100); S1151(100); S1216(100); S1269(100); S1305(100); S1339(98.9); S1360(99.5); S1778(99.4); S1780(99.4); T2350(99.7); S2535(99.5)]
	Confidence	Annotated Sequence	Modifications	Modifications in Master Proteins	Qvality PEP	Qvality q-value	# Protein Groups	# Proteins	# PSMs	Master Protein Accessions	Positions in Master Proteins	# Missed Cleavages	Theo. MH+ [Da]	# Razor Quan Results	Abundance: F4: Sample	Quan Info	Found in Sample: [S4] F4: Sample	Confidence (by Search Engine): A2 Mascot	Percolator q-Value (by Search Engine): A2 Mascot	Percolator PEP (by Search Engine): A2 Mascot	Ions Score (by Search Engine): A2 Mascot	Top Apex RT [min]	Sequence in Protein	Positions in Protein	Peptide Group Modifications in Protein	Quan Usage
	High	[R].MAPALSGANLTSPR.[V]	1xOxidation [M1]		0.00120541	0	1	1	1	Q8BTI8	Q8BTI8 [2324-2337]	0	1401.72	0	439952		High	High	0	0.0006694	41	53.12	R.MAPALSGANLTSPR.V	[2324-2337]		Used
	High	[R].MAPALSGANLTSPR.[V]			1.68093e-08	0	1	1	1	Q8BTI8	Q8BTI8 [2324-2337]	0	1385.72	0	1.98201e+06		High	High	0	3.621e-09	93	57.85	R.MAPALSGANLTSPR.V	[2324-2337]		Used
	High	[K].NSGPVSEVNTGFSPEVK.[E]	1xPhospho [S13(100)]	Q8BTI8 1xPhospho [S1305(100)]	5.4348e-06	0	1	1	1	Q8BTI8	Q8BTI8 [1293-1309]	0	1827.82	0	950876		High	High	0	1.908e-06	77	64.02	K.NSGPVSEVNTGFSPEVK.E	[1293-1309]	1xPhospho [S1305(100)]	Used
	High	[K].NSGPVSEVNTGFSPEVK.[E]			1.3433e-06	0	1	1	1	Q8BTI8	Q8BTI8 [1293-1309]	0	1747.85	0	1.98723e+06		High	High	0	4.193e-07	82	60.8	K.NSGPVSEVNTGFSPEVK.E	[1293-1309]		Used
	High	[R].MVQASSQSLLPPAQDRPR.[S]			1.50358e-06	0	1	1	2	Q8BTI8	Q8BTI8 [2386-2403]	0	1981.03	0	891816		High	High	0	4.752e-07	55	54.53	R.MVQASSQSLLPPAQDRPR.S	[2386-2403]		Used
	High	[R].LGLIQEDVASSCIPR.[D]	1xCarbamidomethyl [C12]		7.64557e-07	0	1	1	2	Q8BTI8	Q8BTI8 [1133-1147]	0	1657.86	0	2.71687e+06		High	High	0	2.266e-07	76	71.93	R.LGLIQEDVASSCIPR.D	[1133-1147]		Used
	High	[R].GSGTNGYVQR.[N]			0.000948039	0	1	1	1	Q8BTI8	Q8BTI8 [12-21]	0	1038.5	0	625936		High	High	0	0.0005184	55	27.32	R.GSGTNGYVQR.N	[12-21]		Used
	High	[R].TSAIPASVNLADSR.[T]			2.29747e-07	0	1	1	1	Q8BTI8	Q8BTI8 [2199-2212]	0	1401.73	0	3.21784e+06		High	High	0	6.158e-08	78	58.45	R.TSAIPASVNLADSR.T	[2199-2212]		Used
	High	[R].TPQAPTPANLVVGPR.[S]			0.000104949	0	1	1	1	Q8BTI8	Q8BTI8 [2281-2295]	0	1517.84	0	5.21263e+06		High	High	0	4.763e-05	44	63.67	R.TPQAPTPANLVVGPR.S	[2281-2295]		Used
	High	[R].TPMSVLQQTGGSMMDGPGPR.[I]			0.000962379	0	1	1	2	Q8BTI8	Q8BTI8 [2096-2115]	0	2046.94	0	210718		High	High	0	0.000527	39	74.74	R.TPMSVLQQTGGSMMDGPGPR.I	[2096-2115]		Used
	High	[R].TPAASAVNLAGAR.[T]			1.56796e-05	0	1	1	1	Q8BTI8	Q8BTI8 [2241-2253]	0	1198.65	0	4.25918e+06		High	High	0	6.025e-06	53	49.36	R.TPAASAVNLAGAR.T	[2241-2253]		Used
	High	[R].TPAALAALSLTGSGTPPTAANYPSSSR.[T]			2.95692e-06	0	1	1	1	Q8BTI8	Q8BTI8 [2254-2280]	0	2559.3	0	473280		High	High	0	9.864e-07	46	79.3	R.TPAALAALSLTGSGTPPTAANYPSSSR.T	[2254-2280]		Used
	High	[K].VSSPVLETVQQR.[T]	1xPhospho [S3(99.5)]	Q8BTI8 1xPhospho [S1360(99.5)]	0.000256613	0	1	1	1	Q8BTI8	Q8BTI8 [1358-1369]	0	1422.7	0	3.7762e+06		High	High	0	0.000125	56	53.3	K.VSSPVLETVQQR.T	[1358-1369]	1xPhospho [S1360(99.5)]	Used
	High	[R].SAHGTAPVNIAGSR.[T]			0.000200265	0	1	1	2	Q8BTI8	Q8BTI8 [2296-2309]	0	1337.69	0	3.55369e+06		High	High	0	9.567e-05	43	36.8	R.SAHGTAPVNIAGSR.T	[2296-2309]		Used
	High	[K].SGTPPRPGSVTNMQADECTATPQR.[Q]	1xCarbamidomethyl [C18]; 1xPhospho [S/T]		7.30851e-07	0	1	1	4	Q8BTI8	Q8BTI8 [821-844]	0	2638.14	0	389033		High	High	0	2.166e-07	69	51.37	K.SGTPPRPGSVTNMQADECTATPQR.Q	[821-844]		Used
	High	[K].SEQPLSQVLPSLSPEHK.[E]	1xPhospho [S13(100)]	Q8BTI8 1xPhospho [S1216(100)]	0.00122363	0	1	1	3	Q8BTI8	Q8BTI8 [1204-1220]	0	1955.95	0	2.84669e+06		High	High	0	0.0006846	37	74.75	K.SEQPLSQVLPSLSPEHK.E	[1204-1220]	1xPhospho [S1216(100)]	Used
	High	[K].RPNPDILDHER.[K]			9.88258e-05	0	1	1	1	Q8BTI8	Q8BTI8 [52-62]	0	1361.69	0	1.94588e+06		High	High	0	4.449e-05	51	39.46	K.RPNPDILDHER.K	[52-62]		Used
	High	[R].SSSPVTELTAR.[S]	1xPhospho [S3(100)]	Q8BTI8 1xPhospho [S1068(100)]	0.00260938	0	1	1	1	Q8BTI8	Q8BTI8 [1066-1076]	0	1227.56	0	2.21299e+06		High	High	0	0.001548	38	52.47	R.SSSPVTELTAR.S	[1066-1076]	1xPhospho [S1068(100)]	Used
	High	[R].SSVPENHAQSR.[I]			0.000302732	0	1	1	1	Q8BTI8	Q8BTI8 [2122-2132]	0	1211.58	0	1.06374e+06		High	High	0	0.0001495	27	19.48	R.SSVPENHAQSR.I	[2122-2132]		Used
	High	[R].SVVQTTPVAGSQSLSSGTVAK.[S]			1.08368e-07	0	1	1	2	Q8BTI8	Q8BTI8 [2416-2436]	0	2004.06	0	5.88283e+06		High	High	0	2.716e-08	68	54.71	R.SVVQTTPVAGSQSLSSGTVAK.S	[2416-2436]		Used
	High	[R].TAPAANLASR.[I]			0.000595184	0	1	1	1	Q8BTI8	Q8BTI8 [2174-2183]	0	971.527	0	2.67859e+06		High	High	0	0.0003126	43	34.32	R.TAPAANLASR.I	[2174-2183]		Used
	High	[K].SLLPNSSQDELMEVEK.[S]			2.73421e-05	0	1	1	1	Q8BTI8	Q8BTI8 [1188-1203]	0	1818.88	0	2.13076e+06		High	High	0	1.105e-05	52	72.25	K.SLLPNSSQDELMEVEK.S	[1188-1203]		Used
	High	[R].SPVPSAFSDQSR.[S]			2.16603e-05	0	1	1	1	Q8BTI8	Q8BTI8 [2404-2415]	0	1277.61	0	3799166		High	High	0	8.571e-06	58	49.62	R.SPVPSAFSDQSR.S	[2404-2415]		Used
	High	[K].EETPGQRPVVTETHQLAELNEK.[K]			3.15005e-07	0	1	1	2	Q8BTI8	Q8BTI8 [109-130]	0	2505.26	0	7.09501e+06		High	High	0	8.7e-08	34	54.93	K.EETPGQRPVVTETHQLAELNEK.K	[109-130]		Used
	High	[R].AAFGISDSYVDGSSFDPQR.[R]			0.000187171	0	1	1	2	Q8BTI8	Q8BTI8 [137-155]	0	2018.91	0	2206414		High	High	0	8.926e-05	49	76.04	R.AAFGISDSYVDGSSFDPQR.R	[137-155]		Used
	High	[K].TKPDSSIYPLVDSK.[S]			0.00360009	0.000134768	1	1	1	Q8BTI8	Q8BTI8 [1103-1116]	0	1549.81	0	2.87739e+06		High	High	9.54e-05	0.002199	34	54.39	K.TKPDSSIYPLVDSK.S	[1103-1116]		Used
	High	[R].HSLSGSSPGMK.[D]			0.00373726	0.000134768	1	1	1	Q8BTI8	Q8BTI8 [1413-1423]	0	1087.52	0	475450		High	High	9.54e-05	0.002299	34	26.56	R.HSLSGSSPGMK.D	[1413-1423]		Used
	High	[R].TPAGLAPTNLSSSR.[M]			0.00329098	0.000134768	1	1	1	Q8BTI8	Q8BTI8 [2310-2323]	0	1371.72	0	6.60517e+06		High	High	9.54e-05	0.001991	22	50.77	R.TPAGLAPTNLSSSR.M	[2310-2323]		Used
	High	[R].SSSPVTELTAR.[S]			0.0046072	0.000134768	1	1	1	Q8BTI8	Q8BTI8 [1066-1076]	0	1147.6	0	409351		High	High	9.54e-05	0.002881	25	50.77	R.SSSPVTELTAR.S	[1066-1076]		Used
	High	[R].KPIDSLR.[D]			0.00326645	0.000134768	1	1	1	Q8BTI8	Q8BTI8 [2634-2640]	0	828.494	0	1.97897e+06		High	High	9.54e-05	0.00198	48	30.26	R.KPIDSLR.D	[2634-2640]		Used
	High	[R].TAVAPSAVNLADPR.[T]			0.0033157	0.000134768	1	1	1	Q8BTI8	Q8BTI8 [2227-2240]	0	1381.74	0	3.7371e+06		High	High	9.54e-05	0.002016	36	56.86	R.TAVAPSAVNLADPR.T	[2227-2240]		Used
	High	[K].GHTQTWPDTSSPEVMQTQVESPLLQSK.[S]			0.00526989	0.000134768	1	1	2	Q8BTI8	Q8BTI8 [1028-1054]	0	3011.44	0	522349		High	High	9.54e-05	0.003345	18	75.36	K.GHTQTWPDTSSPEVMQTQVESPLLQSK.S	[1028-1054]		Used
	High	[K].VSSPVLETVQQR.[T]			0.00664019	0.000259094	1	1	1	Q8BTI8	Q8BTI8 [1358-1369]	0	1342.73	0	1.10695e+06		High	High	0.0001833	0.004271	26	54.36	K.VSSPVLETVQQR.T	[1358-1369]		Used
	High	[R].IPAASAAAMNLASAR.[T]			0.00770604	0.000259094	1	1	1	Q8BTI8	Q8BTI8 [2184-2198]	0	1414.75	0	378578		High	High	0.0001833	0.005022	28	63.04	R.IPAASAAAMNLASAR.T	[2184-2198]		Used
	High	[R].RQPSPQPSPR.[D]			0.00836269	0.000369772	1	1	1	Q8BTI8	Q8BTI8 [2653-2662]	1	1149.61	0	140320		High	High	0.0002607	0.005512	22	22.52	R.RQPSPQPSPR.D	[2653-2662]		Used
	High	[R].SRTPPSAPSQSR.[M]	1xPhospho [S/T]		0.00955842	0.000369772	1	1	1	Q8BTI8	Q8BTI8 [2360-2371]	1	1350.62	0	811047		High	High	0.0002607	0.006384	31	27.6	R.SRTPPSAPSQSR.M	[2360-2371]		Used
	High	[K].AAETPAVASCWSGPQVSPEHK.[E]	1xCarbamidomethyl [C10]; 1xPhospho [S17(100)]	Q8BTI8 1xPhospho [S1269(100)]	0.0129473	0.000481874	1	1	1	Q8BTI8	Q8BTI8 [1253-1273]	0	2289	0	1.42777e+06		High	High	0.0003391	0.008834	14	59.94	K.AAETPAVASCWSGPQVSPEHK.E	[1253-1273]	1xPhospho [S1269(100)]	Used
	High	[R].HSGSTSPYLK.[S]			0.0122948	0.000481874	1	1	1	Q8BTI8	Q8BTI8 [959-968]	0	1076.54	0	1.18662e+06		High	High	0.0003391	0.008386	19	28.89	R.HSGSTSPYLK.S	[959-968]		Used
	High	[K].VGLFSSQK.[V]			0.0162688	0.000816031	1	1	1	Q8BTI8	Q8BTI8 [1350-1357]	0	865.478	0	2369429		High	High	0.0009011	0.01133	27	47.6	K.VGLFSSQK.V	[1350-1357]		Used
	High	[R].DKFSPTQDRPESSTVLK.[V]	1xPhospho [S4(100)]	Q8BTI8 1xPhospho [S1151(100)]	0.0221258	0.00165838	1	1	1	Q8BTI8	Q8BTI8 [1148-1164]	1	2014.95	0	2.43764e+06		High	High	0.001543	0.01578	14	49.84	R.DKFSPTQDRPESSTVLK.V	[1148-1164]	1xPhospho [S1151(100)]	Used
	High	[K].FSPTQDRPESSTVLK.[V]			0.0277169	0.00236785	1	1	1	Q8BTI8	Q8BTI8 [1150-1164]	0	1691.86	0	1.7455e+06		High	High	0.002026	0.02025	6	47.78	K.FSPTQDRPESSTVLK.V	[1150-1164]		Used
	High	[R].SLSYSPVER.[R]			0.027121	0.00236785	1	1	1	Q8BTI8	Q8BTI8 [2644-2652]	0	1037.53	0	3245297		High	High	0.002026	0.01975	28	46.22	R.SLSYSPVER.R	[2644-2652]		Used
	High	[R].TSPLMLDR.[A]			0.0320252	0.00284841	1	1	1	Q8BTI8	Q8BTI8 [2350-2357]	0	932.487	0	490131		High	High	0.002351	0.0236	31	52.65	R.TSPLMLDR.A	[2350-2357]		Used
	High	[K].SFLVQSR.[L]			0.0322567	0.00295051	1	1	1	Q8BTI8	Q8BTI8 [1117-1123]	0	836.462	0	3.29545e+06		High	High	0.002422	0.02388	34	46.09	K.SFLVQSR.L	[1117-1123]		Used
	High	[R].TPAAAAAMNLASPR.[T]	1xOxidation [M8]		0.0512921	0.00452956	1	1	1	Q8BTI8	Q8BTI8 [2213-2226]	0	1357.69	0		No Quan Values	High	High	0.003611	0.0395	18		R.TPAAAAAMNLASPR.T	[2213-2226]		Not Used
	High	[-].MYNGIGLPTPR.[G]	1xCarbamyl [N-Term]	Q8BTI8 1xCarbamyl [N-Term]	0.063762	0.00545978	1	1	1	Q8BTI8	Q8BTI8 [1-11]	0	1261.64	0		No Quan Values	High	High	0.004497	0.05002	14		-.MYNGIGLPTPR.G	[1-11]	1xCarbamyl [N-Term]	Not Used
	High	[R].QSHSESSPDGEVK.[S]			0.0646574	0.00545978	1	1	1	Q8BTI8	Q8BTI8 [845-857]	0	1386.61	0	392308		High	High	0.004497	0.05103	9	21.63	R.QSHSESSPDGEVK.S	[845-857]		Used
	High	[R].VPLSAYDR.[V]			0.0674149	0.00580843	1	1	1	Q8BTI8	Q8BTI8 [2338-2345]	0	920.484	0	5.60099e+06		High	High	0.004734	0.05306	23	43.62	R.VPLSAYDR.V	[2338-2345]		Used
	High	[R].DKFSPTQDRPESSTVLK.[V]			0.0806789	0.00703754	1	1	1	Q8BTI8	Q8BTI8 [1148-1164]	1	1934.98	0	1.65474e+06		High	High	0.00581	0.06469	7	46.23	R.DKFSPTQDRPESSTVLK.V	[1148-1164]		Used
	High	[K].EELNGSFLNQTEADPSVDMK.[E]			0.102336	0.00916801	1	1	1	Q8BTI8	Q8BTI8 [1310-1329]	0	2224.01	0	506612		High	High	0.007786	0.08421	12	71.39	K.EELNGSFLNQTEADPSVDMK.E	[1310-1329]		Used
	High	[R].TSPLMLDR.[A]	1xPhospho [T1(99.7)]	Q8BTI8 1xPhospho [T2350(99.7)]	0.104418	0.00932637	1	1	1	Q8BTI8	Q8BTI8 [2350-2357]	0	1012.45	0	1.45553e+06		High	High	0.007955	0.08601	20	54.81	R.TSPLMLDR.A	[2350-2357]	1xPhospho [T2350(99.7)]	Used
	High	[R].TSPAPWK.[R]			0.106538	0.00956412	1	1	1	Q8BTI8	Q8BTI8 [1812-1818]	0	786.414	0	969771		High	High	0.008125	0.08744	20	38.84	R.TSPAPWK.R	[1812-1818]		Used
	Medium	[R].DLQSSER.[V]			0.132513	0.0122575	1	1	1	Q8BTI8	Q8BTI8 [2663-2669]	0	834.395	0	1.05991e+06		Medium	Medium	0.01158	0.1113	28	21.99	R.DLQSSER.V	[2663-2669]		Used
	Medium	[R].MSQVPAPVPLMSLR.[T]			0.138688	0.0127066	1	1	1	Q8BTI8	Q8BTI8 [2160-2173]	0	1525.82	0	156778		Medium	Medium	0.01193	0.1172	18	81.88	R.MSQVPAPVPLMSLR.T	[2160-2173]		Used
	Medium	[R].RSSSELSPEVVEK.[V]	1xPhospho [S3(98.9)]	Q8BTI8 1xPhospho [S1339(98.9)]	0.176684	0.0160421	1	1	2	Q8BTI8	Q8BTI8 [1337-1349]	1	1526.71	0	669546		Medium	Medium	0.01516	0.1515	24	46.54	R.RSSSELSPEVVEK.V	[1337-1349]	1xPhospho [S1339(98.9)]	Used
	Medium	[R].EGRPQEPTPAK.[R]			0.202377	0.0184417	1	1	1	Q8BTI8	Q8BTI8 [2546-2556]	0	1209.62	0	455188		Medium	Medium	0.01726	0.1758	14	25.5	R.EGRPQEPTPAK.R	[2546-2556]		Used
	Medium	[R].LMLLEK.[D]			0.249237	0.0235374	1	1	1	Q8BTI8	Q8BTI8 [96-101]	0	746.448	0	721279		Medium	Medium	0.02202	0.2211	23	57	R.LMLLEK.D	[96-101]		Used
	Medium	[K].ALPQTPR.[A]			0.259515	0.0250171	1	1	1	Q8BTI8	Q8BTI8 [1444-1450]	0	782.452	0		No Quan Values	Medium	Medium	0.02376	0.2311	21		K.ALPQTPR.A	[1444-1450]		Not Used
	Medium	[K].RVPSPTPVPK.[E]	1xPhospho [S4(99.5)]	Q8BTI8 1xPhospho [S2535(99.5)]	0.324041	0.0328133	1	1	1	Q8BTI8	Q8BTI8 [2532-2541]	1	1157.61	0	2.40628e+06		Medium	Medium	0.03035	0.2936	23	38.46	K.RVPSPTPVPK.E	[2532-2541]	1xPhospho [S2535(99.5)]	Used
	Medium	[K].SMLQTPPDQNLSGSK.[S]	1xOxidation [M2]		0.427916	0.0459239	1	1	1	Q8BTI8	Q8BTI8 [969-983]	0	1618.77	0		No Quan Values	Medium	Medium	0.04323	0.3959	6		K.SMLQTPPDQNLSGSK.S	[969-983]		Not Used
	Medium	[K].SEISTDPK.[L]			0.429948	0.0463191	1	1	1	Q8BTI8	Q8BTI8 [1084-1091]	0	876.431	0	3051654		Medium	Medium	0.04359	0.3988	20	26.84	K.SEISTDPK.L	[1084-1091]		Used
	Medium	[R].GGSGYHSRSPTR.[Q]	2xPhospho [S7(99.4); S9(99.4)]	Q8BTI8 2xPhospho [S1778(99.4); S1780(99.4)]	0.450506	0.0479611	1	1	1	Q8BTI8	Q8BTI8 [1772-1783]	1	1421.54	0	102300		Medium	Medium	0.0451	0.4189	23	19.45	R.GGSGYHSRSPTR.Q	[1772-1783]	2xPhospho [S1778(99.4); S1780(99.4)]	Used
Master Protein	Q60864	Stress-induced-phosphoprotein 1 OS=Mus musculus OX=10090 GN=Stip1 PE=1 SV=1	49	33	68	33	1	543	62.5	6.8	1048	33	0	3.02273e+08	High	Phospho [S481(100)]; Acetyl [N-Term]
	Confidence	Annotated Sequence	Modifications	Modifications in Master Proteins	Qvality PEP	Qvality q-value	# Protein Groups	# Proteins	# PSMs	Master Protein Accessions	Positions in Master Proteins	# Missed Cleavages	Theo. MH+ [Da]	# Razor Quan Results	Abundance: F4: Sample	Quan Info	Found in Sample: [S4] F4: Sample	Confidence (by Search Engine): A2 Mascot	Percolator q-Value (by Search Engine): A2 Mascot	Percolator PEP (by Search Engine): A2 Mascot	Ions Score (by Search Engine): A2 Mascot	Top Apex RT [min]	Sequence in Protein	Positions in Protein	Peptide Group Modifications in Protein	Quan Usage
	High	[K].LMDVGLIAIR.[-]	1xOxidation [M2]		0.00243926	0	1	1	5	Q60864	Q60864 [534-543]	0	1116.64	0	1.20419e+06		High	High	0	0.001439	50	71.43	K.LMDVGLIAIR.-	[534-543]		Used
	High	[K].LMDVGLIAIR.[-]			5.06329e-05	0	1	1	2	Q60864	Q60864 [534-543]	0	1100.65	0	3.3357e+06		High	High	0	2.158e-05	55	81.83	K.LMDVGLIAIR.-	[534-543]		Used
	High	[-].MEQVNELKEK.[G]	1xAcetyl [N-Term]	Q60864 1xAcetyl [N-Term]	0.00054389	0	1	1	1	Q60864	Q60864 [1-10]	1	1289.64	0	2.92207e+06		High	High	0	0.0002826	50	55.57	-.MEQVNELKEK.G	[1-10]	1xAcetyl [N-Term]	Used
	High	[R].HDSPEDVKR.[R]			5.75322e-05	0	1	1	1	Q60864	Q60864 [479-487]	1	1082.52	0	1.9788e+06		High	High	0	2.475e-05	55	19.26	R.HDSPEDVKR.R	[479-487]		Used
	High	[K].LDPQNHVLYSNR.[S]			1.46543e-05	0	1	1	1	Q60864	Q60864 [33-44]	0	1455.73	0	2803192		High	High	0	5.603e-06	61	43.84	K.LDPQNHVLYSNR.S	[33-44]		Used
	High	[R].LAYINPDLALEEK.[N]			9.12776e-06	0	1	1	2	Q60864	Q60864 [352-364]	0	1488.79	0	3.04424e+07		High	High	0	3.34e-06	54	74.6	R.LAYINPDLALEEK.N	[352-364]		Used
	High	[K].KEPKPEPMEEDLPENK.[K]			1.892e-05	0	1	1	1	Q60864	Q60864 [207-222]	1	1909.92	0	4.72456e+06		High	High	0	7.376e-06	39	43.17	K.KEPKPEPMEEDLPENK.K	[207-222]		Used
	High	[R].TYEEGLKHEANNLQLK.[E]			0.000940949	0	1	1	2	Q60864	Q60864 [94-109]	1	1886.96	0	7.29213e+06		High	High	0	0.0005123	39	53.44	R.TYEEGLKHEANNLQLK.E	[94-109]		Used
	High	[K].YKDAIHFYNK.[S]			0.00213148	0	1	1	1	Q60864	Q60864 [316-325]	1	1298.65	0	2962255		High	High	0	0.001249	25	44.11	K.YKDAIHFYNK.S	[316-325]		Used
	High	[K].DPQALSEHLK.[N]			0.0017672	0	1	1	2	Q60864	Q60864 [514-523]	0	1137.59	0	3.25259e+07		High	High	0	0.001015	30	42.72	K.DPQALSEHLK.N	[514-523]		Used
	High	[K].DPQALSEHLKNPVIAQK.[I]			1.51014e-05	0	1	1	1	Q60864	Q60864 [514-530]	1	1888.03	0	4.14825e+06		High	High	0	5.766e-06	51	56.43	K.DPQALSEHLKNPVIAQK.I	[514-530]		Used
	High	[R].ELIEQLQNKPSDLGTK.[L]			2.54431e-06	0	1	1	3	Q60864	Q60864 [154-169]	0	1812.97	0	2.88842e+07		High	High	0	8.405e-07	46	57.85	R.ELIEQLQNKPSDLGTK.L	[154-169]		Used
	High	[K].ELDPTNMTYITNQAAVHFEK.[G]	1xOxidation [M7]		3.23595e-06	0	1	1	1	Q60864	Q60864 [253-272]	0	2338.1	0	1.40604e+06		High	High	0	1.083e-06	81	66.97	K.ELDPTNMTYITNQAAVHFEK.G	[253-272]		Used
	High	[K].ELDPTNMTYITNQAAVHFEK.[G]			2.54431e-06	0	1	1	1	Q60864	Q60864 [253-272]	0	2322.11	0	5437053		High	High	0	8.368e-07	94	79.55	K.ELDPTNMTYITNQAAVHFEK.G	[253-272]		Used
	High	[K].EPKPEPMEEDLPENK.[K]			0.00186244	0	1	1	1	Q60864	Q60864 [208-222]	0	1781.83	0	815962		High	High	0	0.001078	23	47.91	K.EPKPEPMEEDLPENK.K	[208-222]		Used
	High	[K].AAALEAMKDYTK.[A]			2.79655e-05	0	1	1	2	Q60864	Q60864 [435-446]	1	1311.66	0	2.98268e+06		High	High	0	1.127e-05	50	51.54	K.AAALEAMKDYTK.A	[435-446]		Used
	High	[R].AMADPEVQQIMSDPAMR.[L]			1.37826e-07	0	1	1	3	Q60864	Q60864 [489-505]	0	1889.86	0	2840773		High	High	0	3.524e-08	89	74.13	R.AMADPEVQQIMSDPAMR.L	[489-505]		Used
	High	[R].AMADPEVQQIMSDPAMR.[L]	1xOxidation [M]		0.000131484	0	1	1	7	Q60864	Q60864 [489-505]	0	1905.85	0	2.13806e+06		High	High	0	6.061e-05	35	67.48	R.AMADPEVQQIMSDPAMR.L	[489-505]		Used
	High	[K].EKELGNDAYK.[K]			0.00427554	0.000134768	1	1	1	Q60864	Q60864 [228-237]	1	1166.57	0	1635916		High	High	9.54e-05	0.002653	47	28.37	K.EKELGNDAYK.K	[228-237]		Used
	High	[K].HEANNLQLK.[E]			0.00339097	0.000134768	1	1	2	Q60864	Q60864 [101-109]	0	1066.56	0	5.58791e+06		High	High	9.54e-05	0.002065	36	30.22	K.HEANNLQLK.E	[101-109]		Used
	High	[K].EGLQNMEAR.[L]			0.00453888	0.000134768	1	1	2	Q60864	Q60864 [110-118]	0	1047.49	0	20531790		High	High	9.54e-05	0.002824	46	39.99	K.EGLQNMEAR.L	[110-118]		Used
	High	[K].KEPKPEPMEEDLPENK.[K]	1xOxidation [M8]		0.00538919	0.000134768	1	1	2	Q60864	Q60864 [207-222]	1	1925.92	0	972883		High	High	9.54e-05	0.003402	18	36.36	K.KEPKPEPMEEDLPENK.K	[207-222]		Used
	High	[K].TVDLKPDWGK.[G]			0.00362712	0.000134768	1	1	3	Q60864	Q60864 [64-73]	0	1158.62	0	1.79812e+07		High	High	0.0004168	0.009289	29	53.42	K.TVDLKPDWGK.G	[64-73]		Used
	High	[K].TVDLKPDWGK.[G]	1xCarbamyl [N-Term]	Q60864 1xCarbamyl [N-Term]	0.00593791	0.000134768	1	1	1	Q60864	Q60864 [64-73]	0	1201.62	0	223344		High	High	9.54e-05	0.003803	30	62.37	K.TVDLKPDWGK.G	[64-73]	1xCarbamyl [N-Term]	Used
	High	[R].AKELDPTNMTYITNQAAVHFEK.[G]			0.00382205	0.000134768	1	1	1	Q60864	Q60864 [251-272]	1	2521.24	0	343740		High	High	9.54e-05	0.002352	39	73.58	R.AKELDPTNMTYITNQAAVHFEK.G	[251-272]		Used
	High	[R].KAAALEAMK.[D]			0.00830077	0.000369772	1	1	1	Q60864	Q60864 [434-442]	1	932.523	0	1.39486e+06		High	High	0.0002607	0.005479	45	31.19	R.KAAALEAMK.D	[434-442]		Used
	High	[R].LILEQMQK.[D]	1xOxidation [M6]		0.0181622	0.00137638	1	1	1	Q60864	Q60864 [506-513]	0	1018.56	0	1.95359e+06		High	High	0.001285	0.01274	36	41.87	R.LILEQMQK.D	[506-513]		Used
	High	[R].SLLSDPTYR.[E]			0.0198301	0.00158784	1	1	1	Q60864	Q60864 [145-153]	0	1051.54	0	25954022		High	High	0.001426	0.01406	48	54.52	R.SLLSDPTYR.E	[145-153]		Used
	High	[R].TYEEGLK.[H]			0.0234538	0.00165838	1	1	1	Q60864	Q60864 [94-100]	0	839.415	0	5042111		High	High	0.001543	0.01682	35	32.55	R.TYEEGLK.H	[94-100]		Used
	High	[R].LILEQMQK.[D]			0.0224508	0.00165838	1	1	1	Q60864	Q60864 [506-513]	0	1002.57	0	17641114		High	High	0.001543	0.01605	43	54.52	R.LILEQMQK.D	[506-513]		Used
	High	[-].MEQVNELK.[E]	1xAcetyl [N-Term]	Q60864 1xAcetyl [N-Term]	0.0331992	0.00303605	1	1	1	Q60864	Q60864 [1-8]	0	1032.5	0	3.33912e+06		High	High	0.002477	0.02453	35	61.18	-.MEQVNELK.E	[1-8]	1xAcetyl [N-Term]	Used
	High	[K].KEPKPEPMEEDLPENKK.[Q]			0.0383227	0.00389644	1	1	1	Q60864	Q60864 [207-223]	2	2038.02	0	3.17183e+06		High	High	0.003063	0.0289	12	38.86	K.KEPKPEPMEEDLPENKK.Q	[207-223]		Used
	High	[-].MEQVNELKEK.[G]	1xAcetyl [N-Term]; 1xOxidation [M1]	Q60864 1xAcetyl [N-Term]	0.045798	0.00440219	1	1	1	Q60864	Q60864 [1-10]	1	1305.64	0		No Quan Values	High	High	0.003538	0.03489	26		-.MEQVNELKEK.G	[1-10]	1xAcetyl [N-Term]	Not Used
	High	[K].ELGNDAYK.[K]			0.0535095	0.00465462	1	1	1	Q60864	Q60864 [230-237]	0	909.431	0	10838191		High	High	0.003686	0.04138	29	31.74	K.ELGNDAYK.K	[230-237]		Used
	High	[K].GDYPQAMK.[H]			0.078492	0.0067045	1	1	1	Q60864	Q60864 [374-381]	0	909.413	0	7417798		High	High	0.005514	0.06305	19	35.05	K.GDYPQAMK.H	[374-381]		Used
	High	[K].AMDVYQK.[A]			0.108696	0.0098067	1	1	1	Q60864	Q60864 [447-453]	0	854.408	0	6754312		High	High	0.008401	0.08945	30	33.55	K.AMDVYQK.A	[447-453]		Used
	Medium	[R].HDSPEDVKR.[R]	1xPhospho [S3(100)]	Q60864 1xPhospho [S481(100)]	0.136011	0.0124886	1	1	1	Q60864	Q60864 [479-487]	1	1162.49	0	167079		Medium	Medium	0.01179	0.1147	15	20.42	R.HDSPEDVKR.R	[479-487]	1xPhospho [S481(100)]	Used
	Medium	[K].NPVIAQK.[I]			0.154727	0.0137563	1	1	1	Q60864	Q60864 [524-530]	0	769.457	0	12795282		Medium	Medium	0.01296	0.1314	27	27.21	K.NPVIAQK.I	[524-530]		Used
	Medium	[K].EGLQNMEAR.[L]	1xOxidation [M6]		0.164879	0.0147453	1	1	1	Q60864	Q60864 [110-118]	0	1063.48	0	3.09144e+06		Medium	Medium	0.01383	0.1408	26	26.96	K.EGLQNMEAR.L	[110-118]		Used
	Medium	[R].ELIEQLQNKPSDLGTK.[L]	1xCarbamyl [N-Term]	Q60864 1xCarbamyl [N-Term]	0.168031	0.0149741	1	1	1	Q60864	Q60864 [154-169]	0	1855.98	0	120419		Medium	Medium	0.01444	0.1438	10	74.56	R.ELIEQLQNKPSDLGTK.L	[154-169]	1xCarbamyl [N-Term]	Used
	Medium	[R].TPDVLKK.[C]			0.186854	0.0174444	1	1	1	Q60864	Q60864 [332-338]	1	800.488	0	2.94267e+06		Medium	Medium	0.0163	0.1614	26	28.95	R.TPDVLKK.C	[332-338]		Used
	Medium	[K].HYTEAIKR.[N]			0.220223	0.0208678	1	1	1	Q60864	Q60864 [382-389]	1	1017.55	0	417051		Medium	Medium	0.0195	0.1926	26	23.95	K.HYTEAIKR.N	[382-389]		Used
	Medium	[R].IGNSYFK.[E]			0.22287	0.0213991	1	1	1	Q60864	Q60864 [306-312]	0	828.425	0	12298020		Medium	Medium	0.02002	0.1951	19	44.64	R.IGNSYFK.E	[306-312]		Used
	Medium	[K].AMDVYQK.[A]	1xOxidation [M2]		0.261008	0.0251554	1	1	1	Q60864	Q60864 [447-453]	0	870.403	0	813544		Medium	Medium	0.0238	0.2317	23	23.41	K.AMDVYQK.A	[447-453]		Used
Master Protein	Q7TSC1	Protein PRRC2A OS=Mus musculus OX=10090 GN=Prrc2a PE=1 SV=1	26	42	63	40	1	2158	229.1	9.39	1038	42	0	7.07215e+07	High	Phospho [S1217(99.5)]
	Confidence	Annotated Sequence	Modifications	Modifications in Master Proteins	Qvality PEP	Qvality q-value	# Protein Groups	# Proteins	# PSMs	Master Protein Accessions	Positions in Master Proteins	# Missed Cleavages	Theo. MH+ [Da]	# Razor Quan Results	Abundance: F4: Sample	Quan Info	Found in Sample: [S4] F4: Sample	Confidence (by Search Engine): A2 Mascot	Percolator q-Value (by Search Engine): A2 Mascot	Percolator PEP (by Search Engine): A2 Mascot	Ions Score (by Search Engine): A2 Mascot	Top Apex RT [min]	Sequence in Protein	Positions in Protein	Peptide Group Modifications in Protein	Quan Usage
	High	[K].LISGPLSPMSR.[A]			0.00123285	0	1	1	1	Q7TSC1	Q7TSC1 [1211-1221]	0	1157.63	0	1.0378e+06		High	High	0	0.0006895	54	62.07	K.LISGPLSPMSR.A	[1211-1221]		Used
	High	[R].MPPPANLPSLK.[SA]			8.82919e-05	0	3	3	2	Q7TPM1; Q3TLH4; Q7TSC1	Q7TPM1 [57-67]; Q3TLH4 [56-66]; Q7TSC1 [56-66]	0	1164.64	0	2397299	Shared	High	High	0	3.932e-05	56	62.38	R.MPPPANLPSLK.A	[56-66]		Not Used
	High	[R].HGLQSLGK.[V]			0.00219635	0	3	3	1	Q7TPM1; Q3TLH4; Q7TSC1	Q7TPM1 [43-50]; Q3TLH4 [42-49]; Q7TSC1 [42-49]	0	839.473	0	10052087	Shared	High	High	0	0.00129	44	28.65	R.HGLQSLGK.V	[42-49]		Not Used
	High	[R].GSETGSETHESDLAPSDK.[E]			1.34754e-07	0	1	1	1	Q7TSC1	Q7TSC1 [1103-1120]	0	1846.79	0	1099458		High	High	0	3.448e-08	49	33.4	R.GSETGSETHESDLAPSDK.E	[1103-1120]		Used
	High	[R].GGGSGGTNHPSAPR.[G]			4.04139e-05	0	1	1	1	Q7TSC1	Q7TSC1 [1065-1078]	0	1251.58	0	1.4701e+06		High	High	0	1.687e-05	37	20.56	R.GGGSGGTNHPSAPR.G	[1065-1078]		Used
	High	[R].GGPPCKPPAPEDEDEAWR.[Q]	1xCarbamidomethyl [C5]		3.27065e-07	0	1	1	1	Q7TSC1	Q7TSC1 [431-448]	0	2007.89	0	1.85945e+06		High	High	0	9.029e-08	51	51.4	R.GGPPCKPPAPEDEDEAWR.Q	[431-448]		Used
	High	[R].GPVGNWGPPGDYPDR.[G]			1.28408e-06	0	1	1	1	Q7TSC1	Q7TSC1 [416-430]	0	1583.72	0	3.72061e+06		High	High	0	3.974e-07	82	62.74	R.GPVGNWGPPGDYPDR.G	[416-430]		Used
	High	[R].GPDDLEGPDSK.[L]			0.00010574	0	1	1	1	Q7TSC1	Q7TSC1 [214-224]	0	1129.5	0	1.73075e+06		High	High	0	4.771e-05	55	34.86	R.GPDDLEGPDSK.L	[214-224]		Used
	High	[K].KEPSKEEPPQLSGPEAGR.[K]			0.00219635	0	1	1	4	Q7TSC1	Q7TSC1 [886-903]	2	1935.98	0	1.27244e+06		High	High	9.54e-05	0.002536	48	39.02	K.KEPSKEEPPQLSGPEAGR.K	[886-903]		Used
	High	[R].SDSGGSSSEPFER.[H]			3.50369e-05	0	1	1	1	Q7TSC1	Q7TSC1 [759-771]	0	1341.56	0	1.6307e+06		High	High	0	1.446e-05	61	37.11	R.SDSGGSSSEPFER.H	[759-771]		Used
	High	[R].SEGSEYEEIPK.[R]			0.00253236	0	1	1	1	Q7TSC1	Q7TSC1 [1087-1097]	0	1267.57	0	2.62765e+06		High	High	0	0.001503	34	46.82	R.SEGSEYEEIPK.R	[1087-1097]		Used
	High	[R].SFSSQRPGMDR.[Q]			0.00264876	0	1	1	1	Q7TSC1	Q7TSC1 [1380-1390]	0	1267.58	0	2.52224e+06		High	High	0	0.001575	24	34.26	R.SFSSQRPGMDR.Q	[1380-1390]		Used
	High	[K].QSSSEISLAVER.[A]			1.75293e-07	0	1	1	1	Q7TSC1	Q7TSC1 [453-464]	0	1305.66	0	1.89874e+06		High	High	0	4.586e-08	94	53.77	K.QSSSEISLAVER.A	[453-464]		Used
	High	[K].RPPTAPENTPSVPSGVK.[S]			7.65452e-05	0	1	1	1	Q7TSC1	Q7TSC1 [124-140]	0	1733.92	0	6.67894e+06		High	High	0	3.362e-05	19	45.91	K.RPPTAPENTPSVPSGVK.S	[124-140]		Used
	High	[K].SLEQGDETPKVPKPDALK.[T]			0.00266867	0	1	1	1	Q7TSC1	Q7TSC1 [967-984]	1	1952.03	0	721963		High	High	0	0.001586	15	52	K.SLEQGDETPKVPKPDALK.T	[967-984]		Used
	High	[K].SLEIQKPAVAPR.[H]			0.000272509	0	1	1	2	Q7TSC1	Q7TSC1 [30-41]	0	1308.76	0	4.01516e+06		High	High	0	0.0001531	51	48.55	K.SLEIQKPAVAPR.H	[30-41]		Used
	High	[K].SSDASTAQPPESQPLPASQTPASNQPK.[R]			1.99419e-05	0	1	1	2	Q7TSC1	Q7TSC1 [97-123]	0	2721.3	0	1.0651e+06		High	High	0	7.826e-06	21	47.62	K.SSDASTAQPPESQPLPASQTPASNQPK.R	[97-123]		Used
	High	[R].DGGGRGPDDLEGPDSK.[L]			2.65325e-05	0	1	1	2	Q7TSC1	Q7TSC1 [209-224]	1	1571.69	0	2.15231e+06		High	High	0	1.063e-05	35	35.58	R.DGGGRGPDDLEGPDSK.L	[209-224]		Used
	High	[R].ESAEQSSGPGPSLRPQNSTTWR.[D]			5.377e-05	0	1	1	1	Q7TSC1	Q7TSC1 [187-208]	0	2372.12	0	2.70706e+06		High	High	0	2.294e-05	39	51.71	R.ESAEQSSGPGPSLRPQNSTTWR.D	[187-208]		Used
	High	[R].EEFPTLQAAGDQDK.[A]			9.22566e-07	0	1	1	1	Q7TSC1	Q7TSC1 [168-181]	0	1548.72	0	3.64966e+06		High	High	0	2.795e-07	76	58.89	R.EEFPTLQAAGDQDK.A	[168-181]		Used
	High	[K].EDNLKEFDQLDQENDDGWAGAHEEVDYTEK.[L]			0.000102609	0	1	1	1	Q7TSC1	Q7TSC1 [309-338]	1	3539.5	0	424795		High	High	0	4.62e-05	29	71.81	K.EDNLKEFDQLDQENDDGWAGAHEEVDYTEK.L	[309-338]		Used
	High	[K].EGPEPPEEVPPPTTPPAPK.[M]			4.98777e-05	0	1	1	4	Q7TSC1	Q7TSC1 [596-614]	0	1965.98	0	1.14854e+06		High	High	0	2.12e-05	44	56.14	K.EGPEPPEEVPPPTTPPAPK.M	[596-614]		Used
	High	[K].EGVLGQVPLAPPQPGAPPSPAPAR.[F]			7.30851e-07	0	1	1	3	Q7TSC1	Q7TSC1 [1127-1150]	0	2303.25	0	1.41206e+06		High	High	0	2.164e-07	32	75.57	K.EGVLGQVPLAPPQPGAPPSPAPAR.F	[1127-1150]		Used
	High	[K].EFDQLDQENDDGWAGAHEEVDYTEK.[L]			3.64937e-06	0	1	1	1	Q7TSC1	Q7TSC1 [314-338]	0	2940.21	0	839509		High	High	0	1.239e-06	27	67.43	K.EFDQLDQENDDGWAGAHEEVDYTEK.L	[314-338]		Used
	High	[K].AEPAAPPVTPAAPALPPVVPK.[E]			9.22566e-07	0	1	1	3	Q7TSC1	Q7TSC1 [504-524]	0	1990.14	0	731621		High	High	0	2.786e-07	34	75.77	K.AEPAAPPVTPAAPALPPVVPK.E	[504-524]		Used
	High	[R].AGNMGVGMEDGERPR.[R]			7.973e-06	0	1	1	1	Q7TSC1	Q7TSC1 [1222-1236]	0	1575.7	0	2.59769e+06		High	High	0	2.889e-06	54	40.72	R.AGNMGVGMEDGERPR.R	[1222-1236]		Used
	High	[R].AGNMGVGMEDGERPR.[R]	1xOxidation [M4]		6.94216e-05	0	1	1	1	Q7TSC1	Q7TSC1 [1222-1236]	0	1591.7	0	496929		High	High	0	3.029e-05	39	33.99	R.AGNMGVGMEDGERPR.R	[1222-1236]		Used
	High	[K].AVGTPGANAGGAGPGISAMSR.[G]			1.85568e-06	0	1	1	1	Q7TSC1	Q7TSC1 [1346-1366]	0	1798.89	0	1.54548e+06		High	High	0	5.962e-07	62	53.56	K.AVGTPGANAGGAGPGISAMSR.G	[1346-1366]		Used
	High	[K].ETPPAALMTSK.[A]			9.30602e-05	0	1	1	2	Q7TSC1	Q7TSC1 [1335-1345]	0	1145.59	0	2.35502e+06		High	High	0	4.168e-05	48	49.66	K.ETPPAALMTSK.A	[1335-1345]		Used
	High	[K].ETPPGGNLSPAPR.[L]			7.94758e-05	0	1	1	2	Q7TSC1	Q7TSC1 [994-1006]	0	1292.66	0	4453250		High	High	0	3.496e-05	49	42.69	K.ETPPGGNLSPAPR.L	[994-1006]		Used
	High	[R].FSREEFPTLQAAGDQDK.[A]			0.000172323	0	1	1	1	Q7TSC1	Q7TSC1 [165-181]	1	1938.92	0	656082		High	High	0	8.139e-05	32	60.39	R.FSREEFPTLQAAGDQDK.A	[165-181]		Used
	High	[R].GADGKPPSLTLAASTPGPEETLTAATVPPPPR.[R]			0.000129523	0	1	1	1	Q7TSC1	Q7TSC1 [1265-1296]	0	3096.62	0	1.52477e+06		High	High	0	5.956e-05	22	76.33	R.GADGKPPSLTLAASTPGPEETLTAATVPPPPR.R	[1265-1296]		Used
	High	[K].AVGTPGANAGGAGPGISAMSR.[G]	1xOxidation [M19]		0.00405761	0.000134768	1	1	1	Q7TSC1	Q7TSC1 [1346-1366]	0	1814.88	0	271714		High	High	9.54e-05	0.002513	13	45.21	K.AVGTPGANAGGAGPGISAMSR.G	[1346-1366]		Used
	High	[K].DSQSAAAEEPETDGK.[K]			0.00393808	0.000134768	1	1	1	Q7TSC1	Q7TSC1 [360-374]	0	1534.65	0	421043		High	High	9.54e-05	0.002427	33	30.14	K.DSQSAAAEEPETDGK.K	[360-374]		Used
	High	[R].GIPPEEPGVPPR.[R]			0.00336569	0.000134768	1	1	1	Q7TSC1	Q7TSC1 [935-946]	0	1244.66	0		Not Reliable	High	High	9.54e-05	0.002047	35		R.GIPPEEPGVPPR.R	[935-946]		Not Used
	High	[R].ASNLLSR.[F]			0.00699551	0.000259094	1	1	1	Q7TSC1	Q7TSC1 [158-164]	0	760.431	0		No Quan Values	High	High	0.0001833	0.004535	61		R.ASNLLSR.F	[158-164]		Not Used
	High	[R].QPPSQGLGYPK.[Y]			0.0092789	0.000369772	1	1	2	Q7TSC1	Q7TSC1 [627-637]	0	1171.61	0	1.52963e+06		High	High	0.0002607	0.006182	25	43.28	R.QPPSQGLGYPK.Y	[627-637]		Used
	High	[R].MPPPANLPSLK.[SA]	1xOxidation [M1]		0.0178978	0.00126831	3	3	1	Q7TPM1; Q3TLH4; Q7TSC1	Q7TPM1 [57-67]; Q3TLH4 [56-66]; Q7TSC1 [56-66]	0	1180.64	0		Not Reliable	High	High	0.001285	0.01261	24		R.MPPPANLPSLK.A	[56-66]		Not Used
	High	[R].LKAEPAAPPVTPAAPALPPVVPK.[E]			0.0185658	0.00137638	1	1	1	Q7TSC1	Q7TSC1 [502-524]	1	2231.32	0	1.34212e+06		High	High	0.001285	0.01312	10	72.58	R.LKAEPAAPPVTPAAPALPPVVPK.E	[502-524]		Used
	High	[K].GNDPNVSLVPK.[D]			0.0205683	0.00165838	1	1	1	Q7TSC1	Q7TSC1 [71-81]	0	1139.61	0	3.6939e+06		High	High	0.001487	0.01458	25	50.74	K.GNDPNVSLVPK.D	[71-81]		Used
	High	[R].GSETGSETHESDLAPSDKEAPPPK.[E]			0.0383227	0.00389644	1	1	1	Q7TSC1	Q7TSC1 [1103-1126]	1	2466.13	0	273755		High	High	0.003063	0.0287	15	37.75	R.GSETGSETHESDLAPSDKEAPPPK.E	[1103-1126]		Used
	High	[K].MQAPPPK.[K]			0.0491621	0.00445188	1	1	1	Q7TSC1	Q7TSC1 [879-885]	0	768.407	0	373138		High	High	0.003563	0.03783	39	24.68	K.MQAPPPK.K	[879-885]		Used
	Medium	[K].LISGPLSPMSR.[A]	1xPhospho [S7(99.5)]	Q7TSC1 1xPhospho [S1217(99.5)]	0.169093	0.0152818	1	1	1	Q7TSC1	Q7TSC1 [1211-1221]	0	1237.6	0	223837		Medium	Medium	0.01449	0.1453	19	64.99	K.LISGPLSPMSR.A	[1211-1221]	1xPhospho [S1217(99.5)]	Used
	Medium	[K].KGTSPGSELPPPK.[T]			0.184553	0.0171445	1	1	1	Q7TSC1	Q7TSC1 [375-387]	1	1294.7	0	409087		Medium	Medium	0.01616	0.1596	11	33.8	K.KGTSPGSELPPPK.T	[375-387]		Used
	Medium	[R].HAPPLLR.[E]			0.297054	0.0298654	1	1	1	Q7TSC1	Q7TSC1 [772-778]	0	803.489	0	1.73065e+06		Medium	Medium	0.0279	0.2671	21	35.17	R.HAPPLLR.E	[772-778]		Used
	Medium	[K].AENKGNDPNVSLVPK.[D]			0.407856	0.0429471	1	1	1	Q7TSC1	Q7TSC1 [67-81]	1	1581.82	0	406749		Medium	Medium	0.04014	0.3759	1	44.77	K.AENKGNDPNVSLVPK.D	[67-81]		Used
Master Protein	Q60598	Src substrate cortactin OS=Mus musculus OX=10090 GN=Cttn PE=1 SV=2	51	27	51	27	1	546	61.2	5.4	1024	27	0	4.63519e+08	High	Phospho [T401(100)]
	Confidence	Annotated Sequence	Modifications	Modifications in Master Proteins	Qvality PEP	Qvality q-value	# Protein Groups	# Proteins	# PSMs	Master Protein Accessions	Positions in Master Proteins	# Missed Cleavages	Theo. MH+ [Da]	# Razor Quan Results	Abundance: F4: Sample	Quan Info	Found in Sample: [S4] F4: Sample	Confidence (by Search Engine): A2 Mascot	Percolator q-Value (by Search Engine): A2 Mascot	Percolator PEP (by Search Engine): A2 Mascot	Ions Score (by Search Engine): A2 Mascot	Top Apex RT [min]	Sequence in Protein	Positions in Protein	Peptide Group Modifications in Protein	Quan Usage
	High	[K].LRENVFQEHQTLK.[E]			7.4839e-05	0	1	1	3	Q60598	Q60598 [58-70]	1	1641.87	0	1.82265e+07		High	High	0.0001833	0.00407	33	45.74	K.LRENVFQEHQTLK.E	[58-70]		Used
	High	[R].QDSSAVGFDYK.[E]			1.28003e-05	0	1	1	1	Q60598	Q60598 [280-290]	0	1216.55	0	6168053		High	High	0	4.822e-06	65	49.92	R.QDSSAVGFDYK.E	[280-290]		Used
	High	[K].NASTFEEVVQVPSAYQK.[T]			3.11663e-06	0	1	1	3	Q60598	Q60598 [320-336]	0	1896.93	0	2.2533e+07		High	High	0	1.044e-06	68	72	K.NASTFEEVVQVPSAYQK.T	[320-336]		Used
	High	[K].HCSQVDSVR.[G]	1xCarbamidomethyl [C2]		0.00152105	0	1	1	2	Q60598	Q60598 [111-119]	0	1087.49	0	15347818		High	High	0	0.0008655	52	22.3	K.HCSQVDSVR.G	[111-119]		Used
	High	[K].KQTPPASPSPQPIEDRPPSSPIYEDAAPFK.[A]	2xPhospho [T3(100); S/Y]	Q60598 2xPhospho [T401(100); S/Y]	0.000933912	0	1	1	5	Q60598	Q60598 [399-428]	1	3407.56	0	2386300		High	High	0	0.000511	19	71.59	K.KQTPPASPSPQPIEDRPPSSPIYEDAAPFK.A	[399-428]	2xPhospho [T401(100); S/Y]	Used
	High	[K].KQTPPASPSPQPIEDRPPSSPIYEDAAPFK.[A]	1xPhospho [T3(100)]	Q60598 1xPhospho [T401(100)]	1.0608e-05	0	1	1	1	Q60598	Q60598 [399-428]	1	3327.59	0	2871771		High	High	0	3.945e-06	22	69.65	K.KQTPPASPSPQPIEDRPPSSPIYEDAAPFK.A	[399-428]	1xPhospho [T401(100)]	Used
	High	[K].KQTPPASPSPQPIEDRPPSSPIYEDAAPFK.[A]			0.000311967	0	1	1	1	Q60598	Q60598 [399-428]	1	3247.63	0	619209		High	High	0	0.000155	15	66.01	K.KQTPPASPSPQPIEDRPPSSPIYEDAAPFK.A	[399-428]		Used
	High	[K].TVQGSGHQEHINIHK.[L]			0.000527794	0	1	1	1	Q60598	Q60598 [43-57]	0	1684.85	0	6.84029e+06		High	High	0	0.0002749	19	27.95	K.TVQGSGHQEHINIHK.L	[43-57]		Used
	High	[K].TVPIEAVTSK.[T]			0.000444058	0	1	1	2	Q60598	Q60598 [337-346]	0	1044.59	0	53001352		High	High	0	0.0002278	45	49.04	K.TVPIEAVTSK.T	[337-346]		Used
	High	[R].VDQSAVGFEYQGK.[T]			5.23439e-06	0	1	1	2	Q60598	Q60598 [132-144]	0	1427.68	0	3.57316e+07		High	High	0	1.837e-06	69	52.46	R.VDQSAVGFEYQGK.T	[132-144]		Used
	High	[R].YGLFPANYVELR.[Q]			8.00752e-05	0	1	1	2	Q60598	Q60598 [534-545]	0	1441.75	0	1.91e+06		High	High	0	3.547e-05	47	85.33	R.YGLFPANYVELR.Q	[534-545]		Used
	High	[QK].SAVGFEYQGK.[T]			0.000430914	0	1	1	2	Q60598	Q60598 [135-144]; [209-218]	0	1085.53	0	28107782		High	High	0	0.0002201	63	46.82	Q.SAVGFEYQGK.T; K.SAVGFEYQGK.T	[135-144]; [209-218]		Used
	High	[K].SAVGFDYQGK.[T]			0.00065622	0	1	1	2	Q60598	Q60598 [172-181]	0	1071.51	0	32195556		High	High	0	0.000387	52	48.26	K.SAVGFDYQGK.T	[172-181]		Used
	High	[R].SAVGHEYQSK.[L]			0.000955182	0	1	1	2	Q60598	Q60598 [98-107]	0	1105.53	0	1.96668e+07		High	High	0	0.0005215	31	21.54	R.SAVGHEYQSK.L	[98-107]		Used
	High	[K].QTPPASPSPQPIEDRPPSSPIYEDAAPFK.[A]			0.000523845	0	1	1	1	Q60598	Q60598 [400-428]	0	3119.53	0	1.77834e+06		High	High	0	0.000271	8	70.66	K.QTPPASPSPQPIEDRPPSSPIYEDAAPFK.A	[400-428]		Used
	High	[R].ENVFQEHQTLK.[E]			0.000840738	0	1	1	1	Q60598	Q60598 [60-70]	0	1372.69	0	25346806		High	High	0	0.0004527	22	46.08	R.ENVFQEHQTLK.E	[60-70]		Used
	High	[K].CALGWDHQEK.[L]	1xCarbamidomethyl [C1]		0.00140057	0	1	1	1	Q60598	Q60598 [246-255]	0	1243.55	0	408272		High	High	0	0.0007924	38	41.18	K.CALGWDHQEK.L	[246-255]		Used
	High	[K].ASAGHAVSITQDDGGADDWETDPDFVNDVSEK.[E]			3.26273e-11	0	1	1	2	Q60598	Q60598 [4-35]	0	3348.44	0	14140542		High	High	0	9.678e-11	100	73.29	K.ASAGHAVSITQDDGGADDWETDPDFVNDVSEK.E	[4-35]		Used
	High	[K].ASAGHAVSITQDDGGADDWETDPDFVNDVSEKEQR.[W]			3.13633e-08	0	1	1	1	Q60598	Q60598 [4-38]	1	3761.64	0	609847		High	High	0	7.095e-09	53	70.24	K.ASAGHAVSITQDDGGADDWETDPDFVNDVSEKEQR.W	[4-38]		Used
	High	[K].FGVEQDR.[M]			0.000976937	0	1	1	2	Q60598	Q60598 [88-94]	0	850.405	0	32245358		High	High	0	0.0005358	68	34.84	K.FGVEQDR.M	[88-94]		Used
	High	[K].FGVQMDR.[V]			0.00362712	0.000134768	1	1	1	Q60598	Q60598 [125-131]	0	852.403	0	27104056		High	High	9.54e-05	0.002213	68	46.42	K.FGVQMDR.V	[125-131]		Used
	High	[K].DYSSGFGGK.[Y]			0.00679023	0.000259094	1	1	2	Q60598	Q60598 [153-161]	0	917.4	0	15547466		High	High	0.0001833	0.004395	43	39.1	K.DYSSGFGGK.Y	[153-161]		Used
	High	[K].FGVQMDR.[V]	1xOxidation [M5]		0.0110854	0.000369772	1	1	3	Q60598	Q60598 [125-131]	0	868.398	0	4854954		High	High	0.0002607	0.007454	50	34.5	K.FGVQMDR.V	[125-131]		Used
	High	[K].QTPPASPSPQPIEDRPPSSPIYEDAAPFK.[A]	1xPhospho [S/T/Y]		0.0178978	0.00126831	1	1	1	Q60598	Q60598 [400-428]	0	3199.5	0	613584		High	High	0.001285	0.0126	7	72.75	K.QTPPASPSPQPIEDRPPSSPIYEDAAPFK.A	[400-428]		Used
	High	[K].LQLHESQK.[D]			0.0265375	0.00206196	1	1	1	Q60598	Q60598 [256-263]	0	982.532	0	5.19884e+06		High	High	0.001818	0.01926	38	26.22	K.LQLHESQK.D	[256-263]		Used
	High	[K].YGVQADRVDK.[S]			0.0255919	0.00206196	1	1	1	Q60598	Q60598 [162-171]	1	1150.59	0	1.47938e+06		High	High	0.001818	0.01861	17	33.05	K.YGVQADRVDK.S	[162-171]		Used
	High	[K].EKELETGPK.[A]			0.0317952	0.00284841	1	1	1	Q60598	Q60598 [71-79]	1	1030.54	0	8440744		High	High	0.002351	0.02354	37	23.48	K.EKELETGPK.A	[71-79]		Used
	High	[R].ANFENLAK.[E]			0.0356727	0.00342214	1	1	1	Q60598	Q60598 [352-359]	0	906.468	0	34596924		High	High	0.002745	0.02661	41	45.72	R.ANFENLAK.E	[352-359]		Used
	High	[K].YGVQADR.[V]			0.0372408	0.00389644	1	1	1	Q60598	Q60598 [162-168]	0	808.395	0	27848288		High	High	0.003063	0.02782	60	28.51	K.YGVQADR.V	[162-168]		Used
	Medium	[K].YGIDKDKVDK.[S]			0.124108	0.0115724	1	1	1	Q60598	Q60598 [199-208]	2	1180.62	0	16515017		Medium	Medium	0.01049	0.1034	28	30.61	K.YGIDKDKVDK.S	[199-208]		Used
	Medium	[K].AEPSYR.[G]			0.452585	0.0481658	1	1	1	Q60598	Q60598 [429-434]	0	722.347	0	1.1842e+06		Medium	Medium	0.04527	0.4205	23	24.08	K.AEPSYR.G	[429-434]		Used
Master Protein	Q6PDM2	Serine/arginine-rich splicing factor 1 OS=Mus musculus OX=10090 GN=Srsf1 PE=1 SV=3	48	15	44	15	1	248	27.7	10.36	1016	15	0	2.96859e+08	High	Carbamyl [K165(100)]
	Confidence	Annotated Sequence	Modifications	Modifications in Master Proteins	Qvality PEP	Qvality q-value	# Protein Groups	# Proteins	# PSMs	Master Protein Accessions	Positions in Master Proteins	# Missed Cleavages	Theo. MH+ [Da]	# Razor Quan Results	Abundance: F4: Sample	Quan Info	Found in Sample: [S4] F4: Sample	Confidence (by Search Engine): A2 Mascot	Percolator q-Value (by Search Engine): A2 Mascot	Percolator PEP (by Search Engine): A2 Mascot	Ions Score (by Search Engine): A2 Mascot	Top Apex RT [min]	Sequence in Protein	Positions in Protein	Peptide Group Modifications in Protein	Quan Usage
	High	[R].IYVGNLPPDIR.[T]			6.24159e-07	0	1	1	6	Q6PDM2	Q6PDM2 [18-28]	0	1256.7	0	1.35758e+07		High	High	0	1.825e-07	89	67.3	R.IYVGNLPPDIR.T	[18-28]		Used
	High	[R].GGPPFAFVEFEDPRDAEDAVYGR.[D]			2.71374e-05	0	1	1	1	Q6PDM2	Q6PDM2 [52-74]	1	2541.17	0	522257		High	High	0	1.093e-05	22	90.3	R.GGPPFAFVEFEDPRDAEDAVYGR.D	[52-74]		Used
	High	[R].GGPPFAFVEFEDPR.[D]			4.02387e-06	0	1	1	5	Q6PDM2	Q6PDM2 [52-65]	0	1564.74	0	6.04848e+06		High	High	0	7.146e-06	59	87.56	R.GGPPFAFVEFEDPR.D	[52-65]		Used
	High	[R].VVVSGLPPSGSWQDLK.[D]			1.3577e-07	0	1	1	8	Q6PDM2	Q6PDM2 [123-138]	0	1668.9	0	1.99087e+07		High	High	0	1.839e-07	63	74.95	R.VVVSGLPPSGSWQDLK.D	[123-138]		Used
	High	[R].RGGPPFAFVEFEDPR.[D]			8.467e-06	0	1	1	1	Q6PDM2	Q6PDM2 [51-65]	1	1720.84	0	406194		High	High	0	3.081e-06	60	79.89	R.RGGPPFAFVEFEDPR.D	[51-65]		Used
	High	[R].EAGDVCYADVYR.[D]	1xCarbamidomethyl [C6]		2.59411e-05	0	1	1	1	Q6PDM2	Q6PDM2 [143-154]	0	1417.61	0	38780120		High	High	0	1.041e-05	64	54.68	R.EAGDVCYADVYR.D	[143-154]		Used
	High	[R].DGTGVVEFVR.[K]			0.000121054	0	1	1	3	Q6PDM2	Q6PDM2 [155-164]	0	1078.55	0	68579245		High	High	0	5.544e-05	66	61.28	R.DGTGVVEFVR.K	[155-164]		Used
	High	[K].EDMTYAVR.[K]			0.00168945	0	1	1	1	Q6PDM2	Q6PDM2 [166-173]	0	984.446	0	6613143		High	High	0	0.0009725	53	43.24	K.EDMTYAVR.K	[166-173]		Used
	High	[R].DAEDAVYGR.[D]			0.00213148	0	1	1	3	Q6PDM2	Q6PDM2 [66-74]	0	995.443	0	27139078		High	High	0	0.001247	53	37.62	R.DAEDAVYGR.D	[66-74]		Used
	High	[R].TKDIEDVFYK.[Y]			0.00405761	0.000134768	1	1	2	Q6PDM2	Q6PDM2 [29-38]	1	1257.64	0	18237232		High	High	9.54e-05	0.002506	59	57.75	R.TKDIEDVFYK.Y	[29-38]		Used
	High	[R].KEDMTYAVR.[K]	1xCarbamyl [K1(100)]	Q6PDM2 1xCarbamyl [K165(100)]	0.0132372	0.000592707	1	1	1	Q6PDM2	Q6PDM2 [165-173]	1	1155.55	0	320824		High	High	0.0004168	0.009061	40	44.94	R.KEDMTYAVR.K	[165-173]	1xCarbamyl [K165(100)]	Used
	High	[K].EDMTYAVR.[K]	1xOxidation [M3]		0.0136337	0.000592707	1	1	1	Q6PDM2	Q6PDM2 [166-173]	0	1000.44	0	374598		High	High	0.0004168	0.009366	31	32.94	K.EDMTYAVR.K	[166-173]		Used
	High	[R].SHEGETAYIR.[V]			0.0277169	0.00236785	1	1	3	Q6PDM2	Q6PDM2 [182-191]	0	1162.55	0	31787025		High	High	0.004676	0.0523	37	32.44	R.SHEGETAYIR.V	[182-191]		Used
	High	[R].SHEGETAYIR.[V]	1xCarbamyl [N-Term]	Q6PDM2 1xCarbamyl [N-Term]	0.0611449	0.00492117	1	1	1	Q6PDM2	Q6PDM2 [182-191]	0	1205.55	0	1.02642e+06		High	High	0.004	0.04786	15	40.44	R.SHEGETAYIR.V	[182-191]	1xCarbamyl [N-Term]	Used
	High	[R].KEDMTYAVR.[K]	1xOxidation [M4]		0.0683583	0.00588525	1	1	1	Q6PDM2	Q6PDM2 [165-173]	1	1128.54	0	1.28296e+06		High	High	0.004852	0.05407	35	27.93	R.KEDMTYAVR.K	[165-173]		Used
	High	[R].VKVDGPR.[S]			0.0806789	0.00703754	1	1	1	Q6PDM2	Q6PDM2 [192-198]	1	770.452	0	7.59744e+06		High	High	0.00581	0.06461	46	22.88	R.VKVDGPR.S	[192-198]		Used
	High	[R].DGYDYDGYR.[L]			0.0893885	0.00795405	1	1	2	Q6PDM2	Q6PDM2 [75-83]	0	1123.43	0	2.03681e+07		High	High	0.007218	0.07891	18	47.3	R.DGYDYDGYR.L	[75-83]		Used
	High	[R].KEDMTYAVR.[K]			0.0937403	0.00842257	1	1	2	Q6PDM2	Q6PDM2 [165-173]	1	1112.54	0	1.41078e+07		High	High	0.007105	0.07634	26	36.29	R.KEDMTYAVR.K	[165-173]		Used
	Medium	[K].DIEDVFYK.[Y]			0.208615	0.0191254	1	1	1	Q6PDM2	Q6PDM2 [31-38]	0	1028.49	0	20183240		Medium	Medium	0.0178	0.1821	25	68.03	K.DIEDVFYK.Y	[31-38]		Used
Master Protein	Q8CCT4	Transcription elongation factor A protein-like 5 OS=Mus musculus OX=10090 GN=Tceal5 PE=1 SV=1	65	17	69	9	1	200	22	6.2	990	17	13	3.82288e+08	High	Phospho [S120(100)]
	Confidence	Annotated Sequence	Modifications	Modifications in Master Proteins	Qvality PEP	Qvality q-value	# Protein Groups	# Proteins	# PSMs	Master Protein Accessions	Positions in Master Proteins	# Missed Cleavages	Theo. MH+ [Da]	# Razor Quan Results	Abundance: F4: Sample	Quan Info	Found in Sample: [S4] F4: Sample	Confidence (by Search Engine): A2 Mascot	Percolator q-Value (by Search Engine): A2 Mascot	Percolator PEP (by Search Engine): A2 Mascot	Ions Score (by Search Engine): A2 Mascot	Top Apex RT [min]	Sequence in Protein	Positions in Protein	Peptide Group Modifications in Protein	Quan Usage
	High	[K].NSQEDLQDR.[H]			0.000991714	0	2	2	2	Q8CCT4; Q8R0A5	Q8CCT4 [123-131]; Q8R0A5 [123-131]	0	1104.49	0	77188680	Shared	High	High	0	0.0005652	52	26.43	K.NSQEDLQDR.H	[123-131]		Used
	High	[R].QGKLEVEGGPGEQAQQK.[G]			0.000197278	0	1	1	1	Q8CCT4	Q8CCT4 [44-60]	1	1782.9	0	2.58839e+06		High	High	0	9.428e-05	47	36.25	R.QGKLEVEGGPGEQAQQK.G	[44-60]		Used
	High	[R].GTDDSPKNSQEDLQDR.[H]	1xPhospho [S5(100)]	Q8CCT4 1xPhospho [S120(100)]; Q8R0A5 1xPhospho [S120(100)]	3.18768e-06	0	2	2	6	Q8CCT4; Q8R0A5	Q8CCT4 [116-131]; Q8R0A5 [116-131]	1	1884.76	0	1.34335e+07	Shared	High	High	0	6.781e-06	79	33.55	R.GTDDSPKNSQEDLQDR.H	[116-131]	1xPhospho [S120(100)]	Used
	High	[R].HVSSEEMMR.[E]	1xCarbamyl [N-Term]	Q8CCT4 1xCarbamyl [N-Term]; Q8R0A5 1xCarbamyl [N-Term]	0.00119639	0	2	2	1	Q8CCT4; Q8R0A5	Q8CCT4 [132-140]; Q8R0A5 [132-140]	0	1148.48	0	798463	Shared	High	High	0	0.0006678	45	40.99	R.HVSSEEMMR.E	[132-140]	1xCarbamyl [N-Term]	Used
	High	[R].HVSSEEMMR.[E]			0.00262899	0	2	2	2	Q8CCT4; Q8R0A5	Q8CCT4 [132-140]; Q8R0A5 [132-140]	0	1105.48	0	40210184	Shared	High	High	9.54e-05	0.001801	59	29.66	R.HVSSEEMMR.E	[132-140]		Used
	High	[K].GRAEDEGSTEEGGKADEDKSDAEGKPAR.[Q]			1.15165e-12	0	1	1	3	Q8CCT4	Q8CCT4 [16-43]	3	2891.29	0	1.57631e+07		High	High	0	1.093e-13	48	26.03	K.GRAEDEGSTEEGGKADEDKSDAEGKPAR.Q	[16-43]		Used
	High	[K].GRAEDEGSTEEGGKADEDK.[S]			0.00178051	0	1	1	2	Q8CCT4	Q8CCT4 [16-34]	2	1979.84	0	521295		High	High	0.003538	0.03354	40	21.95	K.GRAEDEGSTEEGGKADEDK.S	[16-34]		Used
	High	[K].LEVEGGPGEQAQQK.[G]			5.11771e-06	0	1	1	3	Q8CCT4	Q8CCT4 [47-60]	0	1469.72	0	4.55506e+07		High	High	0	1.787e-06	84	38.78	K.LEVEGGPGEQAQQK.G	[47-60]		Used
	High	[R].AEDEGSTEEGGKADEDKSDAEGKPAR.[Q]			5.42822e-08	0	1	1	3	Q8CCT4	Q8CCT4 [18-43]	2	2678.17	0	9.30147e+06		High	High	0	1.289e-08	40	26.57	R.AEDEGSTEEGGKADEDKSDAEGKPAR.Q	[18-43]		Used
	High	[K].FYKENEGKPENK.[G]			0.00110989	0	1	1	3	Q8CCT4	Q8CCT4 [4-15]	1	1482.72	0	1.86796e+07		High	High	0	0.0006134	46	24.95	K.FYKENEGKPENK.G	[4-15]		Used
	High	[K].MGGFHWVPR.[D]			0.00376531	0.000134768	2	2	2	Q8CCT4; Q8R0A5	Q8CCT4 [158-166]; Q8R0A5 [158-166]	0	1086.53	0	3.14259e+06	Shared	High	High	9.54e-05	0.002313	37	59.2	K.MGGFHWVPR.D	[158-166]		Used
	High	[K].RPAEDYVPR.[K]			0.00424371	0.000134768	2	2	5	Q8CCT4; Q8R0A5	Q8CCT4 [99-107]; Q8R0A5 [99-107]	0	1102.56	0	6.28783e+07	Shared	High	High	9.54e-05	0.002626	52	37.86	K.RPAEDYVPR.K	[99-107]		Used
	High	[R].DAQDALVPR.[G]			0.00855118	0.000369772	2	2	1	Q8CCT4; Q8R0A5	Q8CCT4 [167-175]; Q8R0A5 [167-175]	0	984.511	0	49631004	Shared	High	High	0.0002607	0.005635	54	46.09	R.DAQDALVPR.G	[167-175]		Used
	High	[R].AQEELR.[K]			0.0133352	0.000592707	2	2	3	Q8CCT4; Q8R0A5	Q8CCT4 [148-153]; Q8R0A5 [148-153]	0	745.384	0	4.87781e+06	Shared	High	High	0.0004168	0.009171	47	21.93	R.AQEELR.K	[148-153]		Used
	High	[R].HVSSEEMMR.[E]	1xOxidation [M]		0.0154526	0.000816031	2	2	18	Q8CCT4; Q8R0A5	Q8CCT4 [132-140]; Q8R0A5 [132-140]	0	1121.47	0	1.6215e+07	Shared	High	High	0.0009011	0.01075	48	23.41	R.HVSSEEMMR.E	[132-140]		Used
	High	[K].GRAEDEGSTEEGGKADEDKSDAEGKPAR.[Q]	1xPhospho [S/T]		0.0171271	0.0011552	1	1	2	Q8CCT4	Q8CCT4 [16-43]	3	2971.25	0	1.46858e+06		High	High	0.001133	0.01199	20	26.72	K.GRAEDEGSTEEGGKADEDKSDAEGKPAR.Q	[16-43]		Used
	High	[K].RPAEDYVPR.[K]	1xCarbamyl [R1]; 1xCarbamyl [N-Term]	Q8CCT4 1xCarbamyl [N-Term]; Q8R0A5 1xCarbamyl [N-Term]	0.0302295	0.00284841	2	2	2	Q8CCT4; Q8R0A5	Q8CCT4 [99-107]; Q8R0A5 [99-107]	0	1145.57	0	2.03827e+06	Shared	High	High	0.002351	0.02226	33	47.49	K.RPAEDYVPR.K	[99-107]	1xCarbamyl [N-Term]	Used
	High	[R].ECADMTR.[A]	1xCarbamidomethyl [C2]		0.0491621	0.00445188	2	2	2	Q8CCT4; Q8R0A5	Q8CCT4 [141-147]; Q8R0A5 [141-147]	0	882.344	0	10454141	Shared	High	High	0.003563	0.03787	28	22.37	R.ECADMTR.A	[141-147]		Used
	High	[K].MGGFHWVPR.[D]	1xOxidation [M1]		0.0558176	0.00465462	2	2	3	Q8CCT4; Q8R0A5	Q8CCT4 [158-166]; Q8R0A5 [158-166]	0	1102.53	0	1.04504e+06	Shared	High	High	0.003686	0.04339	34	53.26	K.MGGFHWVPR.D	[158-166]		Used
	High	[R].AEDEGSTEEGGKADEDKSDAEGKPAR.[Q]	1xPhospho [S18(100)]	Q8CCT4 1xPhospho [S35(100)]	0.0697964	0.00605727	1	1	1	Q8CCT4	Q8CCT4 [18-43]	2	2758.13	0	745347		High	High	0.005032	0.05542	24	27.47	R.AEDEGSTEEGGKADEDKSDAEGKPAR.Q	[18-43]	1xPhospho [S35(100)]	Used
	Medium	[K].DLEDAPFV.[-]			0.220223	0.0208678	1	1	1	Q8CCT4	Q8CCT4 [193-200]	0	905.425	0	3.97296e+06		Medium	Medium	0.01945	0.1925	30	76.99	K.DLEDAPFV.-	[193-200]		Used
	Medium	[K].ADEDKSDAEGKPAR.[Q]	1xPhospho [S6(100)]	Q8CCT4 1xPhospho [S35(100)]	0.261008	0.0251554	1	1	1	Q8CCT4	Q8CCT4 [30-43]	1	1568.66	0	122427		Medium	Medium	0.0238	0.2314	13	18.94	K.ADEDKSDAEGKPAR.Q	[30-43]	1xPhospho [S35(100)]	Used
	Medium	[K].GRAEDEGSTEEGGK.[A]			0.28894	0.0292951	1	1	1	Q8CCT4	Q8CCT4 [16-29]	1	1421.61	0	1.38369e+06		Medium	Medium	0.02749	0.2591	20	18.05	K.GRAEDEGSTEEGGK.A	[16-29]		Used
	Medium	[R].ECADMTR.[A]	1xCarbamidomethyl [C2]; 1xOxidation [M5]		0.31374	0.0316625	2	2	1	Q8CCT4; Q8R0A5	Q8CCT4 [141-147]; Q8R0A5 [141-147]	0	898.339	0	277846	Shared	Medium	Medium	0.02955	0.2837	22	16.09	R.ECADMTR.A	[141-147]		Used
Master Protein	Q99JF8	PC4 and SFRS1-interacting protein OS=Mus musculus OX=10090 GN=Psip1 PE=1 SV=1	41	27	84	26	1	528	59.7	9.13	989	27	1	3.48867e+08	High	Phospho [S129(100); T159(100); S176(99)]; Carbamyl [K155(98.7)]
	Confidence	Annotated Sequence	Modifications	Modifications in Master Proteins	Qvality PEP	Qvality q-value	# Protein Groups	# Proteins	# PSMs	Master Protein Accessions	Positions in Master Proteins	# Missed Cleavages	Theo. MH+ [Da]	# Razor Quan Results	Abundance: F4: Sample	Quan Info	Found in Sample: [S4] F4: Sample	Confidence (by Search Engine): A2 Mascot	Percolator q-Value (by Search Engine): A2 Mascot	Percolator PEP (by Search Engine): A2 Mascot	Ions Score (by Search Engine): A2 Mascot	Top Apex RT [min]	Sequence in Protein	Positions in Protein	Peptide Group Modifications in Protein	Quan Usage
	High	[K].NLAKPGVTSTSDSEDEDDQEGEK.[K]	2xPhospho [T/S]		0.000359829	0	1	1	10	Q99JF8	Q99JF8 [262-284]	0	2611	0	824010		High	High	0	0.0001808	25	42.35	K.NLAKPGVTSTSDSEDEDDQEGEK.K	[262-284]		Used
	High	[K].GFNEGLWEIDNNPK.[V]			1.51014e-05	0	1	1	3	Q99JF8	Q99JF8 [76-89]	0	1632.77	0	2.37086e+07		High	High	0	5.793e-06	70	73.94	K.GFNEGLWEIDNNPK.V	[76-89]		Used
	High	[K].IDNLDVNR.[C]			0.000300466	0	1	1	1	Q99JF8	Q99JF8 [363-370]	0	958.495	0	990856		High	High	0	0.0001483	64	40.42	K.IDNLDVNR.C	[363-370]		Used
	High	[R].KGFNEGLWEIDNNPK.[V]			0.000508341	0	1	1	2	Q99JF8	Q99JF8 [75-89]	1	1760.86	0	1.41423e+07		High	High	0	0.0002623	45	66.54	R.KGFNEGLWEIDNNPK.V	[75-89]		Used
	High	[R].VDEVPDGAVKPPTNK.[L]			2.63339e-05	0	1	1	4	Q99JF8	Q99JF8 [25-39]	0	1565.82	0	34073205		High	High	0	9.315e-05	48	44.62	R.VDEVPDGAVKPPTNK.L	[25-39]		Used
	High	[K].QSNASSDVEVEEKETNVSK.[E]			7.45161e-06	0	1	1	1	Q99JF8	Q99JF8 [101-119]	1	2079.97	0	515328		High	High	0	2.679e-06	48	40.28	K.QSNASSDVEVEEKETNVSK.E	[101-119]		Used
	High	[K].QSNASSDVEVEEK.[E]			8.62236e-07	0	1	1	3	Q99JF8	Q99JF8 [101-113]	0	1421.64	0	16228601		High	High	0	2.59e-07	77	32.92	K.QSNASSDVEVEEK.E	[101-113]		Used
	High	[K].QPCPSDGDMVIDEDKSK.[K]	1xCarbamidomethyl [C3]		9.16722e-05	0	1	1	2	Q99JF8	Q99JF8 [201-217]	1	1920.83	0	3.05088e+06		High	High	0	4.085e-05	39	45.92	K.QPCPSDGDMVIDEDKSK.K	[201-217]		Used
	High	[K].QPCPSDGDMVIDEDK.[S]	1xCarbamidomethyl [C3]; 1xOxidation [M9]		0.000104949	0	1	1	4	Q99JF8	Q99JF8 [201-215]	0	1721.7	0	1.16989e+06		High	High	0	4.729e-05	50	43.89	K.QPCPSDGDMVIDEDK.S	[201-215]		Used
	High	[K].QPCPSDGDMVIDEDK.[S]	1xCarbamidomethyl [C3]		3.6885e-07	0	1	1	2	Q99JF8	Q99JF8 [201-215]	0	1705.7	0	4317568		High	High	0	1.031e-07	71	51.21	K.QPCPSDGDMVIDEDK.S	[201-215]		Used
	High	[K].QVDTEEAGMVTAATASNVK.[A]	1xOxidation [M9]		0.000940949	0	1	1	4	Q99JF8	Q99JF8 [156-174]	0	1937.91	0	2.36144e+06		High	High	0	0.0005147	27	51.84	K.QVDTEEAGMVTAATASNVK.A	[156-174]		Used
	High	[K].QVDTEEAGMVTAATASNVK.[A]			3.54818e-09	0	1	1	2	Q99JF8	Q99JF8 [156-174]	0	1921.92	0	18917229		High	High	0	6.674e-10	105	59.21	K.QVDTEEAGMVTAATASNVK.A	[156-174]		Used
	High	[R].DFKPGDLIFAK.[M]			4.5577e-05	0	1	1	2	Q99JF8	Q99JF8 [4-14]	0	1250.68	0	38657598		High	High	0	0.001584	44	75.75	R.DFKPGDLIFAK.M	[4-14]		Used
	High	[K].EEEGQKEEEKPR.[K]			0.00206853	0	1	1	3	Q99JF8	Q99JF8 [233-244]	1	1487.7	0	3.43142e+06		High	High	0	0.00121	22	17.66	K.EEEGQKEEEKPR.K	[233-244]		Used
	High	[K].ETNVSKEDTDQEEK.[A]			0.000144975	0	1	1	2	Q99JF8	Q99JF8 [114-127]	1	1651.73	0	1.57836e+07		High	High	0	6.733e-05	40	23.61	K.ETNVSKEDTDQEEK.A	[114-127]		Used
	High	[K].ETNVSKEDTDQEEKASNEDVTK.[A]	1xPhospho [S16(100)]	Q99JF8 1xPhospho [S129(100)]	0.00013963	0	1	1	1	Q99JF8	Q99JF8 [114-135]	2	2576.09	0	2.91191e+06		High	High	0	6.47e-05	30	33.02	K.ETNVSKEDTDQEEKASNEDVTK.A	[114-135]	1xPhospho [S129(100)]	Used
	High	[K].FSSQQASTK.[Q]			0.0032421	0.000134768	1	1	1	Q99JF8	Q99JF8 [92-100]	0	983.479	0	30288862		High	High	9.54e-05	0.00197	53	22.62	K.FSSQQASTK.Q	[92-100]		Used
	High	[K].AVDITTPK.[A]			0.00365435	0.000134768	1	1	3	Q99JF8	Q99JF8 [136-143]	0	844.477	0	59965440		High	High	9.54e-05	0.002246	62	39.63	K.AVDITTPK.A	[136-143]		Used
	High	[K].QSNASSDVEVEEKETNVSKEDTDQEEK.[A]			0.00427554	0.000134768	1	1	1	Q99JF8	Q99JF8 [101-127]	2	3054.35	0	1086873		High	High	9.54e-05	0.002662	26	42.39	K.QSNASSDVEVEEKETNVSKEDTDQEEK.A	[101-127]		Used
	High	[K].QPCPSDGDMVIDEDKSK.[K]	1xCarbamidomethyl [C3]; 1xOxidation [M9]		0.00379357	0.000134768	1	1	1	Q99JF8	Q99JF8 [201-217]	1	1936.83	0	639755		High	High	9.54e-05	0.002325	26	39.66	K.QPCPSDGDMVIDEDKSK.K	[201-217]		Used
	High	[K].DIFPYSENKEK.[Y]			0.0117614	0.000481874	1	1	2	Q99JF8	Q99JF8 [57-67]	1	1369.66	0	3.83001e+06		High	High	0.002351	0.02362	29	51.88	K.DIFPYSENKEK.Y	[57-67]		Used
	High	[K].DIFPYSENK.[E]			0.0257784	0.00206196	1	1	2	Q99JF8	Q99JF8 [57-65]	0	1112.53	0	43719428		High	High	0.002477	0.02427	31	59.08	K.DIFPYSENK.E	[57-65]		Used
	High	[K].ETNVSKEDTDQEEK.[A]	1xPhospho [T9(100)]	Q99JF8 1xPhospho [T122(100)]	0.0302295	0.00284841	1	1	2	Q99JF8	Q99JF8 [114-127]	1	1731.7	0	1.30339e+06		High	High	0.002351	0.0222	24	23.16	K.ETNVSKEDTDQEEK.A	[114-127]	1xPhospho [T122(100)]	Used
	High	[K].QSNASSDVEVEEK.[E]	1xPhospho [S]		0.0327247	0.00303605	1	1	2	Q99JF8	Q99JF8 [101-113]	0	1501.61	0	986087		High	High	0.002477	0.02417	22	35.97	K.QSNASSDVEVEEK.E	[101-113]		Used
	High	[K].EDTDQEEKASNEDVTK.[A]	1xPhospho [S10(99.1)]	Q99JF8 1xPhospho [S129(99.1)]	0.0451521	0.00440219	1	1	2	Q99JF8	Q99JF8 [120-135]	1	1917.76	0	921677		High	High	0.003538	0.03454	22	28.8	K.EDTDQEEKASNEDVTK.A	[120-135]	1xPhospho [S129(99.1)]	Used
	High	[R].KAEKQVDTEEAGMVTAATASNVK.[A]	1xCarbamyl [N-Term]; 1xLRGG [K]; 1xPhospho [T8(100)]; 1xCarbamyl [K4(98.7)]	Q99JF8 1xPhospho [T159(100)]; 1xCarbamyl [K155(98.7)]; 1xCarbamyl [N-Term]	0.0937403	0.00842257	1	1	4	Q99JF8	Q99JF8 [152-174]	2	2884.39	0		No Quan Values	High	High	0.007105	0.07625	15	70.26	R.KAEKQVDTEEAGMVTAATASNVK.A	[152-174]	1xPhospho [T159(100)]; 1xCarbamyl [K155(98.7)]; 1xCarbamyl [N-Term]	Not Used
	Medium	[K].ETNVSKEDTDQEEKASNEDVTK.[A]	2xPhospho [S5(98.9); S16(100)]	Q99JF8 2xPhospho [S118(98.9); S129(100)]	0.13338	0.0122575	1	1	1	Q99JF8	Q99JF8 [114-135]	2	2656.05	0	1.20566e+06		Medium	Medium	0.01158	0.1122	35	33.12	K.ETNVSKEDTDQEEKASNEDVTK.A	[114-135]	2xPhospho [S118(98.9); S129(100)]	Used
	Medium	[K].QVDTEEAGMVTAATASNVKASPK.[R]	1xPhospho [S21(99)]	Q99JF8 1xPhospho [S176(99)]	0.142327	0.0127669	1	1	1	Q99JF8	Q99JF8 [156-178]	1	2385.1	0	364890		Medium	Medium	0.01196	0.1203	3	58.47	K.QVDTEEAGMVTAATASNVKASPK.R	[156-178]	1xPhospho [S176(99)]	Used
	Medium	[R].GRPAATEVK.[I]			0.159735	0.0141175	1	1	1	Q99JF8	Q99JF8 [180-188]	0	928.521	0	3.81993e+06		Medium	Medium	0.01325	0.1366	29	20.92	R.GRPAATEVK.I	[180-188]		Used
	Medium	[K].NLAKPGVTSTSDSEDEDDQEGEKKR.[K]	2xPhospho [T/S]		0.203613	0.0185133	1	1	10	Q99JF8	Q99JF8 [262-286]	2	2895.19	0	385867		Medium	Medium	0.01741	0.1773	8	36.16	K.NLAKPGVTSTSDSEDEDDQEGEKKR.K	[262-286]		Used
	Medium	[K].GYPHWPAR.[VI]			0.22554	0.0216119	4	4	2	Q99JF8; P51859; Q9JMG7; Q3UMU9	Q99JF8 [17-24]; P51859 [22-29]; Q9JMG7 [21-28]; Q3UMU9 [17-24]	0	983.485	0	18709402	Shared	Medium	Medium	0.0202	0.198	24	46.4	K.GYPHWPAR.V	[17-24]		Used
	Medium	[R].NFQAAHR.[R]			0.295419	0.0297994	1	1	2	Q99JF8	Q99JF8 [291-297]	0	843.422	0	494136		Medium	Medium	0.02785	0.2659	20	20.58	R.NFQAAHR.R	[291-297]		Used
	Medium	[K].KEEEGQKEEEKPR.[K]			0.339895	0.0344527	1	1	1	Q99JF8	Q99JF8 [232-244]	2	1615.79	0	60836.3		Medium	Medium	0.03243	0.3094	15	17.54	K.KEEEGQKEEEKPR.K	[232-244]		Used
Master Protein	P09405	Nucleolin OS=Mus musculus OX=10090 GN=Ncl PE=1 SV=2	39	30	51	30	1	707	76.7	4.75	986	30	0	3.09725e+08	High	Acetyl [K71(100)]
	Confidence	Annotated Sequence	Modifications	Modifications in Master Proteins	Qvality PEP	Qvality q-value	# Protein Groups	# Proteins	# PSMs	Master Protein Accessions	Positions in Master Proteins	# Missed Cleavages	Theo. MH+ [Da]	# Razor Quan Results	Abundance: F4: Sample	Quan Info	Found in Sample: [S4] F4: Sample	Confidence (by Search Engine): A2 Mascot	Percolator q-Value (by Search Engine): A2 Mascot	Percolator PEP (by Search Engine): A2 Mascot	Ions Score (by Search Engine): A2 Mascot	Top Apex RT [min]	Sequence in Protein	Positions in Protein	Peptide Group Modifications in Protein	Quan Usage
	High	[K].NLSFNITEDELK.[E]			0.00156738	0	1	1	2	P09405	P09405 [401-412]	0	1422.71	0	6.27211e+06		High	High	0	0.0008924	39	75.39	K.NLSFNITEDELK.E	[401-412]		Used
	High	[K].NDLAVVDVR.[T]			0.000774093	0	1	1	1	P09405	P09405 [336-344]	0	1000.54	0	26021836		High	High	0	0.0004151	65	54.78	K.NDLAVVDVR.T	[336-344]		Used
	High	[K].GLSEDTTEETLKESFEGSVR.[A]			2.76021e-08	0	1	1	3	P09405	P09405 [575-594]	1	2214.04	0	8.88694e+06		High	High	0	2.482e-08	70	71.05	K.GLSEDTTEETLKESFEGSVR.A	[575-594]		Used
	High	[K].GLSEDTTEETLK.[E]			5.75322e-05	0	1	1	1	P09405	P09405 [575-586]	0	1322.63	0	14226612		High	High	0	2.467e-05	47	45.88	K.GLSEDTTEETLK.E	[575-586]		Used
	High	[K].GFGFVDFNSEEDAK.[A]			1.13861e-06	0	1	1	2	P09405	P09405 [608-621]	0	1561.68	0	14714066		High	High	0	3.488e-07	72	76.04	K.GFGFVDFNSEEDAK.A	[608-621]		Used
	High	[R].KFGYVDFESAEDLEK.[A]			5.17873e-05	0	1	1	2	P09405	P09405 [350-364]	1	1776.83	0	5.51811e+06		High	High	0	2.203e-05	58	71.63	R.KFGYVDFESAEDLEK.A	[350-364]		Used
	High	[K].VEGSEPTTPFNLFIGNLNPNK.[S]			7.94758e-05	0	1	1	2	P09405	P09405 [300-320]	0	2288.16	0	1.30596e+06		High	High	0	0.0003772	38	99.06	K.VEGSEPTTPFNLFIGNLNPNK.S	[300-320]		Used
	High	[K].TLVLSNLSYSATK.[E]			8.75292e-07	0	1	1	1	P09405	P09405 [488-500]	0	1396.77	0	19067478		High	High	0	2.639e-07	87	67.76	K.TLVLSNLSYSATK.E	[488-500]		Used
	High	[K].SEADAEKNLEEK.[Q]			0.000370805	0	1	1	1	P09405	P09405 [440-451]	1	1362.64	0	944319		High	High	0	0.0001865	59	32.25	K.SEADAEKNLEEK.Q	[440-451]		Used
	High	[K].EAMEDGEIDGNK.[V]			3.74884e-05	0	1	1	2	P09405	P09405 [625-636]	0	1307.54	0	5.14605e+06		High	High	0	1.559e-05	52	37.38	K.EAMEDGEIDGNK.V	[625-636]		Used
	High	[K].EAMEDGEIDGNK.[V]	1xOxidation [M3]		0.000177581	0	1	1	2	P09405	P09405 [625-636]	0	1323.54	0	1.28325e+06		High	High	0	8.42e-05	44	28.61	K.EAMEDGEIDGNK.V	[625-636]		Used
	High	[K].EAMEDGEIDGNKVTLDWAKPK.[G]			4.84008e-05	0	1	1	2	P09405	P09405 [625-645]	1	2346.13	0	3.28445e+06		High	High	0	2.056e-05	42	65.84	K.EAMEDGEIDGNKVTLDWAKPK.G	[625-645]		Used
	High	[K].FAISELFAK.[N]			0.00108518	0	1	1	1	P09405	P09405 [327-335]	0	1025.57	0	7.33431e+06		High	High	0	0.0005971	51	85.72	K.FAISELFAK.N	[327-335]		Used
	High	[K].FGYVDFESAEDLEK.[A]			2.25334e-08	0	1	1	2	P09405	P09405 [351-364]	0	1648.74	0	8122699		High	High	0	4.968e-09	85	78.42	K.FGYVDFESAEDLEK.A	[351-364]		Used
	High	[K].EVFEDAMEIR.[L]	1xOxidation [M7]		0.0024576	0	1	1	3	P09405	P09405 [413-422]	0	1254.57	0	3267522		High	High	0	0.001451	37	54.79	K.EVFEDAMEIR.L	[413-422]		Used
	High	[K].EVFEDAMEIR.[L]			0.00054799	0	1	1	1	P09405	P09405 [413-422]	0	1238.57	0	20865454		High	High	0	0.000286	49	67.28	K.EVFEDAMEIR.L	[413-422]		Used
	High	[K].TSTWSGESK.[T]			0.00602711	0.000134768	1	1	1	P09405	P09405 [479-487]	0	982.448	0	11159034		High	High	9.54e-05	0.003866	30	27.52	K.TSTWSGESK.T	[479-487]		Used
	High	[K].ETLEEVFEK.[A]			0.00418075	0.000134768	1	1	1	P09405	P09405 [501-509]	0	1123.55	0	28073030		High	High	9.54e-05	0.002595	33	67.42	K.ETLEEVFEK.A	[501-509]		Used
	High	[R].SVSLYYTGEK.[G]			0.00309974	0.000134768	1	1	2	P09405	P09405 [460-469]	0	1146.57	0	13366559		High	High	9.54e-05	0.001869	57	52.63	R.SVSLYYTGEK.G	[460-469]		Used
	High	[K].KAAVPTPAK.[K]			0.00538919	0.000134768	1	1	1	P09405	P09405 [71-79]	1	882.541	0	1.96244e+06		High	High	9.54e-05	0.003409	50	25.41	K.KAAVPTPAK.K	[71-79]		Used
	High	[K].EAMEDGEIDGNKVTLDWAKPK.[G]	1xOxidation [M3]		0.00580656	0.000134768	1	1	1	P09405	P09405 [625-645]	1	2362.12	0	473288		High	High	9.54e-05	0.003716	13	62.2	K.EAMEDGEIDGNKVTLDWAKPK.G	[625-645]		Used
	High	[K].QGAEIDGR.[S]			0.0047825	0.000134768	1	1	1	P09405	P09405 [452-459]	0	845.411	0	11627344		High	High	9.54e-05	0.002999	48	25.52	K.QGAEIDGR.S	[452-459]		Used
	High	[R].LELQGSNSR.[S]			0.00447157	0.000134768	1	1	2	P09405	P09405 [556-564]	0	1003.52	0	16436583		High	High	9.54e-05	0.002784	45	33.59	R.LELQGSNSR.S	[556-564]		Used
	High	[K].VTLDWAKPK.[G]			0.0122948	0.000481874	1	1	2	P09405	P09405 [637-645]	0	1057.6	0	3.28531e+06		High	High	0.0004168	0.009263	33	53.11	K.VTLDWAKPK.G	[637-645]		Used
	High	[K].ESFEGSVR.[A]			0.0160314	0.000816031	1	1	1	P09405	P09405 [587-594]	0	910.426	0	8603961		High	High	0.0009011	0.01119	42	36.49	K.ESFEGSVR.A	[587-594]		Used
	High	[K].ALELTGLK.[V]			0.0414554	0.00404778	1	1	1	P09405	P09405 [365-372]	0	844.514	0	17943112		High	High	0.003157	0.03147	33	58.89	K.ALELTGLK.V	[365-372]		Used
	High	[R].GGGGDFKPQGK.[K]			0.0512921	0.00452956	1	1	1	P09405	P09405 [692-702]	0	1047.52	0	422790		High	High	0.003611	0.03949	13	22.93	R.GGGGDFKPQGK.K	[692-702]		Used
	High	[K-].MEIEGR.[TS]	1xOxidation [M1]		0.0674149	0.00580843	1	2	4	P09405	P09405 [547-552]	0	750.345	0	1.20588e+06		High	High	0.004797	0.05322	31	21.13	K.MEIEGR.T	[547-552]		Used
	High	[K].GIAYIEFK.[S]			0.0758355	0.0067045	1	1	1	P09405	P09405 [432-439]	0	940.514	0		No Quan Values	High	High	0.00546	0.06062	27		K.GIAYIEFK.S	[432-439]		Not Used
	Medium	[K].ALVPTPGK.[K]			0.12575	0.0117421	1	1	1	P09405	P09405 [117-124]	0	782.477	0	10849067		Medium	Medium	0.01062	0.1051	28	43	K.ALVPTPGK.K	[117-124]		Used
	Medium	[K-].MEIEGR.[TS]			0.196288	0.0180691	1	2	2	P09405	P09405 [547-552]	0	734.35	0	13965788		Medium	Medium	0.01703	0.1708	25	31.97	K.MEIEGR.T	[547-552]		Used
	Medium	[K].GYAFIEFASFEDAK.[E]			0.226885	0.0216119	1	1	1	P09405	P09405 [525-538]	0	1594.74	0	655139		Medium	Medium	0.0202	0.1991	10	90.82	K.GYAFIEFASFEDAK.E	[525-538]		Used
	Medium	[K].VIPTPGK.[K]			0.29379	0.029693	1	1	1	P09405	P09405 [103-109]	0	711.44	0	4.40696e+06		Medium	Medium	0.02778	0.2638	34	33.63	K.VIPTPGK.K	[103-109]		Used
	Medium	[K].KAAVPTPAK.[K]	1xCarbamyl [N-Term]; 1xAcetyl [K1(100)]	P09405 1xCarbamyl [N-Term]; 1xAcetyl [K71(100)]	0.396052	0.0413392	1	1	1	P09405	P09405 [71-79]	1	967.557	0	1.05868e+06		Medium	Medium	0.03878	0.3653	10	35.94	K.KAAVPTPAK.K	[71-79]	1xCarbamyl [N-Term]; 1xAcetyl [K71(100)]	Used
	Medium	[K].VFGNEIK.[L]			0.407856	0.0429471	1	1	1	P09405	P09405 [373-379]	0	806.441	0	17968616		Medium	Medium	0.0401	0.3754	21	42.19	K.VFGNEIK.L	[373-379]		Used
Master Protein	E9Q6J5	Biorientation of chromosomes in cell division protein 1-like 1 OS=Mus musculus OX=10090 GN=Bod1l PE=1 SV=1	21	43	45	41	1	3032	327.3	5.33	984	43	2	3.95639e+07	High
	Confidence	Annotated Sequence	Modifications	Modifications in Master Proteins	Qvality PEP	Qvality q-value	# Protein Groups	# Proteins	# PSMs	Master Protein Accessions	Positions in Master Proteins	# Missed Cleavages	Theo. MH+ [Da]	# Razor Quan Results	Abundance: F4: Sample	Quan Info	Found in Sample: [S4] F4: Sample	Confidence (by Search Engine): A2 Mascot	Percolator q-Value (by Search Engine): A2 Mascot	Percolator PEP (by Search Engine): A2 Mascot	Ions Score (by Search Engine): A2 Mascot	Top Apex RT [min]	Sequence in Protein	Positions in Protein	Peptide Group Modifications in Protein	Quan Usage
	High	[K].YYSDSDDELTVEQR.[R]			6.8223e-09	0	1	1	1	E9Q6J5	E9Q6J5 [478-491]	0	1719.73	0	564080		High	High	0	1.356e-09	110	52.06	K.YYSDSDDELTVEQR.R	[478-491]		Used
	High	[R].IISQVVDPK.[LI]			0.000531773	0	2	2	1	Q5SQY2; E9Q6J5	Q5SQY2 [120-128]; E9Q6J5 [132-140]	0	998.588	0	5.23004e+06	Shared	High	High	0	0.0002761	53	45.9	R.IISQVVDPK.I	[132-140]		Used
	High	[K].QDSAAGEHVVDLSTR.[K]			0.000365276	0	1	1	1	E9Q6J5	E9Q6J5 [1421-1435]	0	1584.76	0	870322		High	High	0	0.0001831	33	46.35	K.QDSAAGEHVVDLSTR.K	[1421-1435]		Used
	High	[R].HLSEDSQATLLYSK.[E]			6.63613e-05	0	1	1	1	E9Q6J5	E9Q6J5 [1362-1375]	0	1591.8	0	492028		High	High	0	2.887e-05	53	51.12	R.HLSEDSQATLLYSK.E	[1362-1375]		Used
	High	[R].GLAVTSISER.[H]			6.24896e-05	0	1	1	1	E9Q6J5	E9Q6J5 [1181-1190]	0	1032.57	0	1.6236e+06		High	High	0	2.704e-05	69	51.2	R.GLAVTSISER.H	[1181-1190]		Used
	High	[R].GGHLSTLSTEEIR.[D]			0.000357136	0	1	1	1	E9Q6J5	E9Q6J5 [2057-2069]	0	1399.72	0	753637		High	High	0	0.0001792	43	47.74	R.GGHLSTLSTEEIR.D	[2057-2069]		Used
	High	[R].TSEETVTDPALENTVSSAHSAQK.[D]			4.11062e-08	0	1	1	1	E9Q6J5	E9Q6J5 [958-980]	0	2402.13	0	954320		High	High	0	9.499e-09	53	52.86	R.TSEETVTDPALENTVSSAHSAQK.D	[958-980]		Used
	High	[R].TSMVDSKPAAAVTCK.[S]	1xCarbamidomethyl [C14]		0.00277049	0	1	1	1	E9Q6J5	E9Q6J5 [1163-1177]	0	1565.77	0	382368		High	High	0	0.001651	21	40.43	R.TSMVDSKPAAAVTCK.S	[1163-1177]		Used
	High	[R].VAGPLAAHTVQAEANVNSITTEEKDDAVTSAGSEEK.[C]			2.83549e-07	0	1	1	1	E9Q6J5	E9Q6J5 [1606-1641]	1	3639.76	0	483388		High	High	0	7.769e-08	52	65.33	R.VAGPLAAHTVQAEANVNSITTEEKDDAVTSAGSEEK.C	[1606-1641]		Used
	High	[K].TETDITTVEQSSPSGK.[L]			2.44752e-08	0	1	1	1	E9Q6J5	E9Q6J5 [2830-2845]	0	1679.8	0	786922		High	High	0	5.425e-09	93	45.58	K.TETDITTVEQSSPSGK.L	[2830-2845]		Used
	High	[K].TNSSTGLEDRDEFSSSEGTGEK.[T]			0.000535782	0	1	1	1	E9Q6J5	E9Q6J5 [2764-2785]	1	2333	0	304600		High	High	0	0.0002793	23	44.66	K.TNSSTGLEDRDEFSSSEGTGEK.T	[2764-2785]		Used
	High	[K].VSQADESNKEIANLEEK.[S]			2.91282e-06	0	1	1	1	E9Q6J5	E9Q6J5 [2848-2864]	1	1903.92	0	596656		High	High	0	9.662e-07	58	48.42	K.VSQADESNKEIANLEEK.S	[2848-2864]		Used
	High	[K].SAEAEAAGDSSTAR.[R]			3.8056e-05	0	1	1	1	E9Q6J5	E9Q6J5 [2417-2430]	0	1322.58	0	506337		High	High	0	1.579e-05	54	26.62	K.SAEAEAAGDSSTAR.R	[2417-2430]		Used
	High	[K].STVDLEDSSAK.[T]			6.43963e-05	0	1	1	1	E9Q6J5	E9Q6J5 [535-545]	0	1151.54	0	1.21503e+06		High	High	0	2.792e-05	47	36.88	K.STVDLEDSSAK.T	[535-545]		Used
	High	[R].DCLADVDTKPAYQNLR.[Q]	1xCarbamidomethyl [C2]		9.436e-07	0	2	2	2	Q5SQY2; E9Q6J5	Q5SQY2 [59-74]; E9Q6J5 [71-86]	0	1878.9	0	1.40269e+06	Shared	High	High	0	2.856e-07	45	58.18	R.DCLADVDTKPAYQNLR.Q	[71-86]		Used
	High	[K].DITNAPLVAAGPCDDEGIVTSTGAK.[E]	1xCarbamidomethyl [C13]		0.000134481	0	1	1	1	E9Q6J5	E9Q6J5 [1811-1835]	0	2472.19	0	281908		High	High	0	6.235e-05	28	72.29	K.DITNAPLVAAGPCDDEGIVTSTGAK.E	[1811-1835]		Used
	High	[K].EEDDEDEGVVTSTGR.[G]			1.25393e-08	0	1	1	1	E9Q6J5	E9Q6J5 [1836-1850]	0	1637.68	0	693869		High	High	0	2.619e-09	98	39.52	K.EEDDEDEGVVTSTGR.G	[1836-1850]		Used
	High	[R].EAVMVGTIPTDDDQATTVR.[G]			6.69939e-08	0	1	1	2	E9Q6J5	E9Q6J5 [2257-2275]	0	2018.97	0	769241		High	High	0	1.617e-08	73	63.48	R.EAVMVGTIPTDDDQATTVR.G	[2257-2275]		Used
	High	[K].EGNDGFTVDMPTK.[A]			5.45842e-05	0	1	1	1	E9Q6J5	E9Q6J5 [1342-1354]	0	1410.62	0	1.07746e+06		High	High	0	2.325e-05	61	59.32	K.EGNDGFTVDMPTK.A	[1342-1354]		Used
	High	[K].EGESGECAVAESEDR.[V]	1xCarbamidomethyl [C7]		1.46543e-05	0	1	1	1	E9Q6J5	E9Q6J5 [1591-1605]	0	1624.64	0	336822		High	High	0	5.587e-06	73	36.94	K.EGESGECAVAESEDR.V	[1591-1605]		Used
	High	[K].AFIATSTEGTDK.[G]			6.17537e-06	0	1	1	1	E9Q6J5	E9Q6J5 [1494-1505]	0	1240.61	0	1.17868e+06		High	High	0	2.187e-06	67	43.28	K.AFIATSTEGTDK.G	[1494-1505]		Used
	High	[R].AGSLSSEDVDGSQENR.[I]			0.00145411	0	1	1	1	E9Q6J5	E9Q6J5 [1674-1689]	0	1650.72	0	546249		High	High	0	0.0008231	37	37.3	R.AGSLSSEDVDGSQENR.I	[1674-1689]		Used
	High	[K].AAETEAQEGVTR.[Q]			0.000136518	0	1	1	1	E9Q6J5	E9Q6J5 [917-928]	0	1261.6	0	1809495		High	High	0	6.311e-05	43	29.74	K.AAETEAQEGVTR.Q	[917-928]		Used
	High	[K].ATSDSGGDGLEAALK.[S]			2.36013e-06	0	1	1	1	E9Q6J5	E9Q6J5 [260-274]	0	1391.66	0	869129		High	High	0	7.748e-07	56	53.33	K.ATSDSGGDGLEAALK.S	[260-274]		Used
	High	[R].ASTSLANHSDVPNQYSTVK.[K]			0.00035181	0	1	1	1	E9Q6J5	E9Q6J5 [1312-1330]	0	2018.98	0	1.68195e+06		High	High	0	0.000177	26	46.36	R.ASTSLANHSDVPNQYSTVK.K	[1312-1330]		Used
	High	[K].ISIPLADK.[S]			0.00530936	0.000134768	1	1	1	E9Q6J5	E9Q6J5 [1379-1386]	0	856.514	0	1.54132e+06		High	High	9.54e-05	0.003369	49	59.17	K.ISIPLADK.S	[1379-1386]		Used
	High	[K].ENNSLLLLSK.[D]			0.00616341	0.000134768	1	1	1	E9Q6J5	E9Q6J5 [294-303]	0	1130.64	0	4.61297e+06		High	High	9.54e-05	0.003937	37	65.35	K.ENNSLLLLSK.D	[294-303]		Used
	High	[R].GAQEVSVDSEVSR.[K]			0.00507685	0.000134768	1	1	1	E9Q6J5	E9Q6J5 [1222-1234]	0	1362.65	0	1.13689e+06		High	High	9.54e-05	0.003191	19	42.36	R.GAQEVSVDSEVSR.K	[1222-1234]		Used
	High	[K].TGDATTTSSEVGEK.[G]			0.00799794	0.000259094	1	1	1	E9Q6J5	E9Q6J5 [1514-1527]	0	1382.63	0	1.19635e+06		High	High	0.0002607	0.00526	26	27.52	K.TGDATTTSSEVGEK.G	[1514-1527]		Used
	High	[K].MSDETELHSSEK.[G]			0.00830077	0.000369772	1	1	1	E9Q6J5	E9Q6J5 [749-760]	0	1392.59	0	622946		High	High	0.0002607	0.005476	22	29.98	K.MSDETELHSSEK.G	[749-760]		Used
	High	[K].SEEPSDLPCPVEETK.[N]	1xCarbamidomethyl [C9]		0.0173803	0.0011552	1	1	1	E9Q6J5	E9Q6J5 [275-289]	0	1716.76	0	518258		High	High	0.001133	0.0122	20	54.39	K.SEEPSDLPCPVEETK.N	[275-289]		Used
	High	[K].SQEDDHPIIIK.[R]			0.0188398	0.00137638	1	1	1	E9Q6J5	E9Q6J5 [2797-2807]	0	1294.66	0		No Quan Values	High	High	0.001285	0.01333	19		K.SQEDDHPIIIK.R	[2797-2807]		Not Used
	High	[K].SQGLFDQFR.[R]			0.0231148	0.00165838	1	1	1	E9Q6J5	E9Q6J5 [61-69]	0	1097.54	0	588844		High	High	0.001543	0.01665	35	67.8	K.SQGLFDQFR.R	[61-69]		Used
	High	[K].ATAGVLKDEFR.[T]			0.0204186	0.00165838	1	1	1	E9Q6J5	E9Q6J5 [1152-1162]	1	1206.65	0	434665		High	High	0.001487	0.01448	22	49.36	K.ATAGVLKDEFR.T	[1152-1162]		Used
	High	[R].KETVEDTTISTGLVK.[G]			0.0267307	0.00206196	1	1	1	E9Q6J5	E9Q6J5 [1967-1981]	1	1620.87	0	279269		High	High	0.001893	0.01942	29	53.24	R.KETVEDTTISTGLVK.G	[1967-1981]		Used
	High	[R].DSAPVPQQR.[H]			0.0308912	0.00284841	1	1	1	E9Q6J5	E9Q6J5 [1469-1477]	0	997.506	0	1.01561e+06		High	High	0.002351	0.02271	25	29.1	R.DSAPVPQQR.H	[1469-1477]		Used
	High	[R].EGFEAPMPSAVSGENSQLTASR.[S]			0.0324899	0.00303605	1	1	1	E9Q6J5	E9Q6J5 [2077-2098]	0	2265.05	0	184067		High	High	0.002477	0.02398	5	68.87	R.EGFEAPMPSAVSGENSQLTASR.S	[2077-2098]		Used
	High	[K].ESHNSNTIPVIDR.[E]			0.048471	0.00445188	1	1	1	E9Q6J5	E9Q6J5 [1291-1303]	0	1481.73	0	545723		High	High	0.003563	0.03709	18	47.34	K.ESHNSNTIPVIDR.E	[1291-1303]		Used
	High	[R].SETNVEETQK.[Q]			0.0538878	0.00465462	1	1	1	E9Q6J5	E9Q6J5 [680-689]	0	1164.54	0	693428		High	High	0.003686	0.04174	22	23.4	R.SETNVEETQK.Q	[680-689]		Used
	High	[K].TEDISSNSSQQDTDFENVTK.[H]			0.0737705	0.00665774	1	1	1	E9Q6J5	E9Q6J5 [1130-1149]	0	2244.97	0	328508		High	High	0.005367	0.0587	17	53.82	K.TEDISSNSSQQDTDFENVTK.H	[1130-1149]		Used
	High	[K].LSSDDRTER.[K]			0.105827	0.00956412	1	1	1	E9Q6J5	E9Q6J5 [776-784]	1	1078.51	0	78082.2		High	High	0.008125	0.08728	22	18.53	K.LSSDDRTER.K	[776-784]		Used
	Medium	[K].GVVTEGFAESEILLTSSK.[E]			0.121679	0.0112559	1	1	1	E9Q6J5	E9Q6J5 [1573-1590]	0	1866.97	0	190960		Medium	Medium	0.01033	0.1017	6	86.89	K.GVVTEGFAESEILLTSSK.E	[1573-1590]		Used
	Medium	[K].LSSQPSTDVSTDK.[E]			0.199924	0.0182019	1	1	1	E9Q6J5	E9Q6J5 [235-247]	0	1364.65	0	185221		Medium	Medium	0.01711	0.1738	13	34.66	K.LSSQPSTDVSTDK.E	[235-247]		Used
Master Protein	P06837	Neuromodulin OS=Mus musculus OX=10090 GN=Gap43 PE=1 SV=1	75	19	61	18	1	227	23.6	4.73	974	19	1	5.00991e+08	High	Phospho [T172(100)]
	Confidence	Annotated Sequence	Modifications	Modifications in Master Proteins	Qvality PEP	Qvality q-value	# Protein Groups	# Proteins	# PSMs	Master Protein Accessions	Positions in Master Proteins	# Missed Cleavages	Theo. MH+ [Da]	# Razor Quan Results	Abundance: F4: Sample	Quan Info	Found in Sample: [S4] F4: Sample	Confidence (by Search Engine): A2 Mascot	Percolator q-Value (by Search Engine): A2 Mascot	Percolator PEP (by Search Engine): A2 Mascot	Ions Score (by Search Engine): A2 Mascot	Top Apex RT [min]	Sequence in Protein	Positions in Protein	Peptide Group Modifications in Protein	Quan Usage
	High	[K].QADVPAAVTDAAATTPAAEDAATK.[A]	1xPhospho [T15(100)]	P06837 1xPhospho [T172(100)]	1.90398e-07	0	1	1	2	P06837	P06837 [158-181]	0	2336.07	0	2.11033e+06		High	High	0	5.01e-08	56	59.48	K.QADVPAAVTDAAATTPAAEDAATK.A	[158-181]	1xPhospho [T172(100)]	Used
	High	[K].QADVPAAVTDAAATTPAAEDAATK.[A]			1.21916e-11	0	1	1	4	P06837	P06837 [158-181]	0	2256.1	0	30013882		High	High	0	5.051e-11	91	62.98	K.QADVPAAVTDAAATTPAAEDAATK.A	[158-181]		Used
	High	[R].QDEGKEDPEADQEHA.[-]			0.00179391	0	1	1	3	P06837	P06837 [213-227]	1	1697.69	0	3.24126e+07		High	High	0	0.001035	22	27.44	R.QDEGKEDPEADQEHA.-	[213-227]		Used
	High	[K].NDEDQKIEQDGVKPEDK.[A]			2.75483e-05	0	1	1	6	P06837	P06837 [14-30]	1	1986.93	0	1.32772e+07		High	High	0	1.111e-05	47	34.95	K.NDEDQKIEQDGVKPEDK.A	[14-30]		Used
	High	[K].IEQDGVKPEDK.[A]			0.00125149	0	1	1	2	P06837	P06837 [20-30]	0	1257.63	0	1.17298e+07		High	High	0	0.001651	38	26.73	K.IEQDGVKPEDK.A	[20-30]		Used
	High	[K].KGDAPAAEAEAK.[E]			2.30024e-05	0	1	1	3	P06837	P06837 [56-67]	1	1157.58	0	43287240		High	High	0	9.11e-06	72	22.12	K.KGDAPAAEAEAK.E	[56-67]		Used
	High	[K].EKDDAPVADGVEKK.[E]			0.0014984	0	1	1	2	P06837	P06837 [68-81]	2	1500.75	0	7.2515e+06		High	High	0	0.0008518	41	28.58	K.EKDDAPVADGVEKK.E	[68-81]		Used
	High	[K].EKDDAPVADGVEK.[K]			2.30024e-05	0	1	1	5	P06837	P06837 [68-80]	1	1372.66	0	3.22434e+07		High	High	0	9.166e-06	74	32.77	K.EKDDAPVADGVEK.K	[68-80]		Used
	High	[K].EGDGSATTDAAPATSPK.[A]			9.39492e-08	0	1	1	3	P06837	P06837 [82-98]	0	1575.71	0	1.67291e+07		High	High	0	2.338e-08	75	32.01	K.EGDGSATTDAAPATSPK.A	[82-98]		Used
	High	[K].AGDAPSEEKKGEGDAAPSEEK.[A]			6.05677e-07	0	1	1	1	P06837	P06837 [105-125]	2	2101.95	0	970798		High	High	0	1.766e-07	45	26.58	K.AGDAPSEEKKGEGDAAPSEEK.A	[105-125]		Used
	High	[K].AEEPSKAGDAPSEEK.[K]			0.000101841	0	1	1	2	P06837	P06837 [99-113]	1	1544.71	0	2.60134e+06		High	High	0	4.589e-05	55	25.58	K.AEEPSKAGDAPSEEK.K	[99-113]		Used
	High	[K].AAQPPTETAESSQAEEEK.[D]			5.10148e-05	0	1	1	2	P06837	P06837 [182-199]	0	1902.86	0	1.59227e+06		High	High	0	0.0006812	39	36.31	K.AAQPPTETAESSQAEEEK.D	[182-199]		Used
	High	[K].AAQPPTETAESSQAEEEKDAVDEAKPK.[E]			9.25478e-08	0	1	1	5	P06837	P06837 [182-208]	1	2856.34	0	56686162		High	High	0	4.603e-07	27	48.67	K.AAQPPTETAESSQAEEEKDAVDEAKPK.E	[182-208]		Used
	High	[K].AEDGPAKEEPK.[Q]			0.00289779	0	1	1	5	P06837	P06837 [147-157]	1	1170.56	0	20931093		High	High	9.54e-05	0.00247	50	21.53	K.AEDGPAKEEPK.Q	[147-157]		Used
	High	[K].GDAPAAEAEAK.[E]			0.00257058	0	1	1	1	P06837	P06837 [57-67]	0	1029.48	0	2.1104e+06		High	High	0	0.001523	32	26.35	K.GDAPAAEAEAK.E	[57-67]		Used
	High	[K].EGDGSATTDAAPATSPKAEEPSK.[A]	1xPhospho [T/S]		0.00464174	0.000134768	1	1	4	P06837	P06837 [82-104]	1	2296.98	0	3.23065e+06		High	High	9.54e-05	0.002893	11	37.34	K.EGDGSATTDAAPATSPKAEEPSK.A	[82-104]		Used
	High	[K].EGDGSATTDAAPATSPK.[A]	1xPhospho [T/S]		0.00421211	0.000134768	1	1	2	P06837	P06837 [82-98]	0	1655.68	0	2.70587e+06		High	High	9.54e-05	0.002608	28	33.02	K.EGDGSATTDAAPATSPK.A	[82-98]		Used
	High	[K].KEGDGSATTDAAPATSPK.[A]	1xPhospho [T/S]		0.00303091	0.000134768	1	1	4	P06837	P06837 [81-98]	1	1783.77	0	491715		High	High	9.54e-05	0.001829	25	29.25	K.KEGDGSATTDAAPATSPK.A	[81-98]		Used
	High	[K].EDPEADQEHA.[-]			0.00948777	0.000369772	1	1	1	P06837	P06837 [218-227]	0	1140.44	0	817937		High	High	0.0002607	0.006323	25	25.71	K.EDPEADQEHA.-	[218-227]		Used
	High	[K].KGEGDAAPSEEK.[A]			0.0391538	0.00389644	1	1	3	P06837	P06837 [114-125]	1	1217.56	0	14421846		High	High	0.003503	0.03318	36	18.6	K.KGEGDAAPSEEK.A	[114-125]		Used
	Medium	[K].IQASFR.[G]			0.341686	0.0348259	2	2	1	P60761; P06837	P60761 [33-38]; P06837 [38-43]	0	721.399	0	205375840	Shared	Medium	Medium	0.03243	0.3101	37	36.83	K.IQASFR.G	[38-43]		Used
Master Protein	Q80XU3	Nuclear ubiquitous casein and cyclin-dependent kinase substrate 1 OS=Mus musculus OX=10090 GN=Nucks1 PE=1 SV=1	47	12	30	12	1	234	26.3	5.14	935	12	0	1.25365e+08	High	Phospho [S19(99.6); S58(100); S61(100); S75(99.3); S79(100); S113(100); S181(100); S214(100)]
	Confidence	Annotated Sequence	Modifications	Modifications in Master Proteins	Qvality PEP	Qvality q-value	# Protein Groups	# Proteins	# PSMs	Master Protein Accessions	Positions in Master Proteins	# Missed Cleavages	Theo. MH+ [Da]	# Razor Quan Results	Abundance: F4: Sample	Quan Info	Found in Sample: [S4] F4: Sample	Confidence (by Search Engine): A2 Mascot	Percolator q-Value (by Search Engine): A2 Mascot	Percolator PEP (by Search Engine): A2 Mascot	Ions Score (by Search Engine): A2 Mascot	Top Apex RT [min]	Sequence in Protein	Positions in Protein	Peptide Group Modifications in Protein	Quan Usage
	High	[K].NSQEDSEDSEEKDVK.[T]	1xPhospho [S6(100)]	Q80XU3 1xPhospho [S58(100)]	0.000384997	0	1	1	2	Q80XU3	Q80XU3 [53-67]	1	1818.69	0	1.7563e+06		High	High	0	0.0001949	58	26.86	K.NSQEDSEDSEEKDVK.T	[53-67]	1xPhospho [S58(100)]	Used
	High	[K].NSQEDSEDSEEKDVK.[T]			4.20434e-08	0	1	1	2	Q80XU3	Q80XU3 [53-67]	1	1738.72	0	7.14489e+06		High	High	0	9.762e-09	103	25.28	K.NSQEDSEDSEEKDVK.T	[53-67]		Used
	High	[R].KVVDYSQFQESDDADEDYGR.[D]			3.7726e-07	0	1	1	2	Q80XU3	Q80XU3 [9-28]	1	2366.01	0	4.50679e+06		High	High	0	1.055e-07	70	55.85	R.KVVDYSQFQESDDADEDYGR.D	[9-28]		Used
	High	[R].KVVDYSQFQESDDADEDYGR.[D]	1xPhospho [S11(100)]	Q80XU3 1xPhospho [S19(100)]	2.55541e-05	0	1	1	3	Q80XU3	Q80XU3 [9-28]	1	2445.97	0	5.09716e+06		High	High	0	1.022e-05	87	57.27	R.KVVDYSQFQESDDADEDYGR.D	[9-28]	1xPhospho [S19(100)]	Used
	High	[K].VVDYSQFQESDDADEDYGR.[D]	1xPhospho [S10(100)]	Q80XU3 1xPhospho [S19(100)]	1.92439e-08	0	1	1	3	Q80XU3	Q80XU3 [10-28]	0	2317.88	0	7596437		High	High	0	4.164e-09	96	61.62	K.VVDYSQFQESDDADEDYGR.D	[10-28]	1xPhospho [S19(100)]	Used
	High	[K].VVDYSQFQESDDADEDYGR.[D]			1.40184e-10	0	1	1	2	Q80XU3	Q80XU3 [10-28]	0	2237.91	0	1.1598e+07		High	High	0	1.991e-11	122	60.2	K.VVDYSQFQESDDADEDYGR.D	[10-28]		Used
	High	[K].DDSHSAEDSEDEKDDHKNVR.[Q]	1xPhospho [S9(100)]	Q80XU3 1xPhospho [S79(100)]	0.000278721	0	1	1	1	Q80XU3	Q80XU3 [71-90]	2	2407.93	0	581499		High	High	0	0.0001375	36	21.96	K.DDSHSAEDSEDEKDDHKNVR.Q	[71-90]	1xPhospho [S79(100)]	Used
	High	[K].DDSHSAEDSEDEKDDHKNVR.[Q]	2xPhospho [S5(99.3); S9(100)]	Q80XU3 2xPhospho [S75(99.3); S79(100)]	9.73517e-05	0	1	1	1	Q80XU3	Q80XU3 [71-90]	2	2487.89	0	1.34598e+06		High	High	0	4.364e-05	37	22.64	K.DDSHSAEDSEDEKDDHKNVR.Q	[71-90]	2xPhospho [S75(99.3); S79(100)]	Used
	High	[K].EEDEEAESPPEKK.[S]			0.000797694	0	1	1	2	Q80XU3	Q80XU3 [207-219]	1	1516.66	0	2.20719e+06		High	High	0.0002607	0.006544	30	25.43	K.EEDEEAESPPEKK.S	[207-219]		Used
	High	[K].ATVTPSPVK.[G]			0.00387963	0.000134768	1	1	1	Q80XU3	Q80XU3 [176-184]	0	899.52	0	70968928		High	High	9.54e-05	0.002395	57	33.9	K.ATVTPSPVK.G	[176-184]		Used
	High	[R].EMLLEDVGSEEEPEEDDEAPFQEK.[D]	1xPhospho [S9(100)]	Q80XU3 1xPhospho [S113(100)]	0.00393808	0.000134768	1	1	1	Q80XU3	Q80XU3 [105-128]	0	2874.14	0	283126		High	High	9.54e-05	0.002419	23	80.93	R.EMLLEDVGSEEEPEEDDEAPFQEK.D	[105-128]	1xPhospho [S113(100)]	Used
	High	[K].EEDEEAESPPEKK.[S]	1xPhospho [S8(100)]	Q80XU3 1xPhospho [S214(100)]	0.0063974	0.000259094	1	1	1	Q80XU3	Q80XU3 [207-219]	1	1596.63	0	1.28681e+06		High	High	0.0001833	0.004127	52	27.35	K.EEDEEAESPPEKK.S	[207-219]	1xPhospho [S214(100)]	Used
	High	[K].NSQEDSEDSEEKDVK.[T]	2xPhospho [S6(100); S9(100)]	Q80XU3 2xPhospho [S58(100); S61(100)]	0.0116747	0.000481874	1	1	2	Q80XU3	Q80XU3 [53-67]	1	1898.66	0	3.75167e+06		High	High	0.0003391	0.007901	48	29.44	K.NSQEDSEDSEEKDVK.T	[53-67]	2xPhospho [S58(100); S61(100)]	Used
	High	[K].DDSHSAEDSEDEKDDHK.[N]	2xPhospho [S5(99.3); S9(100)]	Q80XU3 2xPhospho [S75(99.3); S79(100)]	0.0234538	0.00165838	1	1	2	Q80XU3	Q80XU3 [71-87]	1	2118.68	0	1.31969e+06		High	High	0.001543	0.01683	20	18.23	K.DDSHSAEDSEDEKDDHK.N	[71-87]	2xPhospho [S75(99.3); S79(100)]	Used
	High	[K].EEDEEAESPPEK.[K]			0.0295815	0.00277819	1	1	1	Q80XU3	Q80XU3 [207-218]	0	1388.57	0	629084		High	High	0.002306	0.02178	18	29.26	K.EEDEEAESPPEK.K	[207-218]		Used
	High	[K].KDDSHSAEDSEDEKDDHKNVR.[Q]	1xPhospho [S10(97.6)]	Q80XU3 1xPhospho [S79(97.6)]	0.0562113	0.00465462	1	1	1	Q80XU3	Q80XU3 [70-90]	3	2536.02	0	319489		High	High	0.003686	0.04378	32	19.1	K.KDDSHSAEDSEDEKDDHKNVR.Q	[70-90]	1xPhospho [S79(97.6)]	Used
	High	[K].ATVTPSPVK.[G]	1xPhospho [S6(100)]	Q80XU3 1xPhospho [S181(100)]	0.063762	0.00545978	1	1	1	Q80XU3	Q80XU3 [176-184]	0	979.486	0	2.05788e+06		High	High	0.004497	0.05005	35	36.45	K.ATVTPSPVK.G	[176-184]	1xPhospho [S181(100)]	Used
	High	[K].TPSPKEEDEEAESPPEKK.[S]	1xPhospho [S13(100)]	Q80XU3 1xPhospho [S214(100)]	0.085222	0.00754219	1	1	1	Q80XU3	Q80XU3 [202-219]	2	2106.91	0	922312		High	High	0.006147	0.0686	32	32.65	K.TPSPKEEDEEAESPPEKK.S	[202-219]	1xPhospho [S214(100)]	Used
	High	[K].ATVTPSPVKGK.[A]	1xPhospho [S6(100)]	Q80XU3 1xPhospho [S181(100)]	0.0918521	0.00827149	1	1	1	Q80XU3	Q80XU3 [176-186]	1	1164.6	0	1.99184e+06		High	High	0.007009	0.07466	21	31.31	K.ATVTPSPVKGK.A	[176-186]	1xPhospho [S181(100)]	Used
Master Protein	Q922J3	CAP-Gly domain-containing linker protein 1 OS=Mus musculus OX=10090 GN=Clip1 PE=1 SV=1	34	42	44	39	1	1391	155.7	5.24	923	42	3	4.0162e+07	High
	Confidence	Annotated Sequence	Modifications	Modifications in Master Proteins	Qvality PEP	Qvality q-value	# Protein Groups	# Proteins	# PSMs	Master Protein Accessions	Positions in Master Proteins	# Missed Cleavages	Theo. MH+ [Da]	# Razor Quan Results	Abundance: F4: Sample	Quan Info	Found in Sample: [S4] F4: Sample	Confidence (by Search Engine): A2 Mascot	Percolator q-Value (by Search Engine): A2 Mascot	Percolator PEP (by Search Engine): A2 Mascot	Ions Score (by Search Engine): A2 Mascot	Top Apex RT [min]	Sequence in Protein	Positions in Protein	Peptide Group Modifications in Protein	Quan Usage
	High	[K].METSYNQCQDLK.[A]	1xCarbamidomethyl [C8]		0.00157918	0	1	1	1	Q922J3	Q922J3 [968-979]	0	1516.64	0	389832		High	High	0	0.0009013	32	42.64	K.METSYNQCQDLK.A	[968-979]		Used
	High	[K].MSGDNSSQLTK.[M]			9.05943e-06	0	1	1	1	Q922J3	Q922J3 [889-899]	0	1167.53	0	810047		High	High	0	3.321e-06	66	28.53	K.MSGDNSSQLTK.M	[889-899]		Used
	High	[K].GIGTDSAEFAELK.[T]			1.76059e-06	0	1	1	1	Q922J3	Q922J3 [601-613]	0	1337.66	0	2.03244e+06		High	High	0	5.633e-07	86	63.71	K.GIGTDSAEFAELK.T	[601-613]		Used
	High	[R].LDYQHEIESLQSK.[Q]			0.00124214	0	1	1	2	Q922J3	Q922J3 [621-633]	0	1589.78	0	1.81798e+06		High	High	0	0.001729	39	63.04	R.LDYQHEIESLQSK.Q	[621-633]		Used
	High	[R].LDSAEDQHLVEMEDTLNK.[L]			0.000840738	0	1	1	1	Q922J3	Q922J3 [670-687]	0	2086.96	0	853236		High	High	0	0.0004546	13	66.55	R.LDSAEDQHLVEMEDTLNK.L	[670-687]		Used
	High	[K].IGFPSTTPAK.[A]			0.000321484	0	1	1	1	Q922J3	Q922J3 [280-289]	0	1018.56	0	1601744		High	High	0	0.0001594	44	51.38	K.IGFPSTTPAK.A	[280-289]		Used
	High	[K].TETLASLEDTK.[Q]			0.000919995	0	1	1	1	Q922J3	Q922J3 [1056-1066]	0	1207.61	0	398781		High	High	0	0.0005006	29	54.4	K.TETLASLEDTK.Q	[1056-1066]		Used
	High	[K].VELLNQLEEEKR.[K]			2.59411e-05	0	1	1	1	Q922J3	Q922J3 [424-435]	1	1499.81	0	912301		High	High	0	1.039e-05	56	61.48	K.VELLNQLEEEKR.K	[424-435]		Used
	High	[K].TPAAAAAPVEK.[T]			8.82919e-05	0	1	1	1	Q922J3	Q922J3 [25-35]	0	1025.56	0	2.54208e+06		High	High	0	3.932e-05	48	32.99	K.TPAAAAAPVEK.T	[25-35]		Used
	High	[K].VQAEDEANGLQAAPGR.[T]			3.87079e-08	0	1	1	1	Q922J3	Q922J3 [128-143]	0	1625.79	0	352394		High	High	0	8.945e-09	104	44.08	K.VQAEDEANGLQAAPGR.T	[128-143]		Used
	High	[R].QLSSSSGNTDAQAEEDER.[A]			1.08368e-07	0	1	1	1	Q922J3	Q922J3 [1253-1270]	0	1923.82	0	325462		High	High	0	2.731e-08	90	34.44	R.QLSSSSGNTDAQAEEDER.A	[1253-1270]		Used
	High	[K].TASESISNLSEAGSVK.[K]			9.1566e-07	0	1	1	1	Q922J3	Q922J3 [190-205]	0	1579.78	0	2.68044e+06		High	High	0	2.773e-07	71	53.41	K.TASESISNLSEAGSVK.K	[190-205]		Used
	High	[K].SISLTSALLTEK.[D]			0.000249016	0	1	1	1	Q922J3	Q922J3 [1187-1198]	0	1262.72	0	821446		High	High	0	0.0001214	57	75.37	K.SISLTSALLTEK.D	[1187-1198]		Used
	High	[K].SLHSVVQTLESDK.[V]			8.31409e-05	0	1	1	1	Q922J3	Q922J3 [1221-1233]	0	1442.75	0		No Quan Values	High	High	0	3.68e-05	52		K.SLHSVVQTLESDK.V	[1221-1233]		Not Used
	High	[K].SQQLSALQEENVK.[L]			2.68173e-06	0	1	1	1	Q922J3	Q922J3 [1122-1134]	0	1473.75	0	2.34878e+06		High	High	0	8.902e-07	68	49.65	K.SQQLSALQEENVK.L	[1122-1134]		Used
	High	[K].ENSDVIALWK.[S]			0.00017892	0	1	1	1	Q922J3	Q922J3 [568-577]	0	1174.61	0	584457		High	High	0	8.494e-05	48	72.78	K.ENSDVIALWK.S	[568-577]		Used
	High	[K].EPSATPQISNLTK.[T]			0.000163494	0	1	1	1	Q922J3	Q922J3 [177-189]	0	1385.73	0	1.55151e+06		High	High	0	7.681e-05	48	53.73	K.EPSATPQISNLTK.T	[177-189]		Used
	High	[K].EEQFNVLSSELEK.[L]			6.7581e-06	0	1	1	1	Q922J3	Q922J3 [838-850]	0	1551.75	0	1.29007e+06		High	High	0	2.427e-06	61	72.01	K.EEQFNVLSSELEK.L	[838-850]		Used
	High	[K].ATSHVGEIEQELALAR.[D]			9.60912e-08	0	1	1	1	Q922J3	Q922J3 [380-395]	0	1723.9	0	670003		High	High	0	2.384e-08	75	68.37	K.ATSHVGEIEQELALAR.D	[380-395]		Used
	High	[K].ANENASFLQK.[S]			0.000622615	0	1	1	1	Q922J3	Q922J3 [921-930]	0	1121.56	0	1.42237e+06		High	High	0	0.0003284	48	43.64	K.ANENASFLQK.S	[921-930]		Used
	High	[K].ASGPPSSETQEEFVDDFR.[V]			0.000343971	0	1	1	1	Q922J3	Q922J3 [42-59]	0	1997.87	0	215662		High	High	0	0.0001725	53	68.93	K.ASGPPSSETQEEFVDDFR.V	[42-59]		Used
	High	[K].FASTSEEAVSAQTR.[M]			0.00242106	0	1	1	1	Q922J3	Q922J3 [813-826]	0	1483.7	0	1.23321e+06		High	High	0	0.001434	31	42.2	K.FASTSEEAVSAQTR.M	[813-826]		Used
	High	[R].FLGETDFAK.[G]			0.00547021	0.000134768	1	1	1	Q922J3	Q922J3 [229-237]	0	1027.51	0	1.84428e+06		High	High	9.54e-05	0.003476	48	59.61	R.FLGETDFAK.G	[229-237]		Used
	High	[K].SLHSVVQTLESDKVK.[L]			0.00424371	0.000134768	1	1	1	Q922J3	Q922J3 [1221-1235]	1	1669.91	0	461994		High	High	9.54e-05	0.002626	29	60.25	K.SLHSVVQTLESDKVK.L	[1221-1235]		Used
	High	[K].VELLNQLEEEK.[R]			0.00710044	0.000259094	1	1	1	Q922J3	Q922J3 [424-434]	0	1343.71	0	1.08391e+06		High	High	0.0001833	0.004617	25	67.84	K.VELLNQLEEEK.R	[424-434]		Used
	High	[K].EKTETLASLEDTK.[Q]			0.00694362	0.000259094	1	1	2	Q922J3	Q922J3 [1054-1066]	1	1464.74	0	811809		High	High	0.0001833	0.004513	35	48.9	K.EKTETLASLEDTK.Q	[1054-1066]		Used
	High	[R].KVEDLQFR.[V]			0.00855118	0.000369772	2	2	1	Q922J3; Q9Z0H8	Q922J3 [436-443]; Q9Z0H8 [442-449]	1	1034.56	0	1.03336e+06	Shared	High	High	0.0002607	0.005632	59	44.3	R.KVEDLQFR.V	[436-443]		Used
	High	[R].LQNELDTLK.[E]			0.0124779	0.000481874	1	1	1	Q922J3	Q922J3 [1072-1080]	0	1073.58	0	1.16411e+06		High	High	0.0003391	0.008483	35	52.02	R.LQNELDTLK.E	[1072-1080]		Used
	High	[R].DLMQDMEELK.[T]			0.0221258	0.00165838	1	1	1	Q922J3	Q922J3 [1020-1029]	0	1251.56	0	390321		High	High	0.001543	0.01585	25	81.48	R.DLMQDMEELK.T	[1020-1029]		Used
	High	[K].LRNEVTVLR.[G]			0.0281212	0.00236785	1	1	1	Q922J3	Q922J3 [1205-1213]	1	1099.66	0	129498		High	High	0.002026	0.02054	29	43.44	K.LRNEVTVLR.G	[1205-1213]		Used
	High	[K].SIGEVTLK.[A]			0.0315668	0.00284841	1	1	1	Q922J3	Q922J3 [931-938]	0	846.493	0	706335		High	High	0.002351	0.02335	35	47.78	K.SIGEVTLK.A	[931-938]		Used
	High	[K].LEAIHTDHQGEMTSLK.[E]			0.0336803	0.00303605	1	1	1	Q922J3	Q922J3 [512-527]	0	1809.88	0	926383		High	High	0.002477	0.02494	5	46.32	K.LEAIHTDHQGEMTSLK.E	[512-527]		Used
	High	[R].YFQCEPLK.[G]	1xCarbamidomethyl [C4]		0.0375085	0.00389644	1	1	1	Q922J3	Q922J3 [108-115]	0	1084.51	0	682203		High	High	0.003063	0.02805	29	50.11	R.YFQCEPLK.G	[108-115]		Used
	High	[R].LQNELDTLKENNLK.[T]			0.0417521	0.00404778	1	1	1	Q922J3	Q922J3 [1072-1085]	1	1671.89	0	706114		High	High	0.003157	0.03157	16	56.69	R.LQNELDTLKENNLK.T	[1072-1085]		Used
	High	[K].LAEELGR.[T]			0.0432661	0.00404778	1	1	1	Q922J3	Q922J3 [1135-1141]	0	787.431	0	1.01379e+06		High	High	0.003225	0.03295	42	36.98	K.LAEELGR.T	[1135-1141]		Used
	High	[R].TGLLTETSSR.[Y]			0.0448324	0.00440219	1	1	1	Q922J3	Q922J3 [332-341]	0	1064.56	0		No Quan Values	High	High	0.003538	0.03406	21		R.TGLLTETSSR.Y	[332-341]		Not Used
	High	[R].SVEELQLK.[L]			0.0664837	0.00572813	1	1	1	Q922J3	Q922J3 [910-917]	0	945.525	0	1.1677e+06		High	High	0.004676	0.05237	25	50	R.SVEELQLK.L	[910-917]		Used
	High	[K].SKLETAIASHQQAMEELK.[V]			0.0753143	0.0067045	1	1	1	Q922J3	Q922J3 [578-595]	1	2014.03	0	370803		High	High	0.005426	0.06002	12	58.31	K.SKLETAIASHQQAMEELK.V	[578-595]		Used
	High	[R].SVLNNQLLEMK.[K]			0.085222	0.00754219	1	1	1	Q922J3	Q922J3 [1157-1167]	0	1288.69	0	482964		High	High	0.006147	0.06876	20	69.92	R.SVLNNQLLEMK.K	[1157-1167]		Used
	Medium	[K].MLADTEDKLK.[A]			0.12575	0.0117421	1	1	1	Q922J3	Q922J3 [1003-1012]	1	1163.6	0	384509		Medium	Medium	0.0106	0.1047	6	41.03	K.MLADTEDKLK.A	[1003-1012]		Used
	Medium	[K].QQHIEQLLAER.[D]			0.138688	0.0127066	2	2	1	Q922J3; Q9Z0H8	Q922J3 [360-370]; Q9Z0H8 [366-376]	0	1364.73	0	1.70584e+06	Shared	Medium	Medium	0.01188	0.1166	26	54.72	K.QQHIEQLLAER.D	[360-370]		Used
	Medium	[K].ISGTTALQEALK.[E]			0.298695	0.0299141	2	2	1	Q922J3; Q9Z0H8	Q922J3 [346-357]; Q9Z0H8 [352-363]	0	1231.69	0	241822	Shared	Medium	Medium	0.02793	0.268	5	58.46	K.ISGTTALQEALK.E	[346-357]		Used
Master Protein	Q3U0V1	Far upstream element-binding protein 2 OS=Mus musculus OX=10090 GN=Khsrp PE=1 SV=2	43	28	57	25	1	748	76.7	7.33	921	28	3	1.57831e+08	High	Phospho [S182(100)]
	Confidence	Annotated Sequence	Modifications	Modifications in Master Proteins	Qvality PEP	Qvality q-value	# Protein Groups	# Proteins	# PSMs	Master Protein Accessions	Positions in Master Proteins	# Missed Cleavages	Theo. MH+ [Da]	# Razor Quan Results	Abundance: F4: Sample	Quan Info	Found in Sample: [S4] F4: Sample	Confidence (by Search Engine): A2 Mascot	Percolator q-Value (by Search Engine): A2 Mascot	Percolator PEP (by Search Engine): A2 Mascot	Ions Score (by Search Engine): A2 Mascot	Top Apex RT [min]	Sequence in Protein	Positions in Protein	Peptide Group Modifications in Protein	Quan Usage
	High	[R].IINDLLQSLR.[S]			0.000278721	0	1	1	1	Q3U0V1	Q3U0V1 [386-395]	0	1184.7	0	2.43734e+06		High	High	0	0.0001366	58	79.42	R.IINDLLQSLR.S	[386-395]		Used
	High	[K].IGQQPQQPGAPPQQDYTK.[A]			0.000211079	0	1	1	3	Q3U0V1	Q3U0V1 [630-647]	0	1980.98	0	6259537		High	High	0	0.0001325	31	43.48	K.IGQQPQQPGAPPQQDYTK.A	[630-647]		Used
	High	[K].MILIQDGSQNTNVDKPLR.[I]	1xOxidation [M1]		1.27849e-07	0	1	1	3	Q3U0V1	Q3U0V1 [268-285]	0	2058.06	0	1.45044e+06		High	High	0	3.26e-08	65	54.94	K.MILIQDGSQNTNVDKPLR.I	[268-285]		Used
	High	[K].MILIQDGSQNTNVDKPLR.[I]			2.37505e-08	0	1	1	2	Q3U0V1	Q3U0V1 [268-285]	0	2042.07	0	1.23213e+07		High	High	0	5.256e-09	78	61	K.MILIQDGSQNTNVDKPLR.I	[268-285]		Used
	High	[K].MMLDDIVSR.[G]			0.00159107	0	1	1	1	Q3U0V1	Q3U0V1 [207-215]	0	1079.52	0	4795694		High	High	0	0.0009103	48	68.19	K.MMLDDIVSR.G	[207-215]		Used
	High	[K].MMLDDIVSR.[G]	1xOxidation [M]		0.00108518	0	1	1	6	Q3U0V1	Q3U0V1 [207-215]	0	1095.52	0	1.39741e+06		High	High	0	0.0006004	51	62.43	K.MMLDDIVSR.G	[207-215]		Used
	High	[R].GSPQQIDHAK.[Q]			0.000220812	0	1	1	2	Q3U0V1	Q3U0V1 [480-489]	0	1080.54	0	1.70996e+06		High	High	0	0.0001066	41	21.36	R.GSPQQIDHAK.Q	[480-489]		Used
	High	[R].GGGGPGGGGPGGGGASGGPSQPPGGGGPGIR.[K]			2.45822e-07	0	1	1	3	Q3U0V1	Q3U0V1 [41-71]	0	2327.09	0	4.56138e+06		High	High	0	5.361e-06	36	44.13	R.GGGGPGGGGPGGGGASGGPSQPPGGGGPGIR.K	[41-71]		Used
	High	[R].GGPPGQFHDNANGGQNGTVQEIMIPAGK.[A]			0.00116102	0	1	1	1	Q3U0V1	Q3U0V1 [218-245]	0	2791.32	0	1.02817e+06		High	High	0	0.0006425	20	63.31	R.GGPPGQFHDNANGGQNGTVQEIMIPAGK.A	[218-245]		Used
	High	[K].LASQGDSIGSQLGPIHPPPR.[T]			3.26273e-11	0	1	1	4	Q3U0V1	Q3U0V1 [124-143]	0	2027.07	0	1.18347e+07		High	High	0	4.103e-12	78	61.02	K.LASQGDSIGSQLGPIHPPPR.T	[124-143]		Used
	High	[K].IAHIMGPPDR.[C]			0.000206375	0	1	1	1	Q3U0V1	Q3U0V1 [370-379]	0	1106.58	0	1.9691e+06		High	High	0	9.894e-05	49	43.11	K.IAHIMGPPDR.C	[370-379]		Used
	High	[K].IGGDAATTVNNNTPDFGFGGQK.[R]			8.6975e-05	0	1	1	2	Q3U0V1	Q3U0V1 [89-110]	0	2181.02	0	7.40039e+06		High	High	0	3.857e-05	29	66.08	K.IGGDAATTVNNNTPDFGFGGQK.R	[89-110]		Used
	High	[R].TSMTEEYR.[V]	1xOxidation [M3]		0.00266867	0	1	1	1	Q3U0V1	Q3U0V1 [144-151]	0	1032.43	0	274254		High	High	0	0.001586	40	24.8	R.TSMTEEYR.V	[144-151]		Used
	High	[R].VGGGIDVPVPR.[H]			9.33587e-06	0	1	1	2	Q3U0V1	Q3U0V1 [322-332]	0	1065.61	0	13764274		High	High	0	3.42e-06	56	59.46	R.VGGGIDVPVPR.H	[322-332]		Used
	High	[K].VQISPDSGGLPER.[S]			9.62075e-06	0	1	1	1	Q3U0V1	Q3U0V1 [179-191]	0	1354.7	0	18594214		High	High	0	3.547e-06	75	52.29	K.VQISPDSGGLPER.S	[179-191]		Used
	High	[R].VPDGMVGLIIGR.[G]	1xOxidation [M5]		0.000969631	0	1	1	1	Q3U0V1	Q3U0V1 [152-163]	0	1242.69	0	561511		High	High	0	0.0005284	38	67.1	R.VPDGMVGLIIGR.G	[152-163]		Used
	High	[R].VPDGMVGLIIGR.[G]			0.000232735	0	1	1	2	Q3U0V1	Q3U0V1 [152-163]	0	1226.69	0	1.89581e+06		High	High	0	0.0001127	41	83.64	R.VPDGMVGLIIGR.G	[152-163]		Used
	High	[R].QLEDGDQPDSK.[K]			0.00243926	0	1	1	1	Q3U0V1	Q3U0V1 [112-122]	0	1231.54	0	5040501		High	High	0	0.001444	37	26.71	R.QLEDGDQPDSK.K	[112-122]		Used
	High	[R].QLPPNGDPNFK.[L]			0.00211557	0	1	1	3	Q3U0V1	Q3U0V1 [464-474]	0	1226.62	0		No Quan Values	High	High	0	0.001232	30		R.QLPPNGDPNFK.L	[464-474]		Not Used
	High	[K].AINQQTGAFVEISR.[Q]			1.26094e-05	0	1	1	3	Q3U0V1	Q3U0V1 [450-463]	0	1533.8	0	4.38942e+06		High	High	0	4.75e-06	55	60.69	K.AINQQTGAFVEISR.Q	[450-463]		Used
	High	[K].DAFADAVQR.[A]			0.00467654	0.000134768	1	1	2	Q3U0V1	Q3U0V1 [73-81]	0	992.48	0	11596321		High	High	9.54e-05	0.002938	53	47.49	K.DAFADAVQR.A	[73-81]		Used
	High	[K].IQNDAGVR.[I]			0.00567809	0.000134768	2	2	1	Q3U0V1; Q91WJ8	Q3U0V1 [349-356]; Q91WJ8 [297-304]	0	872.458	0	12273453	Shared	High	High	9.54e-05	0.003618	54	24.57	K.IQNDAGVR.I	[349-356]		Used
	High	[R].DQGGFGDRNEYGSR.[V]			0.00370942	0.000134768	1	1	1	Q3U0V1	Q3U0V1 [308-321]	1	1557.67	0	1308906		High	High	9.54e-05	0.002285	21	37.23	R.DQGGFGDRNEYGSR.V	[308-321]		Used
	High	[K].IAHIMGPPDR.[C]	1xOxidation [M5]		0.00649345	0.000259094	1	1	1	Q3U0V1	Q3U0V1 [370-379]	0	1122.57	0	850281		High	High	0.0001833	0.004172	26	36.64	K.IAHIMGPPDR.C	[370-379]		Used
	High	[K].VQISPDSGGLPER.[S]	1xPhospho [S4(100)]	Q3U0V1 1xPhospho [S182(100)]	0.0157974	0.000816031	1	1	1	Q3U0V1	Q3U0V1 [179-191]	0	1434.66	0	631741		High	High	0.0009011	0.01096	41	54.64	K.VQISPDSGGLPER.S	[179-191]	1xPhospho [S182(100)]	Used
	High	[R].KDAFADAVQR.[A]			0.0193996	0.00148178	1	1	1	Q3U0V1	Q3U0V1 [72-81]	1	1120.57	0	520250		High	High	0.001357	0.01376	48	39.76	R.KDAFADAVQR.A	[72-81]		Used
	High	[R].DQGGFGDR.[N]			0.0441995	0.00440219	1	1	1	Q3U0V1	Q3U0V1 [308-315]	0	851.364	0	2644381		High	High	0.003538	0.03365	33	27.18	R.DQGGFGDR.N	[308-315]		Used
	High	[K].KIGQQPQQPGAPPQQDYTK.[A]			0.0642082	0.00545978	1	1	1	Q3U0V1	Q3U0V1 [629-647]	1	2109.07	0	411330		High	High	0.004497	0.05032	12	40.41	K.KIGQQPQQPGAPPQQDYTK.A	[629-647]		Used
	Medium	[R].IIGDPYK.[V]			0.115407	0.0105388	1	1	1	Q3U0V1	Q3U0V1 [286-292]	0	805.445	0	9597819		High	High	0.008883	0.09551	36	43.92	R.IIGDPYK.V	[286-292]		Used
	Medium	[K].KIQNDAGVR.[I]			0.138688	0.0127066	2	2	1	Q3U0V1; Q91WJ8	Q3U0V1 [348-356]; Q91WJ8 [296-304]	1	1000.55	0	946285	Shared	Medium	Medium	0.01188	0.1166	27	22.2	K.KIQNDAGVR.I	[348-356]		Used
	Medium	[R].ERDQGGFGDR.[N]			0.153741	0.0136045	1	1	1	Q3U0V1	Q3U0V1 [306-315]	1	1136.51	0	528025		Medium	Medium	0.01291	0.1307	16	24.64	R.ERDQGGFGDR.N	[306-315]		Used
	Medium	[R].HSVGVVIGR.[S]			0.155717	0.0137563	1	1	1	Q3U0V1	Q3U0V1 [333-341]	0	923.542	0	6173476		Medium	Medium	0.01307	0.1327	16	38.27	R.HSVGVVIGR.S	[333-341]		Used
	Medium	[K].AWEEYYK.[K]			0.290551	0.0293531	2	2	1	Q3U0V1; Q91WJ8	Q3U0V1 [622-628]; [648-654]; Q91WJ8 [581-587]	0	988.441	0	8662878	Shared	Medium	Medium	0.02749	0.2599	33	52.63	K.AWEEYYK.K; K.AWEEYYK.K	[622-628]; [648-654]		Used
Master Protein	A2AG50	MAP7 domain-containing protein 2 OS=Mus musculus OX=10090 GN=Map7d2 PE=1 SV=1	51	35	66	35	1	781	86	8.81	908	35	0	1.84113e+08	High	Phospho [S315(100)]
	Confidence	Annotated Sequence	Modifications	Modifications in Master Proteins	Qvality PEP	Qvality q-value	# Protein Groups	# Proteins	# PSMs	Master Protein Accessions	Positions in Master Proteins	# Missed Cleavages	Theo. MH+ [Da]	# Razor Quan Results	Abundance: F4: Sample	Quan Info	Found in Sample: [S4] F4: Sample	Confidence (by Search Engine): A2 Mascot	Percolator q-Value (by Search Engine): A2 Mascot	Percolator PEP (by Search Engine): A2 Mascot	Ions Score (by Search Engine): A2 Mascot	Top Apex RT [min]	Sequence in Protein	Positions in Protein	Peptide Group Modifications in Protein	Quan Usage
	High	[R].MADKYATEK.[Y]			0.000194336	0	1	1	2	A2AG50	A2AG50 [406-414]	1	1056.5	0	1.22613e+06		High	High	0	9.293e-05	56	24.85	R.MADKYATEK.Y	[406-414]		Used
	High	[K].NTPISAMGDAGK.[G]			0.000146069	0	1	1	1	A2AG50	A2AG50 [274-285]	0	1161.56	0	14961299		High	High	0	6.799e-05	52	44.93	K.NTPISAMGDAGK.G	[274-285]		Used
	High	[K].NTPISAMGDAGK.[G]	1xOxidation [M7]		9.73517e-05	0	1	1	2	A2AG50	A2AG50 [274-285]	0	1177.55	0	3.08931e+06		High	High	0	7.963e-05	56	30.93	K.NTPISAMGDAGK.G	[274-285]		Used
	High	[K].HLSSSTVAISYSPDR.[A]			7.4839e-05	0	1	1	2	A2AG50	A2AG50 [237-251]	0	1619.8	0	5.24273e+06		High	High	0	3.299e-05	51	50.87	K.HLSSSTVAISYSPDR.A	[237-251]		Used
	High	[K].IEINVLNTCQK.[V]	1xCarbamidomethyl [C9]		2.88188e-05	0	1	1	1	A2AG50	A2AG50 [636-646]	0	1331.7	0	5844058		High	High	0	1.169e-05	75	62.82	K.IEINVLNTCQK.V	[636-646]		Used
	High	[R].VATSAASGGHGSPLR.[R]			1.1238e-09	0	1	1	2	A2AG50	A2AG50 [304-318]	0	1367.7	0	1.58113e+07		High	High	0	5.721e-08	88	32.27	R.VATSAASGGHGSPLR.R	[304-318]		Used
	High	[K].YYFPPIANEETPK.[K]			0.000272509	0	1	1	3	A2AG50	A2AG50 [361-373]	0	1568.76	0	3.08256e+06		High	High	0	0.0001341	41	71.61	K.YYFPPIANEETPK.K	[361-373]		Used
	High	[R].SAGMDGFLK.[S]			0.0024576	0	1	1	1	A2AG50	A2AG50 [64-72]	0	925.445	0	3.74743e+06		High	High	0	0.00146	44	58.29	R.SAGMDGFLK.S	[64-72]		Used
	High	[R].SGGNGGGGGGGGGGGGGYGGSGGGGGGAGVPSEGAAK.[G]			0.000174933	0	1	1	1	A2AG50	A2AG50 [4-40]	0	2649.13	0	353304		High	High	0	8.281e-05	19	37.66	R.SGGNGGGGGGGGGGGGGYGGSGGGGGGAGVPSEGAAK.G	[4-40]		Used
	High	[K].TAKPTYLGSPVK.[Y]			2.03966e-05	0	1	1	2	A2AG50	A2AG50 [349-360]	0	1261.72	0	1.28549e+07		High	High	0	7.994e-06	55	42.62	K.TAKPTYLGSPVK.Y	[349-360]		Used
	High	[K].SNSLDDSTEDVQSMDVSPVSK.[E]	1xOxidation [M14]		0.00130912	0	1	1	2	A2AG50	A2AG50 [683-703]	0	2255.98	0	824008		High	High	0	0.0007356	34	52.48	K.SNSLDDSTEDVQSMDVSPVSK.E	[683-703]		Used
	High	[K].SNSLDDSTEDVQSMDVSPVSK.[E]			0.000636801	0	1	1	2	A2AG50	A2AG50 [683-703]	0	2239.99	0	2.6324e+06		High	High	0	0.0003349	33	62.21	K.SNSLDDSTEDVQSMDVSPVSK.E	[683-703]		Used
	High	[K].SSENLSLDDCNK.[N]	1xCarbamidomethyl [C10]		0.000718098	0	1	1	1	A2AG50	A2AG50 [751-762]	0	1381.59	0	2.71542e+06		High	High	0	0.0003839	43	41.91	K.SSENLSLDDCNK.N	[751-762]		Used
	High	[R].DGESENTPPLPLTLATSTPPLDTGTTTAAAESTNACDK.[L]	1xCarbamidomethyl [C36]		4.29179e-05	0	1	1	1	A2AG50	A2AG50 [181-218]	0	3844.79	0	554226		High	High	0	1.801e-05	17	88.28	R.DGESENTPPLPLTLATSTPPLDTGTTTAAAESTNACDK.L	[181-218]		Used
	High	[K].EGAPGQQSTVLPR.[E]			0.000234491	0	1	1	2	A2AG50	A2AG50 [386-398]	0	1339.7	0	21953798		High	High	0	0.000114	54	44.46	K.EGAPGQQSTVLPR.E	[386-398]		Used
	High	[K].AEHSAGKPTAGTTDAGEAAK.[I]			2.61053e-07	0	1	1	3	A2AG50	A2AG50 [432-451]	0	1869.89	0	9.54791e+06		High	High	0	2.583e-05	33	24.17	K.AEHSAGKPTAGTTDAGEAAK.I	[432-451]		Used
	High	[K].GAMAGGEPSQMEK.[M]			0.00032635	0	1	1	2	A2AG50	A2AG50 [286-298]	0	1292.56	0	4.56333e+06		High	High	0	0.0001628	33	36.85	K.GAMAGGEPSQMEK.M	[286-298]		Used
	High	[K].GAMAGGEPSQMEK.[M]	1xOxidation [M]		0.00146506	0	1	1	5	A2AG50	A2AG50 [286-298]	0	1308.56	0	2.63051e+06		High	High	0	0.0008269	34	29.95	K.GAMAGGEPSQMEK.M	[286-298]		Used
	High	[K].EKEGAPGQQSTVLPR.[E]			0.00300831	0.000134768	1	1	1	A2AG50	A2AG50 [384-398]	1	1596.83	0	2.34711e+06		High	High	9.54e-05	0.001817	45	39.68	K.EKEGAPGQQSTVLPR.E	[384-398]		Used
	High	[K].LSTSTMNLPK.[Q]	1xOxidation [M6]		0.00538919	0.000134768	1	1	1	A2AG50	A2AG50 [219-228]	0	1107.57	0	2.405e+06		High	High	9.54e-05	0.003426	38	40.86	K.LSTSTMNLPK.Q	[219-228]		Used
	High	[R].EQIMLQIEQER.[L]			0.00534913	0.000134768	1	1	1	A2AG50	A2AG50 [573-583]	0	1416.72	0	3.41125e+06		High	High	9.54e-05	0.003398	34	65.92	R.EQIMLQIEQER.L	[573-583]		Used
	High	[K].LSTSTMNLPK.[Q]			0.00699551	0.000259094	1	1	1	A2AG50	A2AG50 [219-228]	0	1091.58	0	7.43328e+06		High	High	0.0001833	0.00454	39	51.99	K.LSTSTMNLPK.Q	[219-228]		Used
	High	[R].KSDASLEVK.[K]			0.00861493	0.000369772	1	1	1	A2AG50	A2AG50 [599-607]	1	976.531	0		No Quan Values	High	High	0.0002607	0.005684	58		R.KSDASLEVK.K	[599-607]		Not Used
	High	[R].VATSAASGGHGSPLR.[R]	1xPhospho [S12(100)]	A2AG50 1xPhospho [S315(100)]	0.0104478	0.000369772	1	1	1	A2AG50	A2AG50 [304-318]	0	1447.67	0	630047		High	High	0.0002607	0.007029	39	32.36	R.VATSAASGGHGSPLR.R	[304-318]	1xPhospho [S315(100)]	Used
	High	[R].LQKEQEEQER.[L]			0.0121144	0.000481874	1	1	1	A2AG50	A2AG50 [462-471]	1	1316.64	0	786794		High	High	0.0003391	0.008245	33	19.38	R.LQKEQEEQER.L	[462-471]		Used
	High	[K].VELQPPPDVENK.[A]			0.0248591	0.00206196	1	1	4	A2AG50	A2AG50 [613-624]	0	1364.71	0	4167890		High	High	0.002099	0.02083	25	52.64	K.VELQPPPDVENK.A	[613-624]		Used
	High	[K].AEEELLSK.[E]			0.0259662	0.00206196	1	1	1	A2AG50	A2AG50 [525-532]	0	918.478	0	10324129		High	High	0.001818	0.01882	27	39.62	K.AEEELLSK.E	[525-532]		Used
	High	[R].RCEPPEDISK.[R]	1xCarbamidomethyl [C2]		0.0279183	0.00236785	1	1	1	A2AG50	A2AG50 [319-328]	1	1230.58	0	989971		High	High	0.002026	0.02042	39	30.56	R.RCEPPEDISK.R	[319-328]		Used
	High	[K].EDPKVELQPPPDVENK.[A]			0.0397175	0.00404778	1	1	1	A2AG50	A2AG50 [609-624]	1	1833.92	0	1651700		High	High	0.003157	0.02985	11	54.82	K.EDPKVELQPPPDVENK.A	[609-624]		Used
	High	[R].SAGMDGFLK.[S]	1xOxidation [M4]		0.0467835	0.00440219	1	1	1	A2AG50	A2AG50 [64-72]	0	941.44	0	1.7173e+06		High	High	0.003538	0.03564	30	43.48	R.SAGMDGFLK.S	[64-72]		Used
	High	[K].GLSLLLAK.[S]			0.0498626	0.00445188	1	1	2	A2AG50	A2AG50 [41-48]	0	814.54	0	3.69754e+06		High	High	0.003563	0.03836	32	69.11	K.GLSLLLAK.S	[41-48]		Used
	High	[K].KEDPKVELQPPPDVENK.[A]			0.0520213	0.00452956	1	1	1	A2AG50	A2AG50 [608-624]	2	1962.02	0	800578		High	High	0.003611	0.04024	22	49.35	K.KEDPKVELQPPPDVENK.A	[608-624]		Used
	High	[KR].TQQLEIK.[LK]			0.0790336	0.0067907	1	2	4	A2AG50	A2AG50 [160-166]	0	859.488	0	8561780		High	High	0.008401	0.08844	29	38.59	R.TQQLELK.K	[160-166]		Used
	High	[K].KSSENLSLDDCNK.[N]	1xCarbamidomethyl [C11]		0.0840647	0.00745897	1	1	1	A2AG50	A2AG50 [750-762]	1	1509.68	0	1567442		High	High	0.006095	0.06765	29	35.79	K.KSSENLSLDDCNK.N	[750-762]		Used
	High	[R].ALQDILDFTGPPAFPK.[K]			0.0899987	0.00802674	1	1	1	A2AG50	A2AG50 [734-749]	0	1729.92	0	213386		High	High	0.006848	0.07276	5	96.88	R.ALQDILDFTGPPAFPK.K	[734-749]		Used
	Medium	[R].LEKEELK.[R]			0.14794	0.0131506	1	1	1	A2AG50	A2AG50 [480-486]	1	888.504	0		No Quan Values	Medium	Medium	0.01244	0.1255	27		R.LEKEELK.R	[480-486]		Not Used
	Medium	[K].SNSLDDSTEDVQSMDVSPVSK.[E]	1xPhospho [S/T]		0.149853	0.0134607	1	1	2	A2AG50	A2AG50 [683-703]	0	2319.95	0	94676.4		Medium	Medium	0.01266	0.1267	6	64.22	K.SNSLDDSTEDVQSMDVSPVSK.E	[683-703]		Used
	Medium	[K].EKAEEELLSK.[E]			0.196288	0.0180691	1	1	1	A2AG50	A2AG50 [523-532]	1	1175.62	0	6526520		Medium	Medium	0.01703	0.1705	20	39.79	K.EKAEEELLSK.E	[523-532]		Used
	Medium	[R].IDEIMK.[ER]			0.213714	0.0197256	1	2	2	A2AG50	A2AG50 [590-595]	0	748.391	0	3.42048e+06		Medium	Medium	0.01835	0.1864	33	39.22	R.IDEIMK.R	[590-595]		Used
	Medium	[K].TYPQSPK.[T]			0.220223	0.0208678	1	1	1	A2AG50	A2AG50 [342-348]	0	820.42	0	4809304		Medium	Medium	0.01961	0.1931	26	26.54	K.TYPQSPK.T	[342-348]		Used
	Medium	[R].LEAMMR.[R]			0.229593	0.0217363	1	1	1	A2AG50	A2AG50 [149-154]	0	750.364	0	2.56504e+06		Medium	Medium	0.02027	0.2024	46	39.47	R.LEAMMR.R	[149-154]		Used
	Medium	[R].LEAMMR.[R]	1xOxidation [M4]		0.327523	0.0330646	1	1	1	A2AG50	A2AG50 [149-154]	0	766.359	0	2.17916e+06		Medium	Medium	0.03106	0.2974	42	29.66	R.LEAMMR.R	[149-154]		Used
	Medium	[K].AKPVVPNK.[I]			0.358062	0.0361988	1	1	1	A2AG50	A2AG50 [628-635]	0	852.53	0	2.17779e+06		Medium	Medium	0.03373	0.3272	11	22.97	K.AKPVVPNK.I	[628-635]		Used
Master Protein	P63054	Calmodulin regulator protein PCP4 OS=Mus musculus OX=10090 GN=Pcp4 PE=3 SV=2	44	3	26	3	1	62	6.8	6.71	889	3	0	1.94686e+08	High
	Confidence	Annotated Sequence	Modifications	Modifications in Master Proteins	Qvality PEP	Qvality q-value	# Protein Groups	# Proteins	# PSMs	Master Protein Accessions	Positions in Master Proteins	# Missed Cleavages	Theo. MH+ [Da]	# Razor Quan Results	Abundance: F4: Sample	Quan Info	Found in Sample: [S4] F4: Sample	Confidence (by Search Engine): A2 Mascot	Percolator q-Value (by Search Engine): A2 Mascot	Percolator PEP (by Search Engine): A2 Mascot	Ions Score (by Search Engine): A2 Mascot	Top Apex RT [min]	Sequence in Protein	Positions in Protein	Peptide Group Modifications in Protein	Quan Usage
	High	[K].KVQEEFDIDMDAPETER.[A]			9.9891e-06	0	1	1	2	P63054	P63054 [25-41]	1	2051.92	0	1.66822e+07		High	High	0	1.836e-05	70	63.72	K.KVQEEFDIDMDAPETER.A	[25-41]		Used
	High	[K].KVQEEFDIDMDAPETER.[A]	1xOxidation [M10]		3.10678e-05	0	1	1	6	P63054	P63054 [25-41]	1	2067.92	0	6.27136e+06		High	High	0	1.269e-05	59	55.87	K.KVQEEFDIDMDAPETER.A	[25-41]		Used
	High	[K].VQEEFDIDMDAPETER.[A]	1xOxidation [M9]		1.81431e-06	0	1	1	11	P63054	P63054 [26-41]	0	1939.82	0	1.24156e+07		High	High	0	5.826e-07	87	60.52	K.VQEEFDIDMDAPETER.A	[26-41]		Used
	High	[K].VQEEFDIDMDAPETER.[A]			1.58978e-07	0	1	1	3	P63054	P63054 [26-41]	0	1923.83	0	3.0723e+07		High	High	0	7.839e-08	84	69.26	K.VQEEFDIDMDAPETER.A	[26-41]		Used
	High	[R].AAVAIQSQFR.[K]			0.000131484	0	1	1	3	P63054	P63054 [42-51]	0	1090.6	0	1.28213e+08		High	High	0	6.051e-05	58	51.48	R.AAVAIQSQFR.K	[42-51]		Used
	High	[R].AAVAIQSQFR.[K]	1xCarbamyl [N-Term]	P63054 1xCarbamyl [N-Term]	0.00492749	0.000134768	1	1	1	P63054	P63054 [42-51]	0	1133.61	0	380733		High	High	9.54e-05	0.003093	38	70.49	R.AAVAIQSQFR.K	[42-51]	1xCarbamyl [N-Term]	Used
Master Protein	O88737	Protein bassoon OS=Mus musculus OX=10090 GN=Bsn PE=1 SV=4	17	50	52	49	1	3942	418.6	7.71	881	50	1	4.23353e+07	High
	Confidence	Annotated Sequence	Modifications	Modifications in Master Proteins	Qvality PEP	Qvality q-value	# Protein Groups	# Proteins	# PSMs	Master Protein Accessions	Positions in Master Proteins	# Missed Cleavages	Theo. MH+ [Da]	# Razor Quan Results	Abundance: F4: Sample	Quan Info	Found in Sample: [S4] F4: Sample	Confidence (by Search Engine): A2 Mascot	Percolator q-Value (by Search Engine): A2 Mascot	Percolator PEP (by Search Engine): A2 Mascot	Ions Score (by Search Engine): A2 Mascot	Top Apex RT [min]	Sequence in Protein	Positions in Protein	Peptide Group Modifications in Protein	Quan Usage
	High	[K].LSSHDYSSR.[G]			0.00266867	0	1	1	1	O88737	O88737 [3464-3472]	0	1051.48	0	539625		High	High	0	0.001592	32	25.19	K.LSSHDYSSR.G	[3464-3472]		Used
	High	[K].LTEAVSAFGK.[K]			4.85547e-06	0	1	1	1	O88737	O88737 [3927-3936]	0	1022.55	0	2.9982e+06		High	High	0	1.694e-06	78	51.85	K.LTEAVSAFGK.K	[3927-3936]		Used
	High	[R].LLDTSFASSER.[L]			5.33675e-05	0	1	1	1	O88737	O88737 [2815-2825]	0	1225.61	0	334904		High	High	0	2.272e-05	63	56.89	R.LLDTSFASSER.L	[2815-2825]		Used
	High	[K].ILPGGAAEQAGK.[L]			7.20795e-05	0	1	1	1	O88737	O88737 [3915-3926]	0	1111.61	0	3.44319e+06		High	High	0	3.167e-05	51	38.17	K.ILPGGAAEQAGK.L	[3915-3926]		Used
	High	[R].NYVMIDDISELTK.[D]			5.92876e-05	0	1	1	1	O88737	O88737 [3239-3251]	0	1540.76	0	354679		High	High	0	2.558e-05	51	84.43	R.NYVMIDDISELTK.D	[3239-3251]		Used
	High	[R].HDYVEDSSEGGLSPLPPQPPAR.[A]			0.000262462	0	1	1	1	O88737	O88737 [827-848]	0	2348.12	0	261246		High	High	0	0.0001278	31	60.67	R.HDYVEDSSEGGLSPLPPQPPAR.A	[827-848]		Used
	High	[K].HDATASSSTTAAATAR.[A]			0.000797694	0	1	1	1	O88737	O88737 [2653-2668]	0	1518.71	0	331772		High	High	0	0.0004274	35	25.87	K.HDATASSSTTAAATAR.A	[2653-2668]		Used
	High	[K].GQPGYPSSADYSQSSR.[A]			9.23636e-05	0	1	1	1	O88737	O88737 [3704-3719]	0	1686.74	0	357530		High	High	0	4.114e-05	46	42.34	K.GQPGYPSSADYSQSSR.A	[3704-3719]		Used
	High	[K].GPQGLGQPSGSLPAK.[A]			6.80908e-06	0	1	1	1	O88737	O88737 [556-570]	0	1393.74	0	2.48185e+06		High	High	0	2.445e-06	40	46.98	K.GPQGLGQPSGSLPAK.A	[556-570]		Used
	High	[R].IADSSVQTDDEEGEGR.[Y]			4.42605e-10	0	1	1	1	O88737	O88737 [2588-2603]	0	1707.73	0	540688		High	High	0	6.979e-11	110	36.07	R.IADSSVQTDDEEGEGR.Y	[2588-2603]		Used
	High	[K].SATTVPSGLGAGEQTQEGLTGK.[L]			0.00160305	0	1	1	1	O88737	O88737 [326-347]	0	2089.04	0	540202		High	High	0	0.0009123	19	57.11	K.SATTVPSGLGAGEQTQEGLTGK.L	[326-347]		Used
	High	[K].SAEEAYEDMMR.[K]			0.000287223	0	1	1	1	O88737	O88737 [1193-1203]	0	1331.52	0	427785		High	High	0	0.0001415	47	59.04	K.SAEEAYEDMMR.K	[1193-1203]		Used
	High	[K].RTDPATPVVKPVPEAPK.[G]			0.00240299	0	1	1	1	O88737	O88737 [654-670]	1	1802.02	0	495203		High	High	0	0.001417	36	44.78	K.RTDPATPVVKPVPEAPK.G	[654-670]		Used
	High	[R].SSVSQSPAPTYPSDSHYTSLEQNVPR.[N]			2.09276e-06	0	1	1	1	O88737	O88737 [3213-3238]	0	2834.32	0	1.07499e+06		High	High	0	6.769e-07	32	60.72	R.SSVSQSPAPTYPSDSHYTSLEQNVPR.N	[3213-3238]		Used
	High	[R].TDPATPVVKPVPEAPK.[G]			0.000171034	0	1	1	1	O88737	O88737 [655-670]	0	1645.92	0	892262		High	High	0	8.036e-05	30	49.31	R.TDPATPVVKPVPEAPK.G	[655-670]		Used
	High	[K].SLAPAAISSK.[R]			0.00133893	0	1	1	1	O88737	O88737 [3356-3365]	0	944.541	0	2.59378e+06		High	High	0	0.0007502	43	43.17	K.SLAPAAISSK.R	[3356-3365]		Used
	High	[K].SQQQLHSPALSPAHSPAK.[Q]			5.6674e-05	0	1	1	1	O88737	O88737 [235-252]	0	1883.97	0	393230		High	High	0	2.43e-05	50	39.3	K.SQQQLHSPALSPAHSPAK.Q	[235-252]		Used
[truncated: 8,429 more rows]

## Sheet: S2h Seq_Feature
The sequence features of S2h proteins
[truncated: 154 more rows]

## Sheet: S2 Proteins
Master	Accession	Description	Coverage [%]	# Peptides	# PSMs	# Unique Peptides	# Protein Groups	# AAs	MW [kDa]	calc. pI	Score Mascot: A2 Mascot	# Peptides (by Search Engine): A2 Mascot	# Razor Peptides	Abundance: F3: Sample	Found in Sample: [S3] F3: Sample	Modifications
[truncated: 30,107 more rows]

[truncated: 13 more sheets: S2 Seq_Feature, S2h vs S2 LCR+ and -, S2h LCR+ Seq_feature, S2h LCR- Seq_feature, S2 LCR+ Seq_feature, S2 LCR- Seq_feature, S2h vs S2 LCR+ CBR+, Shared bw S2 and S2h, Shared Seq_feature, S2h (Shared-), S2h (Shared-) Seq_feature, S2 (Shared-), S2 (Shared-) Seq_feature]
