# Supplementary material for: Proteomic analysis of heat-stable proteins revealed an increased proportion of proteins with compositionally biased regions
Source: Sci Rep. 2022 Mar 14;12:4347. doi: 10.1038/s41598-022-08044-z (PMC8921518; doi:10.1038/s41598-022-08044-z)
Supplement: Supplementary file 2 — Supplementary Information 2. [file 41598_2022_8044_MOESM2_ESM.xlsx]

## Sheet: P2h Proteins
Master	Accession	Description	Coverage [%]	# Peptides	# PSMs	# Unique Peptides	# Protein Groups	# AAs	MW [kDa]	calc. pI	Score Mascot: A2 Mascot	# Peptides (by Search Engine): A2 Mascot	# Razor Peptides	Abundance: F1: Sample	Found in Sample: [S1] F1: Sample	Modifications
Master Protein	Q6PIC6	Sodium/potassium-transporting ATPase subunit alpha-3 OS=Mus musculus OX=10090 GN=Atp1a3 PE=1 SV=1	57	65	370	43	1	1013	111.6	5.41	11256	65	3	1.23564e+09	High	Carbamyl [K44(100); K763(99.7)]
	Confidence	Annotated Sequence	Modifications	Modifications in Master Proteins	Qvality PEP	Qvality q-value	# Protein Groups	# Proteins	# PSMs	Master Protein Accessions	Positions in Master Proteins	# Missed Cleavages	Theo. MH+ [Da]	# Razor Quan Results	Abundance: F1: Sample	Quan Info	Found in Sample: [S1] F1: Sample	Confidence (by Search Engine): A2 Mascot	Percolator q-Value (by Search Engine): A2 Mascot	Percolator PEP (by Search Engine): A2 Mascot	Ions Score (by Search Engine): A2 Mascot	Top Apex RT [min]	Sequence in Protein	Positions in Protein	Peptide Group Modifications in Protein	Quan Usage
	High	[R].IATLASGLEVGK.[T]			1.30841e-06	0	1	1	2	Q6PIC6	Q6PIC6 [260-271]	0	1158.67	0	2.60228e+07		High	High	0	8.285e-07	60	60.46	R.IATLASGLEVGK.T	[260-271]		Used
	High	[K].TGTLTQNR.[M]	1xCarbamyl [N-Term]	Q8VDN2 1xCarbamyl [N-Term]; Q6PIC6 1xCarbamyl [N-Term]; Q6PIE5 1xCarbamyl [N-Term]	0.000186728	0	3	6	1	Q8VDN2; Q6PIC6; Q6PIE5	Q8VDN2 [378-385]; Q6PIC6 [368-375]; Q6PIE5 [376-383]	0	933.475	0	1.34035e+06	Shared	High	High	0	0.0001439	51	35.4	K.TGTLTQNR.M	[368-375]	1xCarbamyl [N-Term]	Not Used
	High	[K].TGTLTQNR.[M]			0.000289899	0	3	6	3	Q8VDN2; Q6PIC6; Q6PIE5	Q8VDN2 [378-385]; Q6PIC6 [368-375]; Q6PIE5 [376-383]	0	890.469	0	8.89572e+07	Shared	High	High	0	0.0002271	40	20.89	K.TGTLTQNR.M	[368-375]		Not Used
	High	[K].KVAEIPFNSTNK.[Y]			0.000146385	0	1	1	2	Q6PIC6	Q6PIC6 [466-477]	1	1347.73	0	1.58228e+06		High	High	0	0.0001117	42	46.06	K.KVAEIPFNSTNK.Y	[466-477]		Used
	High	[R].KYNTDCVQGLTHSK.[A]	1xCarbamidomethyl [C6]		1.24113e-05	0	1	1	3	Q6PIC6	Q6PIC6 [44-57]	1	1650.79	0	57522996		High	High	0	8.574e-06	63	38.03	R.KYNTDCVQGLTHSK.A	[44-57]		Used
	High	[K].VAEIPFNSTNK.[YF]			1.23167e-05	0	2	4	2	Q6PIC6; Q6PIE5	Q6PIC6 [467-477]; Q6PIE5 [475-485]	0	1219.63	0	174021280	Shared	High	High	0	8.514e-06	53	51.75	K.VAEIPFNSTNK.Y	[467-477]		Not Used
	High	[K].GVGIISEGNETVEDIAAR.[L]			2.16944e-13	0	3	3	8	Q8VDN2; Q6PIC6; Q6PIE5	Q8VDN2 [630-647]; Q6PIC6 [620-637]; Q6PIE5 [627-644]	0	1829.92	0	1.4343e+08	Shared	High	High	0	2.099e-11	133	72.06	K.GVGIISEGNETVEDIAAR.L	[620-637]		Not Used
	High	[K].GVGIISEGNETVEDIAAR.[L]	1xCarbamyl [N-Term]	Q8VDN2 1xCarbamyl [N-Term]; Q6PIC6 1xCarbamyl [N-Term]; Q6PIE5 1xCarbamyl [N-Term]	4.13452e-11	0	3	3	3	Q8VDN2; Q6PIC6; Q6PIE5	Q8VDN2 [630-647]; Q6PIC6 [620-637]; Q6PIE5 [627-644]	0	1872.93	0	7.81473e+06	Shared	High	High	0	1.735e-11	103	84.09	K.GVGIISEGNETVEDIAAR.L	[620-637]	1xCarbamyl [N-Term]	Not Used
	High	[K].GGDRVPADIR.[I]			0.00036915	0	2	3	6	Q6PIC6; Q6PIE5	Q6PIC6 [185-194]; Q6PIE5 [193-202]	1	1055.56	0	38850212	Shared	High	High	0	0.0002919	32	34.5	K.GGDRVPADLR.I	[185-194]		Not Used
	High	[K].GGQDNIPVLKR.[D]			0.000127633	0	1	1	2	Q6PIC6	Q6PIC6 [425-435]	1	1196.67	0	1.31335e+07		High	High	0	9.638e-05	61	44.22	K.GGQDNIPVLKR.D	[425-435]		Used
	High	[K].VDNSSLTGESEPQTR.[S]	1xCarbamyl [N-Term]	Q8VDN2 1xCarbamyl [N-Term]; Q6PIC6 1xCarbamyl [N-Term]; Q6PIE5 1xCarbamyl [N-Term]	4.87023e-08	0	3	4	1	Q8VDN2; Q6PIC6; Q6PIE5	Q8VDN2 [213-227]; Q6PIC6 [203-217]; Q6PIE5 [211-225]	0	1662.76	0	1030118	Shared	High	High	0	2.707e-08	79	49.75	K.VDNSSLTGESEPQTR.S	[203-217]	1xCarbamyl [N-Term]	Not Used
	High	[K].VDNSSLTGESEPQTR.[S]			3.61347e-08	0	3	4	5	Q8VDN2; Q6PIC6; Q6PIE5	Q8VDN2 [213-227]; Q6PIC6 [203-217]; Q6PIE5 [211-225]	0	1619.75	0	1.63058e+08	Shared	High	High	0	2.09e-08	98	37.67	K.VDNSSLTGESEPQTR.S	[203-217]		Not Used
	High	[K].KADIGVAMGIAGSDVSK.[Q]			2.77427e-12	0	1	1	5	Q6PIC6	Q6PIC6 [717-733]	1	1618.85	0	1.49527e+07		High	High	0	1.047e-12	110	58.3	K.KADIGVAMGIAGSDVSK.Q	[717-733]		Used
	High	[K].KADIGVAMGIAGSDVSK.[Q]	1xOxidation [M8]		1.01538e-07	0	1	1	4	Q6PIC6	Q6PIC6 [717-733]	1	1634.84	0	3.27507e+06		High	High	0	5.814e-08	84	48.17	K.KADIGVAMGIAGSDVSK.Q	[717-733]		Used
	High	[R].TVNDLEDSYGQQWTYEQR.[K]	1xCarbamyl [N-Term]	Q6PIC6 1xCarbamyl [N-Term]	4.17477e-09	0	1	1	1	Q6PIC6	Q6PIC6 [884-901]	0	2274.99	0	226539		High	High	0	2.098e-09	94	76.54	R.TVNDLEDSYGQQWTYEQR.K	[884-901]	1xCarbamyl [N-Term]	Used
	High	[R].TVNDLEDSYGQQWTYEQR.[K]			1.83887e-10	0	1	1	5	Q6PIC6	Q6PIC6 [884-901]	0	2231.98	0	24708140		High	High	0	8.171e-11	107	66.06	R.TVNDLEDSYGQQWTYEQR.K	[884-901]		Used
	High	[K].NLEAVETLGSTSTICSDK.[T]	1xCarbamidomethyl [C15]		5.22557e-14	0	3	4	23	Q8VDN2; Q6PIC6; Q6PIE5	Q8VDN2 [360-377]; Q6PIC6 [350-367]; Q6PIE5 [358-375]	0	1924.92	0	3.49243e+07	Shared	High	High	0	1.683e-14	139	64.64	K.NLEAVETLGSTSTICSDK.T	[350-367]		Not Used
	High	[K].NLEAVETLGSTSTICSDK.[T]	1xCarbamidomethyl [C15]; 1xCarbamyl [N-Term]	Q8VDN2 1xCarbamyl [N-Term]; Q6PIC6 1xCarbamyl [N-Term]; Q6PIE5 1xCarbamyl [N-Term]	8.33007e-07	0	3	4	2	Q8VDN2; Q6PIC6; Q6PIE5	Q8VDN2 [360-377]; Q6PIC6 [350-367]; Q6PIE5 [358-375]	0	1967.92	0	343094	Shared	High	High	0	5.174e-07	71	77.33	K.NLEAVETLGSTSTICSDK.T	[350-367]	1xCarbamyl [N-Term]	Not Used
	High	[K].NLEAVETLGSTSTICSDKTGTLTQNR.[M]	1xCarbamidomethyl [C15]		2.05628e-13	0	3	4	1	Q8VDN2; Q6PIC6; Q6PIE5	Q8VDN2 [360-385]; Q6PIC6 [350-375]; Q6PIE5 [358-383]	1	2796.37	0	1.06175e+06	Shared	High	High	0	6.99e-14	89	65.35	K.NLEAVETLGSTSTICSDKTGTLTQNR.M	[350-375]		Not Used
	High	[K].NMVPQQALVIR.[NDE]	1xOxidation [M2]		6.27788e-05	0	3	4	11	Q8VDN2; Q6PIC6; Q6PIE5	Q8VDN2 [163-173]; Q6PIC6 [153-163]; Q6PIE5 [161-171]	0	1284.71	0	2.53365e+07	Shared	High	High	0	5.061e-05	60	54.62	K.NMVPQQALVIR.E	[153-163]		Not Used
	High	[K].NMVPQQALVIR.[NDE]			0.000494893	0	3	4	2	Q8VDN2; Q6PIC6; Q6PIE5	Q8VDN2 [163-173]; Q6PIC6 [153-163]; Q6PIE5 [161-171]	0	1268.71	0	88788880	Shared	High	High	0	0.000396	45	63.34	K.NMVPQQALVIR.E	[153-163]		Not Used
	High	[R].NITFFSTNCVEGTAR.[G]	1xCarbamidomethyl [C9]		3.07699e-08	0	1	1	8	Q6PIC6	Q6PIC6 [231-245]	0	1716.8	0	3.19503e+07		High	High	0	4.265e-08	95	69.49	R.NITFFSTNCVEGTAR.G	[231-245]		Used
	High	[K].MQVNAEEVVVGDLVEIK.[G]			3.55134e-10	0	1	1	5	Q6PIC6	Q6PIC6 [168-184]	0	1871.98	0	1.46524e+07		High	High	0	2.762e-10	104	89.91	K.MQVNAEEVVVGDLVEIK.G	[168-184]		Used
	High	[K].MQVNAEEVVVGDLVEIK.[G]	1xOxidation [M1]		6.01572e-11	0	1	1	6	Q6PIC6	Q6PIC6 [168-184]	0	1887.97	0	2.62032e+06		High	High	0	2.553e-11	107	86.43	K.MQVNAEEVVVGDLVEIK.G	[168-184]		Used
	High	[R].MTVAHMWFDNQIHEADTTEDQSGTSFDK.[S]	1xOxidation [M]		3.35389e-06	0	1	1	8	Q6PIC6	Q6PIC6 [376-403]	0	3257.38	0	1.97262e+06		High	High	0	1.588e-05	50	67.9	R.MTVAHMWFDNQIHEADTTEDQSGTSFDK.S	[376-403]		Used
	High	[R].MTVAHMWFDNQIHEADTTEDQSGTSFDK.[S]	1xCarbamyl [N-Term]	Q6PIC6 1xCarbamyl [N-Term]	1.92921e-08	0	1	1	1	Q6PIC6	Q6PIC6 [376-403]	0	3284.39	0	388496		High	High	0	1.027e-08	49	86.1	R.MTVAHMWFDNQIHEADTTEDQSGTSFDK.S	[376-403]	1xCarbamyl [N-Term]	Used
	High	[R].MTVAHMWFDNQIHEADTTEDQSGTSFDK.[S]			3.0118e-14	0	1	1	5	Q6PIC6	Q6PIC6 [376-403]	0	3241.38	0	1.19639e+07		High	High	0	9.478e-15	82	72.27	R.MTVAHMWFDNQIHEADTTEDQSGTSFDK.S	[376-403]		Used
	High	[K].MSVEEVCR.[K]	1xCarbamidomethyl [C7]; 1xOxidation [M1]		0.000100005	0	1	1	2	Q6PIC6	Q6PIC6 [36-43]	0	1025.44	0	764660		High	High	0	7.502e-05	50	33.16	K.MSVEEVCR.K	[36-43]		Used
	High	[K].RDVAGDASESALLK.[C]			1.31847e-06	0	1	1	2	Q6PIC6	Q6PIC6 [435-448]	1	1431.74	0	8517291		High	High	0	8.336e-07	63	46.66	K.RDVAGDASESALLK.C	[435-448]		Used
	High	[R].NSVFQQGMK.[N]			0.00035282	0	3	3	2	Q8VDN2; Q6PIC6; Q6PIE5	Q8VDN2 [942-950]; Q6PIC6 [932-940]; Q6PIE5 [939-947]	0	1038.5	0	38021208	Shared	High	High	0	0.0002785	36	42.34	R.NSVFQQGMK.N	[932-940]		Not Used
	High	[R].RNSVFQQGMK.[N]			9.28003e-06	0	3	3	1	Q8VDN2; Q6PIC6; Q6PIE5	Q8VDN2 [941-950]; Q6PIC6 [931-940]; Q6PIE5 [938-947]	1	1194.6	0	4.9019e+06	Shared	High	High	0	6.317e-06	60	35.62	R.RNSVFQQGMK.N	[931-940]		Not Used
	High	[R].QGAIVAVTGDGVNDSPALK.[K]			2.52826e-13	0	3	3	6	Q8VDN2; Q6PIC6; Q6PIE5	Q8VDN2 [708-726]; Q6PIC6 [698-716]; Q6PIE5 [705-723]	0	1811.95	0	1.1615e+08	Shared	High	High	0	8.644e-14	109	61.52	R.QGAIVAVTGDGVNDSPALK.K	[698-716]		Not Used
	High	[R].QGAIVAVTGDGVNDSPALK.[K]	1xCarbamyl [N-Term]	Q8VDN2 1xCarbamyl [N-Term]; Q6PIC6 1xCarbamyl [N-Term]; Q6PIE5 1xCarbamyl [N-Term]	3.26461e-10	0	3	3	2	Q8VDN2; Q6PIC6; Q6PIE5	Q8VDN2 [708-726]; Q6PIC6 [698-716]; Q6PIE5 [705-723]	0	1854.96	0	2.52902e+06	Shared	High	High	0	1.487e-10	91	71.91	R.QGAIVAVTGDGVNDSPALK.K	[698-716]	1xCarbamyl [N-Term]	Not Used
	High	[R].QGAIVAVTGDGVNDSPALKK.[A]			4.89767e-10	0	3	3	3	Q8VDN2; Q6PIC6; Q6PIE5	Q8VDN2 [708-727]; Q6PIC6 [698-717]; Q6PIE5 [705-724]	1	1940.04	0	4.78257e+07	Shared	High	High	0	7.294e-07	66	54.95	R.QGAIVAVTGDGVNDSPALKK.A	[698-717]		Not Used
	High	[R].QGAIVAVTGDGVNDSPALKK.[A]	1xCarbamyl [N-Term]	Q8VDN2 1xCarbamyl [N-Term]; Q6PIC6 1xCarbamyl [N-Term]; Q6PIE5 1xCarbamyl [N-Term]	4.30894e-08	0	3	3	2	Q8VDN2; Q6PIC6; Q6PIE5	Q8VDN2 [708-727]; Q6PIC6 [698-717]; Q6PIE5 [705-724]	1	1983.05	0	1.90094e+06	Shared	High	High	0	4.05e-07	64	64.23	R.QGAIVAVTGDGVNDSPALKK.A	[698-717]	1xCarbamyl [N-Term]	Not Used
	High	[K].QAADMILLDDNFASIVTGVEEGR.[L]			2.87077e-16	0	3	4	11	Q8VDN2; Q6PIC6; Q6PIE5	Q8VDN2 [744-766]; Q6PIC6 [734-756]; Q6PIE5 [741-763]	0	2464.2	0	5.56433e+06	Shared	High	High	0	7.518e-17	125	109.55	K.QAADMILLDDNFASIVTGVEEGR.L	[734-756]		Not Used
	High	[K].QAADMILLDDNFASIVTGVEEGR.[L]	1xOxidation [M5]		2.39638e-13	0	3	4	28	Q8VDN2; Q6PIC6; Q6PIE5	Q8VDN2 [744-766]; Q6PIC6 [734-756]; Q6PIE5 [741-763]	0	2480.2	0	1.38246e+06	Shared	High	High	0	8.176e-14	131	101.85	K.QAADMILLDDNFASIVTGVEEGR.L	[734-756]		Not Used
	High	[K].QAADMILLDDNFASIVTGVEEGR.[L]	1xCarbamyl [N-Term]	Q8VDN2 1xCarbamyl [N-Term]; Q6PIC6 1xCarbamyl [N-Term]; Q6PIE5 1xCarbamyl [N-Term]	4.30017e-10	0	3	4	2	Q8VDN2; Q6PIC6; Q6PIE5	Q8VDN2 [744-766]; Q6PIC6 [734-756]; Q6PIE5 [741-763]	0	2507.21	0	263867	Shared	High	High	0	1.972e-10	96	112.28	K.QAADMILLDDNFASIVTGVEEGR.L	[734-756]	1xCarbamyl [N-Term]	Not Used
	High	[R].LNIPVSQVNPR.[DE]			2.66704e-05	0	2	2	3	Q6PIC6; Q6PIE5	Q6PIC6 [638-648]; Q6PIE5 [645-655]	0	1236.71	0	2.20758e+08	Shared	High	High	0	1.894e-05	59	57.34	R.LNIPVSQVNPR.D	[638-648]		Not Used
	High	[R].LNIPVSQVNPR.[DE]	1xCarbamyl [N-Term]	Q6PIC6 1xCarbamyl [N-Term]; Q6PIE5 1xCarbamyl [N-Term]	2.48964e-05	0	2	2	1	Q6PIC6; Q6PIE5	Q6PIC6 [638-648]; Q6PIE5 [645-655]	0	1279.71	0	5.22405e+06	Shared	High	High	0	1.761e-05	50	69.66	R.LNIPVSQVNPR.D	[638-648]	1xCarbamyl [N-Term]	Not Used
	High	[R].LNWDDRTVNDLEDSYGQQWTYEQR.[K]			2.536e-10	0	1	1	2	Q6PIC6	Q6PIC6 [878-901]	1	3031.35	0	3.30545e+06		High	High	0	1.141e-10	63	79.6	R.LNWDDRTVNDLEDSYGQQWTYEQR.K	[878-901]		Used
	High	[K].SSHTWVALSHIAGLCNR.[A]	1xCarbamidomethyl [C15]		4.86033e-10	0	1	1	3	Q6PIC6	Q6PIC6 [404-420]	0	1908.95	0	1.37739e+07		High	High	0	2.248e-10	60	67.86	K.SSHTWVALSHIAGLCNR.A	[404-420]		Used
	High	[K].LIIVEGCQR.[QL]	1xCarbamidomethyl [C7]; 1xCarbamyl [N-Term]	Q8VDN2 1xCarbamyl [N-Term]; Q6PIC6 1xCarbamyl [N-Term]; Q6PIE5 1xCarbamyl [N-Term]	1.75118e-05	0	3	5	2	Q8VDN2; Q6PIC6; Q6PIE5	Q8VDN2 [699-707]; Q6PIC6 [689-697]; Q6PIE5 [696-704]	0	1130.6	0	6.64908e+06	Shared	High	High	0	1.223e-05	50	74.3	K.LIIVEGCQR.Q	[689-697]	1xCarbamyl [N-Term]	Not Used
	High	[R].SPDCTHDNPLETR.[N]	1xCarbamidomethyl [C4]; 1xCarbamyl [N-Term]	Q6PIC6 1xCarbamyl [N-Term]	4.95501e-06	0	1	1	2	Q6PIC6	Q6PIC6 [218-230]	0	1584.67	0	4.72559e+06		High	High	0	3.309e-06	71	46.34	R.SPDCTHDNPLETR.N	[218-230]	1xCarbamyl [N-Term]	Used
	High	[R].SPDCTHDNPLETR.[N]	1xCarbamidomethyl [C4]		3.95701e-09	0	1	1	4	Q6PIC6	Q6PIC6 [218-230]	0	1541.66	0	72041036		High	High	0	1.834e-08	98	38.35	R.SPDCTHDNPLETR.N	[218-230]		Used
	High	[R].CATILLQGK.[E]	1xCarbamidomethyl [C1]		0.000109588	0	1	1	2	Q6PIC6	Q6PIC6 [508-516]	0	1003.56	0	63648396		High	High	0	8.287e-05	49	49.62	R.CATILLQGK.E	[508-516]		Used
	High	[R].CATILLQGK.[E]	1xCarbamidomethyl [C1]; 1xCarbamyl [N-Term]	Q6PIC6 1xCarbamyl [N-Term]	8.26389e-05	0	1	1	1	Q6PIC6	Q6PIC6 [508-516]	0	1046.57	0		No Quan Values	High	High	0	6.144e-05	55	67.39	R.CATILLQGK.E	[508-516]	1xCarbamyl [N-Term]	Not Used
	High	[K].EQPLDEEMKEAFQNAYLELGGLGER.[V]			3.49028e-12	0	1	1	3	Q6PIC6	Q6PIC6 [517-541]	1	2866.36	0	7.97079e+06		High	High	0	1.321e-12	80	110.91	K.EQPLDEEMKEAFQNAYLELGGLGER.V	[517-541]		Used
	High	[K].EQPLDEEMKEAFQNAYLELGGLGER.[V]	1xOxidation [M8]		2.1861e-05	0	1	1	3	Q6PIC6	Q6PIC6 [517-541]	1	2882.35	0	1.64416e+06		High	High	0	0.0002688	52	88.61	K.EQPLDEEMKEAFQNAYLELGGLGER.V	[517-541]		Used
	High	[R].DVAGDASESALLK.[C]			2.85318e-07	0	1	1	6	Q6PIC6	Q6PIC6 [436-448]	0	1275.64	0	6.95816e+07		High	High	0	6.744e-07	86	55.17	R.DVAGDASESALLK.C	[436-448]		Used
	High	[K].EAFQNAYLELGGLGER.[V]			1.8008e-08	0	1	1	2	Q6PIC6	Q6PIC6 [526-541]	0	1766.87	0	4.33302e+06		High	High	0	9.588e-09	83	81.11	K.EAFQNAYLELGGLGER.V	[526-541]		Used
	High	[R].DGPNALTPPPTTPEWVK.[F]			9.13909e-06	0	3	3	4	Q8VDN2; Q6PIC6; Q6PIE5	Q8VDN2 [75-91]; Q6PIC6 [65-81]; Q6PIE5 [73-89]	0	1819.92	0	3.13483e+07	Shared	High	High	0	6.227e-06	45	70.09	R.DGPNALTPPPTTPEWVK.F	[65-81]		Not Used
	High	[R].DGPNALTPPPTTPEWVK.[F]	1xCarbamyl [N-Term]	Q8VDN2 1xCarbamyl [N-Term]; Q6PIC6 1xCarbamyl [N-Term]; Q6PIE5 1xCarbamyl [N-Term]	0.000171748	0	3	3	1	Q8VDN2; Q6PIC6; Q6PIE5	Q8VDN2 [75-91]; Q6PIC6 [65-81]; Q6PIE5 [73-89]	0	1862.93	0	765386	Shared	High	High	0	0.0001322	36	75.78	R.DGPNALTPPPTTPEWVK.F	[65-81]	1xCarbamyl [N-Term]	Not Used
	High	[K].DFTSEQIDEILQNHTEIVFAR.[T]			1.79531e-11	0	1	1	5	Q6PIC6	Q6PIC6 [662-682]	0	2505.23	0	4.41503e+06		High	High	0	7.274e-12	80	95.34	K.DFTSEQIDEILQNHTEIVFAR.T	[662-682]		Used
	High	[K].YQLSIHETEDPNDNRYLLVMK.[G]			4.4858e-06	0	1	1	1	Q6PIC6	Q6PIC6 [478-498]	1	2578.26	0	4.8608e+06		High	High	0	2.985e-06	14	70.8	K.YQLSIHETEDPNDNRYLLVMK.G	[478-498]		Used
	High	[K].YQLSIHETEDPNDNR.[Y]	1xCarbamyl [N-Term]	Q6PIC6 1xCarbamyl [N-Term]	1.36713e-08	0	1	1	1	Q6PIC6	Q6PIC6 [478-492]	0	1873.83	0	1.50588e+06		High	High	0	7.2e-09	68	56.2	K.YQLSIHETEDPNDNR.Y	[478-492]	1xCarbamyl [N-Term]	Used
	High	[K].YQLSIHETEDPNDNR.[Y]			9.12211e-08	0	1	1	4	Q6PIC6	Q6PIC6 [478-492]	0	1830.83	0	61967581		High	High	0	5.182e-08	57	48.65	K.YQLSIHETEDPNDNR.Y	[478-492]		Used
	High	[K].ACVIHGTDLK.[D]	1xCarbamidomethyl [C2]; 1xCarbamyl [N-Term]	Q6PIC6 1xCarbamyl [N-Term]	3.64906e-05	0	1	1	1	Q6PIC6	Q6PIC6 [652-661]	0	1156.58	0	2.77339e+06		High	High	0	2.636e-05	55	49.27	K.ACVIHGTDLK.D	[652-661]	1xCarbamyl [N-Term]	Used
	High	[K].ACVIHGTDLKDFTSEQIDEILQNHTEIVFAR.[T]	1xCarbamidomethyl [C2]		5.78398e-12	0	1	1	5	Q6PIC6	Q6PIC6 [652-682]	1	3599.78	0	8.92329e+06		High	High	0	1.239e-08	78	111.25	K.ACVIHGTDLKDFTSEQIDEILQNHTEIVFAR.T	[652-682]		Used
	High	[K].ADIGVAMGIAGSDVSK.[Q]			9.02496e-11	0	1	1	3	Q6PIC6	Q6PIC6 [718-733]	0	1490.75	0	7.38058e+06		High	High	0	3.903e-11	82	64.95	K.ADIGVAMGIAGSDVSK.Q	[718-733]		Used
	High	[K].ADIGVAMGIAGSDVSK.[Q]	1xOxidation [M7]		2.75873e-10	0	1	1	2	Q6PIC6	Q6PIC6 [718-733]	0	1506.75	0	801348		High	High	0	1.241e-10	83	54.11	K.ADIGVAMGIAGSDVSK.Q	[718-733]		Used
	High	[KR].VIMVTGDHPITAK.[A]			3.42846e-07	0	3	6	4	Q8VDN2; Q6PIC6; Q6PIE5	Q8VDN2 [613-625]; Q6PIC6 [603-615]; Q6PIE5 [610-622]	0	1381.75	0	76176598	Shared	High	High	0	2.05e-07	67	48.68	K.VIMVTGDHPITAK.A	[603-615]		Not Used
	High	[KR].VIMVTGDHPITAK.[A]	1xOxidation [M3]		1.43283e-07	0	3	6	17	Q8VDN2; Q6PIC6; Q6PIE5	Q8VDN2 [613-625]; Q6PIC6 [603-615]; Q6PIE5 [610-622]	0	1397.75	0	5.48375e+07	Shared	High	High	0	8.304e-08	77	44.63	K.VIMVTGDHPITAK.A	[603-615]		Not Used
	High	[KR].VIMVTGDHPITAK.[A]	1xCarbamyl [N-Term]	Q8VDN2 1xCarbamyl [N-Term]; Q6PIC6 1xCarbamyl [N-Term]; Q6PIE5 1xCarbamyl [N-Term]	2.68374e-07	0	3	6	1	Q8VDN2; Q6PIC6; Q6PIE5	Q8VDN2 [613-625]; Q6PIC6 [603-615]; Q6PIE5 [610-622]	0	1424.76	0	6205791	Shared	High	High	0	1.589e-07	62	66.71	K.VIMVTGDHPITAK.A	[603-615]	1xCarbamyl [N-Term]	Not Used
	High	[KR].VIMVTGDHPITAK.[A]	1xCarbamyl [N-Term]; 1xOxidation [M3]	Q8VDN2 1xCarbamyl [N-Term]; Q6PIC6 1xCarbamyl [N-Term]; Q6PIE5 1xCarbamyl [N-Term]	7.32037e-06	0	3	6	6	Q8VDN2; Q6PIC6; Q6PIE5	Q8VDN2 [613-625]; Q6PIC6 [603-615]; Q6PIE5 [610-622]	0	1440.75	0	1.57594e+06	Shared	High	High	0	4.963e-06	60	60.38	K.VIMVTGDHPITAK.A	[603-615]	1xCarbamyl [N-Term]	Not Used
	High	[R].VLGFCHYYLPEEQFPK.[G]	1xCarbamidomethyl [C5]		8.57163e-09	0	1	1	5	Q6PIC6	Q6PIC6 [542-557]	0	2026.97	0	2.066e+07		High	High	0	8.603e-08	35	77.94	R.VLGFCHYYLPEEQFPK.G	[542-557]		Used
	High	[K].YNTDCVQGLTHSK.[A]	1xCarbamidomethyl [C5]; 1xCarbamyl [N-Term]	Q6PIC6 1xCarbamyl [N-Term]	2.74876e-06	0	1	1	1	Q6PIC6	Q6PIC6 [45-57]	0	1565.7	0	1.40698e+06		High	High	0	1.787e-06	55	52.36	K.YNTDCVQGLTHSK.A	[45-57]	1xCarbamyl [N-Term]	Used
	High	[K].YNTDCVQGLTHSK.[A]	1xCarbamidomethyl [C5]		1.535e-07	0	1	1	2	Q6PIC6	Q6PIC6 [45-57]	0	1522.7	0	47207828		High	High	0	8.883e-08	69	42.83	K.YNTDCVQGLTHSK.A	[45-57]		Used
	High	[R].NSVFQQGMK.[N]	1xOxidation [M8]		0.000729224	4.38638e-05	3	3	10	Q8VDN2; Q6PIC6; Q6PIE5	Q8VDN2 [942-950]; Q6PIC6 [932-940]; Q6PIE5 [939-947]	0	1054.5	0	1.07475e+07	Shared	High	High	0.0002193	0.001199	35	32.24	R.NSVFQQGMK.N	[932-940]		Not Used
	High	[K].MSVEEVCRK.[Y]	1xCarbamidomethyl [C7]		0.000751162	4.38638e-05	1	1	2	Q6PIC6	Q6PIC6 [36-44]	1	1137.54	0	9.22668e+06		High	High	3.47e-05	0.0006132	51	34.46	K.MSVEEVCRK.Y	[36-44]		Used
	High	[K].MSVEEVCR.[K]	1xCarbamidomethyl [C7]		0.00113399	0.000167019	1	1	2	Q6PIC6	Q6PIC6 [36-43]	0	1009.44	0	35995464		High	High	0.0003461	0.002436	44	40.58	K.MSVEEVCR.K	[36-43]		Used
	High	[R].VLGFCHYYLPEEQFPK.[G]	1xCarbamidomethyl [C5]; 1xCarbamyl [N-Term]	Q6PIC6 1xCarbamyl [N-Term]	0.00120217	0.000207356	1	1	2	Q6PIC6	Q6PIC6 [542-557]	0	2069.98	0	426116		High	High	0.0001636	0.0009995	31	92.66	R.VLGFCHYYLPEEQFPK.G	[542-557]	1xCarbamyl [N-Term]	Used
	High	[K].GGQDNIPVLK.[R]			0.00120217	0.000207356	1	1	2	Q6PIC6	Q6PIC6 [425-434]	0	1040.57	0	54398188		High	High	0.001488	0.01631	46	51.13	K.GGQDNIPVLK.R	[425-434]		Used
	High	[R].GVVVATGDR.[T]			0.00140062	0.000278345	1	1	2	Q6PIC6	Q6PIC6 [246-254]	0	873.479	0	7.55013e+07		High	High	0.0002193	0.001177	56	31.04	R.GVVVATGDR.T	[246-254]		Used
	High	[K].CIELSSGSVK.[L]	1xCarbamidomethyl [C1]		0.00146295	0.000278345	1	1	1	Q6PIC6	Q6PIC6 [449-458]	0	1079.54	0	62478484		High	High	0.0002193	0.001227	51	43.53	K.CIELSSGSVK.L	[449-458]		Used
	High	[R].RNSVFQQGMK.[N]	1xOxidation [M9]		0.00137043	0.000278345	3	3	1	Q8VDN2; Q6PIC6; Q6PIE5	Q8VDN2 [941-950]; Q6PIC6 [931-940]; Q6PIE5 [938-947]	1	1210.6	0	740294	Shared	High	High	0.0002193	0.001145	43	27.61	R.RNSVFQQGMK.N	[931-940]		Not Used
	High	[K].VDNSSLTGESEPQTR.[S]	1xPhospho [S/T]		0.00127431	0.000278345	3	4	2	Q8VDN2; Q6PIC6; Q6PIE5	Q8VDN2 [213-227]; Q6PIC6 [203-217]; Q6PIE5 [211-225]	0	1699.72	0	83077.7	Shared	High	High	0.0002193	0.001059	41	39.27	K.VDNSSLTGESEPQTR.S	[203-217]		Not Used
	High	[R].IISAHGCK.[V]	1xCarbamidomethyl [C7]; 1xCarbamyl [N-Term]	Q6PIC6 1xCarbamyl [N-Term]	0.00180465	0.000308496	1	1	1	Q6PIC6	Q6PIC6 [195-202]	0	928.467	0	7.44206e+06		High	High	0.0002427	0.00153	27	39.68	R.IISAHGCK.V	[195-202]	1xCarbamyl [N-Term]	Used
	High	[R].IISAHGCK.[V]	1xCarbamidomethyl [C7]		0.00169097	0.000308496	1	1	1	Q6PIC6	Q6PIC6 [195-202]	0	885.461	0	2.5014e+06		High	High	0.0002427	0.001426	37	20.06	R.IISAHGCK.V	[195-202]		Used
	High	[K].LIIVEGCQR.[QL]	1xCarbamidomethyl [C7]		0.00172806	0.000308496	3	5	2	Q8VDN2; Q6PIC6; Q6PIE5	Q8VDN2 [699-707]; Q6PIC6 [689-697]; Q6PIE5 [696-704]	0	1087.59	0	172562048	Shared	High	High	0.0002427	0.001463	61	49.22	K.LIIVEGCQR.Q	[689-697]		Not Used
	High	[K].GGQDNIPVLK.[R]	1xCarbamyl [N-Term]	Q6PIC6 1xCarbamyl [N-Term]	0.00219295	0.000378089	1	1	1	Q6PIC6	Q6PIC6 [425-434]	0	1083.58	0	1.36641e+06		High	High	0.0002981	0.001868	29	60.2	K.GGQDNIPVLK.R	[425-434]	1xCarbamyl [N-Term]	Used
	High	[K].EVAMTEHK.[M]	1xCarbamyl [N-Term]	Q6PIC6 1xCarbamyl [N-Term]	0.00319109	0.000432095	1	1	1	Q6PIC6	Q6PIC6 [28-35]	0	987.456	0	4.89979e+06		High	High	0.0003686	0.002776	58	32.84	K.EVAMTEHK.M	[28-35]	1xCarbamyl [N-Term]	Used
	High	[KR].TDKLVNER.[L]			0.00253312	0.000432095	2	2	1	Q8VDN2; Q6PIC6	Q8VDN2 [841-848]; Q6PIC6 [831-838]	1	974.527	0	34807196	Shared	High	High	0.0003461	0.002179	47	23.77	R.TDKLVNER.L	[831-838]		Used
	High	[R].GVVVATGDR.[T]	1xCarbamyl [N-Term]	Q6PIC6 1xCarbamyl [N-Term]	0.00326102	0.000432095	1	1	1	Q6PIC6	Q6PIC6 [246-254]	0	916.485	0	4237229		High	High	0.0003686	0.002825	41	43.59	R.GVVVATGDR.T	[246-254]	1xCarbamyl [N-Term]	Used
	High	[K].ACVIHGTDLK.[D]	1xCarbamidomethyl [C2]		0.00335668	0.0004662	1	1	2	Q6PIC6	Q6PIC6 [652-661]	0	1113.57	0	30769645		High	High	0.001207	0.01173	29	37.3	K.ACVIHGTDLK.D	[652-661]		Used
	High	[K].EVAMTEHK.[M]	1xOxidation [M4]		0.00610565	0.000765855	1	1	8	Q6PIC6	Q6PIC6 [28-35]	0	960.446	0	1.12907e+06		High	High	0.0006551	0.005433	29	14.31	K.EVAMTEHK.M	[28-35]		Used
	High	[R].RNPGGWVEK.[E]	1xCarbamyl [R1]		0.00554709	0.000765855	1	1	1	Q6PIC6	Q6PIC6 [1001-1009]	1	1085.55	0	2.591e+06		High	High	0.0006551	0.004912	42	42.33	R.RNPGGWVEK.E	[1001-1009]		Used
	High	[K].EVAMTEHK.[M]			0.00775121	0.000998885	1	1	1	Q6PIC6	Q6PIC6 [28-35]	0	944.451	0	14674622		High	High	0.0008635	0.006966	32	20.91	K.EVAMTEHK.M	[28-35]		Used
	High	[K].AQEILAR.[D]	1xCarbamyl [N-Term]	Q6PIC6 1xCarbamyl [N-Term]	0.00995577	0.00119656	1	1	1	Q6PIC6	Q6PIC6 [58-64]	0	843.468	1	656333		High	High	0.001016	0.009023	32	57.07	K.AQEILAR.D	[58-64]	1xCarbamyl [N-Term]	Used
	High	[R].RNPGGWVEK.[E]			0.0107508	0.00124883	1	1	2	Q6PIC6	Q6PIC6 [1001-1009]	1	1042.54	0	39623480		High	High	0.001056	0.009789	32	31.79	R.RNPGGWVEK.E	[1001-1009]		Used
	High	[R].AAVPDAVGK.[C]			0.011348	0.00130409	3	3	2	Q8VDN2; Q6PIC6; Q6PIE5	Q8VDN2 [597-605]; Q6PIC6 [587-595]; Q6PIE5 [594-602]	0	827.462	0	1.34059e+08	Shared	High	High	0.005644	0.06802	31	33.27	R.AAVPDAVGK.C	[587-595]		Not Used
	High	[K].NMVPQQALVIR.[NDE]	1xCarbamyl [N-Term]	Q8VDN2 1xCarbamyl [N-Term]; Q6PIC6 1xCarbamyl [N-Term]; Q6PIE5 1xCarbamyl [N-Term]	0.0117054	0.00132602	3	4	1	Q8VDN2; Q6PIC6; Q6PIE5	Q8VDN2 [163-173]; Q6PIC6 [153-163]; Q6PIE5 [161-171]	0	1311.72	0	911146	Shared	High	High	0.001139	0.0107	11	73.74	K.NMVPQQALVIR.E	[153-163]	1xCarbamyl [N-Term]	Not Used
	High	[R].LIFDNLK.[K]			0.0123605	0.00132602	3	6	1	Q8VDN2; Q6PIC6; Q6PIE5	Q8VDN2 [767-773]; Q6PIC6 [757-763]; Q6PIE5 [764-770]	0	862.503	0	15263611	Shared	High	High	0.001139	0.01129	25	64.87	R.LIFDNLK.K	[757-763]		Not Used
	High	[R].DVAGDASESALLK.[C]	1xCarbamyl [N-Term]	Q6PIC6 1xCarbamyl [N-Term]	0.015655	0.00158788	1	1	1	Q6PIC6	Q6PIC6 [436-448]	0	1318.65	0		Not Reliable	High	High	0.001343	0.01445	2		R.DVAGDASESALLK.C	[436-448]	1xCarbamyl [N-Term]	Not Used
	High	[R].NPGGWVEK.[E]			0.0234414	0.00204577	1	1	1	Q6PIC6	Q6PIC6 [1002-1009]	0	886.442	0	14296403		High	High	0.001923	0.022	19	37	R.NPGGWVEK.E	[1002-1009]		Used
	High	[R].LIFDNLKK.[ST]			0.0292495	0.00237585	3	6	1	Q8VDN2; Q6PIC6; Q6PIE5	Q8VDN2 [767-774]; Q6PIC6 [757-764]; Q6PIE5 [764-771]	1	990.598	0	34822840	Shared	High	High	0.002241	0.02775	31	54.8	R.LIFDNLKK.S	[757-764]		Not Used
	High	[K].YQLSIHETEDPNDNRYLLVMK.[G]	1xCarbamyl [N-Term]	Q6PIC6 1xCarbamyl [N-Term]	0.0292495	0.00237585	1	1	1	Q6PIC6	Q6PIC6 [478-498]	1	2621.27	0	645673		High	High	0.002241	0.0278	8	77.59	K.YQLSIHETEDPNDNRYLLVMK.G	[478-498]	1xCarbamyl [N-Term]	Used
	High	[R].RNPGGWVEKETYY.[-]			0.0365074	0.00302665	1	1	2	Q6PIC6	Q6PIC6 [1001-1013]	2	1598.76	0	5.40866e+06		High	High	0.003001	0.03489	34	53.76	R.RNPGGWVEKETYY.-	[1001-1013]		Used
	High	[R].LNWDDR.[T]			0.044042	0.00361198	1	1	2	Q6PIC6	Q6PIC6 [878-883]	0	818.379	0	39464200		High	High	0.003661	0.0422	48	43.2	R.LNWDDR.T	[878-883]		Used
	High	[R].IATLASGLEVGK.[T]	1xCarbamyl [N-Term]	Q6PIC6 1xCarbamyl [N-Term]	0.0454941	0.00387492	1	1	1	Q6PIC6	Q6PIC6 [260-271]	0	1201.68	0	1.12275e+06		High	High	0.003906	0.04367	19	90.31	R.IATLASGLEVGK.T	[260-271]	1xCarbamyl [N-Term]	Used
	High	[R].AVFKGGQDNIPVLKR.[D]			0.0489264	0.00431332	1	1	1	Q6PIC6	Q6PIC6 [421-435]	2	1641.94	0	167033		High	High	0.004265	0.04691	20	52.99	R.AVFKGGQDNIPVLKR.D	[421-435]		Used
	High	[K].EQPLDEEMK.[E]			0.0551891	0.00472891	1	1	1	Q6PIC6	Q6PIC6 [517-525]	0	1118.5	0	1.83814e+06		High	High	0.004643	0.05337	11	41.21	K.EQPLDEEMK.E	[517-525]		Used
	High	[R].YLLVMK.[G]	1xOxidation [M5]		0.0647092	0.00525739	1	1	5	Q6PIC6	Q6PIC6 [493-498]	0	782.448	0	2.83251e+06		High	High	0.005223	0.06263	29	46.23	R.YLLVMK.G	[493-498]		Used
	High	[K].IMESFK.[N]	1xOxidation [M2]		0.0728379	0.00607147	2	3	9	Q8VDN2; Q6PIC6	Q8VDN2 [157-162]; Q6PIC6 [147-152]	0	770.375	0	1.13323e+07	Shared	High	High	0.009161	0.1268	37	34.72	K.IMESFK.N	[147-152]		Used
	High	[K].AQEILAR.[D]			0.0739915	0.00611189	1	1	2	Q6PIC6	Q6PIC6 [58-64]	0	800.462	0	53551696		High	High	0.00592	0.07208	32	33.8	K.AQEILAR.D	[58-64]		Used
	High	[R].YLLVMK.[G]			0.0838585	0.006632	1	1	1	Q6PIC6	Q6PIC6 [493-498]	0	766.453	0	11362288		High	High	0.006512	0.08223	42	58.1	R.YLLVMK.G	[493-498]		Used
	High	[R].LIFDNLKK.[ST]	1xCarbamyl [K7(99.7)]; 1xCarbamyl [N-Term]	Q8VDN2 1xCarbamyl [N-Term]; 1xCarbamyl [K773(99.7)]; Q6PIC6 1xCarbamyl [N-Term]; 1xCarbamyl [K763(99.7)]; Q6PIE5 1xCarbamyl [N-Term]; 1xCarbamyl [K770(99.7)]	0.0865111	0.00687406	3	6	2	Q8VDN2; Q6PIC6; Q6PIE5	Q8VDN2 [767-774]; Q6PIC6 [757-764]; Q6PIE5 [764-771]	1	1033.6	0	8.36868e+06	Shared	High	High	0.009462	0.132	35	74.76	R.LIFDNLKK.S	[757-764]	1xCarbamyl [N-Term]; 1xCarbamyl [K763(99.7)]	Not Used
	High	[R].KYNTDCVQGLTHSK.[A]	1xCarbamidomethyl [C6]; 1xCarbamyl [K1(100)]; 1xCarbamyl [N-Term]	Q6PIC6 1xCarbamyl [K44(100)]; 1xCarbamyl [N-Term]	0.124971	0.0090418	1	1	2	Q6PIC6	Q6PIC6 [44-57]	1	1693.8	0	2610329		High	High	0.00896	0.1233	17	45.32	R.KYNTDCVQGLTHSK.A	[44-57]	1xCarbamyl [K44(100)]; 1xCarbamyl [N-Term]	Used
	Medium	[K].MSVEEVCRK.[Y]	1xCarbamidomethyl [C7]; 1xOxidation [M1]		0.154885	0.0113146	1	1	1	Q6PIC6	Q6PIC6 [36-44]	1	1153.53	0		No Quan Values	Medium	Medium	0.01158	0.1538	19		K.MSVEEVCRK.Y	[36-44]		Not Used
	Medium	[KR].DIDDLKK.[IE]	1xCarbamyl [N-Term]	Q6PIC6 1xCarbamyl [N-Term]	0.200977	0.0146785	1	2	2	Q6PIC6	Q6PIC6 [21-27]	1	889.463	0	6.19461e+06		Medium	Medium	0.01499	0.1991	36	41.25	R.DLDDLKK.E	[21-27]	1xCarbamyl [N-Term]	Used
	Medium	[R].NPGGWVEKETYY.[-]			0.246624	0.0176444	1	1	1	Q6PIC6	Q6PIC6 [1002-1013]	1	1442.66	0	6430449		Medium	Medium	0.01815	0.2435	15	60.43	R.NPGGWVEKETYY.-	[1002-1013]		Used
	Medium	[KR].DIDDLKK.[IE]			0.264398	0.0187453	1	2	2	Q6PIC6	Q6PIC6 [21-27]	1	846.457	0	48757600		Medium	Medium	0.01924	0.2605	47	31.29	R.DLDDLKK.E	[21-27]		Used
	Medium	[K].YQLSIHETEDPNDNRYLLVMK.[G]	1xOxidation [M20]		0.343459	0.023965	1	1	1	Q6PIC6	Q6PIC6 [478-498]	1	2594.26	0	310735		Medium	Medium	0.02475	0.3367	17	64.47	K.YQLSIHETEDPNDNRYLLVMK.G	[478-498]		Used
	Medium	[R].AVFKGGQDNIPVLK.[R]			0.389431	0.0268929	1	1	1	Q6PIC6	Q6PIC6 [421-434]	1	1485.84	0	469477		Medium	Medium	0.02802	0.3824	12	58.62	R.AVFKGGQDNIPVLK.R	[421-434]		Used
	Medium	[K].IMESFK.[N]			0.555836	0.0397828	2	3	1	Q8VDN2; Q6PIC6	Q8VDN2 [157-162]; Q6PIC6 [147-152]	0	754.38	0	28943718	Shared	Medium	Medium	0.04096	0.5485	39	40.93	K.IMESFK.N	[147-152]		Used
Master Protein	Q6PIE5	Sodium/potassium-transporting ATPase subunit alpha-2 OS=Mus musculus OX=10090 GN=Atp1a2 PE=1 SV=1	59	72	357	51	1	1020	112.1	5.55	10226	72	42	2.64819e+09	High	Phospho [S439(99.6)]; Carbamyl [K22(100); K23(100); K28(100); K52(100); K485(100); K567(100); K770(99.7)]
	Confidence	Annotated Sequence	Modifications	Modifications in Master Proteins	Qvality PEP	Qvality q-value	# Protein Groups	# Proteins	# PSMs	Master Protein Accessions	Positions in Master Proteins	# Missed Cleavages	Theo. MH+ [Da]	# Razor Quan Results	Abundance: F1: Sample	Quan Info	Found in Sample: [S1] F1: Sample	Confidence (by Search Engine): A2 Mascot	Percolator q-Value (by Search Engine): A2 Mascot	Percolator PEP (by Search Engine): A2 Mascot	Ions Score (by Search Engine): A2 Mascot	Top Apex RT [min]	Sequence in Protein	Positions in Protein	Peptide Group Modifications in Protein	Quan Usage
	High	[K].LCFVGLMSMIDPPR.[A]	1xCarbamidomethyl [C2]		7.49035e-06	0	1	1	3	Q6PIE5	Q6PIE5 [580-593]	0	1635.81	0	367848		High	High	0	5.06e-06	61	103.53	K.LCFVGLMSMIDPPR.A	[580-593]		Used
	High	[K].TGTLTQNR.[M]	1xCarbamyl [N-Term]	Q8VDN2 1xCarbamyl [N-Term]; Q6PIC6 1xCarbamyl [N-Term]; Q6PIE5 1xCarbamyl [N-Term]	0.000186728	0	3	6	1	Q8VDN2; Q6PIC6; Q6PIE5	Q8VDN2 [378-385]; Q6PIC6 [368-375]; Q6PIE5 [376-383]	0	933.475	0	1.34035e+06	Shared	High	High	0	0.0001439	51	35.4	K.TGTLTQNR.M	[376-383]	1xCarbamyl [N-Term]	Used
	High	[K].TGTLTQNR.[M]			0.000289899	0	3	6	3	Q8VDN2; Q6PIC6; Q6PIE5	Q8VDN2 [378-385]; Q6PIC6 [368-375]; Q6PIE5 [376-383]	0	890.469	0	8.89572e+07	Shared	High	High	0	0.0002271	40	20.89	K.TGTLTQNR.M	[376-383]		Used
	High	[R].LDWDDRTTNDLEDSYGQEWTYEQR.[K]			1.55868e-07	0	1	1	3	Q6PIE5	Q6PIE5 [885-908]	1	3035.29	0	4.42248e+06		High	High	0	9.011e-08	57	75.94	R.LDWDDRTTNDLEDSYGQEWTYEQR.K	[885-908]		Used
	High	[K].VAEIPFNSTNK.[YF]			1.23167e-05	0	2	4	2	Q6PIC6; Q6PIE5	Q6PIC6 [467-477]; Q6PIE5 [475-485]	0	1219.63	0	174021280	Shared	High	High	0	8.514e-06	53	51.75	K.VAEIPFNSTNK.Y	[475-485]		Used
	High	[K].GVGIISEGNETVEDIAAR.[L]			2.16944e-13	0	3	3	8	Q8VDN2; Q6PIC6; Q6PIE5	Q8VDN2 [630-647]; Q6PIC6 [620-637]; Q6PIE5 [627-644]	0	1829.92	0	1.4343e+08	Shared	High	High	0	2.099e-11	133	72.06	K.GVGIISEGNETVEDIAAR.L	[627-644]		Used
	High	[K].GVGIISEGNETVEDIAAR.[L]	1xCarbamyl [N-Term]	Q8VDN2 1xCarbamyl [N-Term]; Q6PIC6 1xCarbamyl [N-Term]; Q6PIE5 1xCarbamyl [N-Term]	4.13452e-11	0	3	3	3	Q8VDN2; Q6PIC6; Q6PIE5	Q8VDN2 [630-647]; Q6PIC6 [620-637]; Q6PIE5 [627-644]	0	1872.93	0	7.81473e+06	Shared	High	High	0	1.735e-11	103	84.09	K.GVGIISEGNETVEDIAAR.L	[627-644]	1xCarbamyl [N-Term]	Used
	High	[K].GGDRVPADIR.[I]			0.00036915	0	2	3	6	Q6PIC6; Q6PIE5	Q6PIC6 [185-194]; Q6PIE5 [193-202]	1	1055.56	0	38850212	Shared	High	High	0	0.0002919	32	34.5	K.GGDRVPADLR.I	[193-202]		Used
	High	[K].VDNSSLTGESEPQTR.[S]	1xCarbamyl [N-Term]	Q8VDN2 1xCarbamyl [N-Term]; Q6PIC6 1xCarbamyl [N-Term]; Q6PIE5 1xCarbamyl [N-Term]	4.87023e-08	0	3	4	1	Q8VDN2; Q6PIC6; Q6PIE5	Q8VDN2 [213-227]; Q6PIC6 [203-217]; Q6PIE5 [211-225]	0	1662.76	0	1030118	Shared	High	High	0	2.707e-08	79	49.75	K.VDNSSLTGESEPQTR.S	[211-225]	1xCarbamyl [N-Term]	Used
	High	[K].VDNSSLTGESEPQTR.[S]			3.61347e-08	0	3	4	5	Q8VDN2; Q6PIC6; Q6PIE5	Q8VDN2 [213-227]; Q6PIC6 [203-217]; Q6PIE5 [211-225]	0	1619.75	0	1.63058e+08	Shared	High	High	0	2.09e-08	98	37.67	K.VDNSSLTGESEPQTR.S	[211-225]		Used
	High	[R].GFKFDTDELNFPTEK.[L]			2.7278e-06	0	1	1	2	Q6PIE5	Q6PIE5 [565-579]	1	1787.85	0	23711277		High	High	0	1.776e-06	65	74.35	R.GFKFDTDELNFPTEK.L	[565-579]		Used
	High	[K].KADIGIAMGISGSDVSK.[Q]			1.07949e-07	0	1	1	3	Q6PIE5	Q6PIE5 [724-740]	1	1648.86	0	8.50835e+06		High	High	0	6.188e-08	58	59.03	K.KADIGIAMGISGSDVSK.Q	[724-740]		Used
	High	[K].KADIGIAMGISGSDVSK.[Q]	1xOxidation [M8]		1.83225e-06	0	1	1	5	Q6PIE5	Q6PIE5 [724-740]	1	1664.85	0	2.50476e+06		High	High	0	1.168e-06	70	50.77	K.KADIGIAMGISGSDVSK.Q	[724-740]		Used
	High	[R].TTNDLEDSYGQEWTYEQR.[K]			2.76154e-09	0	1	1	3	Q6PIE5	Q6PIE5 [891-908]	0	2234.95	0	6.13009e+06		High	High	0	9.178e-09	89	64.81	R.TTNDLEDSYGQEWTYEQR.K	[891-908]		Used
	High	[K].NLEAVETLGSTSTICSDK.[T]	1xCarbamidomethyl [C15]		5.22557e-14	0	3	4	23	Q8VDN2; Q6PIC6; Q6PIE5	Q8VDN2 [360-377]; Q6PIC6 [350-367]; Q6PIE5 [358-375]	0	1924.92	0	3.49243e+07	Shared	High	High	0	1.683e-14	139	64.64	K.NLEAVETLGSTSTICSDK.T	[358-375]		Used
	High	[K].NLEAVETLGSTSTICSDK.[T]	1xCarbamidomethyl [C15]; 1xCarbamyl [N-Term]	Q8VDN2 1xCarbamyl [N-Term]; Q6PIC6 1xCarbamyl [N-Term]; Q6PIE5 1xCarbamyl [N-Term]	8.33007e-07	0	3	4	2	Q8VDN2; Q6PIC6; Q6PIE5	Q8VDN2 [360-377]; Q6PIC6 [350-367]; Q6PIE5 [358-375]	0	1967.92	0	343094	Shared	High	High	0	5.174e-07	71	77.33	K.NLEAVETLGSTSTICSDK.T	[358-375]	1xCarbamyl [N-Term]	Used
	High	[K].NLEAVETLGSTSTICSDKTGTLTQNR.[M]	1xCarbamidomethyl [C15]		2.05628e-13	0	3	4	1	Q8VDN2; Q6PIC6; Q6PIE5	Q8VDN2 [360-385]; Q6PIC6 [350-375]; Q6PIE5 [358-383]	1	2796.37	0	1.06175e+06	Shared	High	High	0	6.99e-14	89	65.35	K.NLEAVETLGSTSTICSDKTGTLTQNR.M	[358-383]		Used
	High	[R].NICFFSTNCVEGTAR.[G]	2xCarbamidomethyl [C3; C9]		8.0011e-09	0	1	1	6	Q6PIE5	Q6PIE5 [239-253]	0	1775.78	0	1.35551e+07		High	High	0	4.127e-09	87	69.78	R.NICFFSTNCVEGTAR.G	[239-253]		Used
	High	[K].NMVPQQALVIR.[NDE]	1xOxidation [M2]		6.27788e-05	0	3	4	11	Q8VDN2; Q6PIC6; Q6PIE5	Q8VDN2 [163-173]; Q6PIC6 [153-163]; Q6PIE5 [161-171]	0	1284.71	0	2.53365e+07	Shared	High	High	0	5.061e-05	60	54.62	K.NMVPQQALVIR.E	[161-171]		Used
	High	[K].NMVPQQALVIR.[NDE]			0.000494893	0	3	4	2	Q8VDN2; Q6PIC6; Q6PIE5	Q8VDN2 [163-173]; Q6PIC6 [153-163]; Q6PIE5 [161-171]	0	1268.71	0	88788880	Shared	High	High	0	0.000396	45	63.34	K.NMVPQQALVIR.E	[161-171]		Used
	High	[K].MQINAEEVVVGDLVEVK.[G]			2.92695e-12	0	1	1	4	Q6PIE5	Q6PIE5 [176-192]	0	1871.98	0	1.02011e+07		High	High	0	1.103e-12	112	89	K.MQINAEEVVVGDLVEVK.G	[176-192]		Used
	High	[K].MQINAEEVVVGDLVEVK.[G]	1xOxidation [M1]		1.47137e-11	0	1	1	7	Q6PIE5	Q6PIE5 [176-192]	0	1887.97	1	5.07614e+06		High	High	0	5.895e-12	106	86.44	K.MQINAEEVVVGDLVEVK.G	[176-192]		Used
	High	[R].MTVAHMWFDNQIHEADTTEDQSGATFDKR.[S]	1xOxidation [M]		3.5122e-05	0	1	1	9	Q6PIE5	Q6PIE5 [384-412]	1	3397.48	0	1.84104e+06		High	High	0	7.305e-05	38	65.21	R.MTVAHMWFDNQIHEADTTEDQSGATFDKR.S	[384-412]		Used
	High	[R].MTVAHMWFDNQIHEADTTEDQSGATFDKR.[S]			4.57633e-09	0	1	1	5	Q6PIE5	Q6PIE5 [384-412]	1	3381.49	0	8.90015e+06		High	High	0	2.3e-09	41	69.38	R.MTVAHMWFDNQIHEADTTEDQSGATFDKR.S	[384-412]		Used
	High	[R].MTVAHMWFDNQIHEADTTEDQSGATFDK.[R]			9.28003e-06	0	1	1	1	Q6PIE5	Q6PIE5 [384-411]	0	3225.39	0	566868		High	High	0	6.356e-06	35	72.85	R.MTVAHMWFDNQIHEADTTEDQSGATFDK.R	[384-411]		Used
	High	[K].RDTAGDASESALLK.[C]			3.90857e-06	0	1	1	2	Q6PIE5	Q6PIE5 [443-456]	1	1433.72	0	6.29762e+06		High	High	0	2.578e-06	67	41.36	K.RDTAGDASESALLK.C	[443-456]		Used
	High	[R].NSQTDKLVNER.[L]			3.76237e-05	0	1	1	1	Q6PIE5	Q6PIE5 [835-845]	1	1303.66	0	8700684		High	High	0	2.719e-05	66	31.89	R.NSQTDKLVNER.L	[835-845]		Used
	High	[R].NSQTDKLVNER.[L]	1xCarbamyl [N-Term]	Q6PIE5 1xCarbamyl [N-Term]	0.000116479	0	1	1	1	Q6PIE5	Q6PIE5 [835-845]	1	1346.67	0	576993		High	High	0	8.806e-05	58	39.24	R.NSQTDKLVNER.L	[835-845]	1xCarbamyl [N-Term]	Used
	High	[R].NSVFQQGMK.[N]			0.00035282	0	3	3	2	Q8VDN2; Q6PIC6; Q6PIE5	Q8VDN2 [942-950]; Q6PIC6 [932-940]; Q6PIE5 [939-947]	0	1038.5	0	38021208	Shared	High	High	0	0.0002785	36	42.34	R.NSVFQQGMK.N	[939-947]		Used
	High	[R].RNSVFQQGMK.[N]			9.28003e-06	0	3	3	1	Q8VDN2; Q6PIC6; Q6PIE5	Q8VDN2 [941-950]; Q6PIC6 [931-940]; Q6PIE5 [938-947]	1	1194.6	0	4.9019e+06	Shared	High	High	0	6.317e-06	60	35.62	R.RNSVFQQGMK.N	[938-947]		Used
	High	[R].QGAIVAVTGDGVNDSPALK.[K]			2.52826e-13	0	3	3	6	Q8VDN2; Q6PIC6; Q6PIE5	Q8VDN2 [708-726]; Q6PIC6 [698-716]; Q6PIE5 [705-723]	0	1811.95	0	1.1615e+08	Shared	High	High	0	8.644e-14	109	61.52	R.QGAIVAVTGDGVNDSPALK.K	[705-723]		Used
	High	[R].QGAIVAVTGDGVNDSPALK.[K]	1xCarbamyl [N-Term]	Q8VDN2 1xCarbamyl [N-Term]; Q6PIC6 1xCarbamyl [N-Term]; Q6PIE5 1xCarbamyl [N-Term]	3.26461e-10	0	3	3	2	Q8VDN2; Q6PIC6; Q6PIE5	Q8VDN2 [708-726]; Q6PIC6 [698-716]; Q6PIE5 [705-723]	0	1854.96	0	2.52902e+06	Shared	High	High	0	1.487e-10	91	71.91	R.QGAIVAVTGDGVNDSPALK.K	[705-723]	1xCarbamyl [N-Term]	Used
	High	[R].QGAIVAVTGDGVNDSPALKK.[A]			4.89767e-10	0	3	3	3	Q8VDN2; Q6PIC6; Q6PIE5	Q8VDN2 [708-727]; Q6PIC6 [698-717]; Q6PIE5 [705-724]	1	1940.04	0	4.78257e+07	Shared	High	High	0	7.294e-07	66	54.95	R.QGAIVAVTGDGVNDSPALKK.A	[705-724]		Used
	High	[R].QGAIVAVTGDGVNDSPALKK.[A]	1xCarbamyl [N-Term]	Q8VDN2 1xCarbamyl [N-Term]; Q6PIC6 1xCarbamyl [N-Term]; Q6PIE5 1xCarbamyl [N-Term]	4.30894e-08	0	3	3	2	Q8VDN2; Q6PIC6; Q6PIE5	Q8VDN2 [708-727]; Q6PIC6 [698-717]; Q6PIE5 [705-724]	1	1983.05	0	1.90094e+06	Shared	High	High	0	4.05e-07	64	64.23	R.QGAIVAVTGDGVNDSPALKK.A	[705-724]	1xCarbamyl [N-Term]	Used
	High	[K].QAADMILLDDNFASIVTGVEEGR.[L]			2.87077e-16	0	3	4	11	Q8VDN2; Q6PIC6; Q6PIE5	Q8VDN2 [744-766]; Q6PIC6 [734-756]; Q6PIE5 [741-763]	0	2464.2	0	5.56433e+06	Shared	High	High	0	7.518e-17	125	109.55	K.QAADMILLDDNFASIVTGVEEGR.L	[741-763]		Used
	High	[K].QAADMILLDDNFASIVTGVEEGR.[L]	1xOxidation [M5]		2.39638e-13	0	3	4	28	Q8VDN2; Q6PIC6; Q6PIE5	Q8VDN2 [744-766]; Q6PIC6 [734-756]; Q6PIE5 [741-763]	0	2480.2	0	1.38246e+06	Shared	High	High	0	8.176e-14	131	101.85	K.QAADMILLDDNFASIVTGVEEGR.L	[741-763]		Used
	High	[K].QAADMILLDDNFASIVTGVEEGR.[L]	1xCarbamyl [N-Term]	Q8VDN2 1xCarbamyl [N-Term]; Q6PIC6 1xCarbamyl [N-Term]; Q6PIE5 1xCarbamyl [N-Term]	4.30017e-10	0	3	4	2	Q8VDN2; Q6PIC6; Q6PIE5	Q8VDN2 [744-766]; Q6PIC6 [734-756]; Q6PIE5 [741-763]	0	2507.21	0	263867	Shared	High	High	0	1.972e-10	96	112.28	K.QAADMILLDDNFASIVTGVEEGR.L	[741-763]	1xCarbamyl [N-Term]	Used
	High	[R].LNIPVSQVNPR.[DE]			2.66704e-05	0	2	2	3	Q6PIC6; Q6PIE5	Q6PIC6 [638-648]; Q6PIE5 [645-655]	0	1236.71	0	2.20758e+08	Shared	High	High	0	1.894e-05	59	57.34	R.LNIPVSQVNPR.E	[645-655]		Used
	High	[R].LNIPVSQVNPR.[DE]	1xCarbamyl [N-Term]	Q6PIC6 1xCarbamyl [N-Term]; Q6PIE5 1xCarbamyl [N-Term]	2.48964e-05	0	2	2	1	Q6PIC6; Q6PIE5	Q6PIC6 [638-648]; Q6PIE5 [645-655]	0	1279.71	0	5.22405e+06	Shared	High	High	0	1.761e-05	50	69.66	R.LNIPVSQVNPR.E	[645-655]	1xCarbamyl [N-Term]	Used
	High	[R].SPTWTALSR.[I]			0.000241715	0	1	1	1	Q6PIE5	Q6PIE5 [413-421]	0	1018.53	0	13534759		High	High	0	0.0001882	35	54.06	R.SPTWTALSR.I	[413-421]		Used
	High	[K].LIIVEGCQR.[QL]	1xCarbamidomethyl [C7]; 1xCarbamyl [N-Term]	Q8VDN2 1xCarbamyl [N-Term]; Q6PIC6 1xCarbamyl [N-Term]; Q6PIE5 1xCarbamyl [N-Term]	1.75118e-05	0	3	5	2	Q8VDN2; Q6PIC6; Q6PIE5	Q8VDN2 [699-707]; Q6PIC6 [689-697]; Q6PIE5 [696-704]	0	1130.6	0	6.64908e+06	Shared	High	High	0	1.223e-05	50	74.3	K.LIIVEGCQR.Q	[696-704]	1xCarbamyl [N-Term]	Used
	High	[R].SPEFTHENPLETR.[N]	1xCarbamyl [N-Term]	Q6PIE5 1xCarbamyl [N-Term]	3.84921e-06	0	1	1	1	Q6PIE5	Q6PIE5 [226-238]	0	1599.74	0	3.04733e+06		High	High	0	2.536e-06	58	60.95	R.SPEFTHENPLETR.N	[226-238]	1xCarbamyl [N-Term]	Used
	High	[R].SPEFTHENPLETR.[N]			4.90765e-08	0	1	1	4	Q6PIE5	Q6PIE5 [226-238]	0	1556.73	0	60210971		High	High	0	2.729e-08	74	52.23	R.SPEFTHENPLETR.N	[226-238]		Used
	High	[K].CIELSCGSVR.[K]	2xCarbamidomethyl [C1; C6]		0.000141994	0	1	1	1	Q6PIE5	Q6PIE5 [457-466]	0	1180.54	0	30901700		High	High	0	0.0001085	41	47.33	K.CIELSCGSVR.K	[457-466]		Used
	High	[R].CSTILVQGK.[E]	1xCarbamidomethyl [C1]		9.6263e-05	0	1	1	1	Q6PIE5	Q6PIE5 [515-523]	0	1005.54	0	37744400		High	High	0	7.196e-05	62	38.82	R.CSTILVQGK.E	[515-523]		Used
	High	[K].EIPLDKEMQDAFQNAYMELGGLGER.[V]	1xOxidation [M8]		1.19455e-05	0	1	1	1	Q6PIE5	Q6PIE5 [524-548]	1	2870.33	0		No Quan Values	High	High	0	8.216e-06	41		K.EIPLDKEMQDAFQNAYMELGGLGER.V	[524-548]		Not Used
	High	[K].EIPLDKEMQDAFQNAYMELGGLGER.[V]			1.46462e-08	0	1	1	1	Q6PIE5	Q6PIE5 [524-548]	1	2854.34	0	1.52447e+06		High	High	0	7.754e-09	61	111.49	K.EIPLDKEMQDAFQNAYMELGGLGER.V	[524-548]		Used
	High	[K].EMQDAFQNAYMELGGLGER.[V]			3.36952e-09	0	1	1	2	Q6PIE5	Q6PIE5 [530-548]	0	2158.95	0	653729		High	High	0	1.675e-09	76	88.86	K.EMQDAFQNAYMELGGLGER.V	[530-548]		Used
	High	[K].DMTSEQLDEILR.[D]			9.35131e-06	0	1	1	1	Q6PIE5	Q6PIE5 [669-680]	0	1449.69	0	6.57367e+06		High	High	0	6.36e-06	68	76.46	K.DMTSEQLDEILR.D	[669-680]		Used
	High	[K].DMTSEQLDEILR.[D]	1xOxidation [M2]		5.14346e-07	0	1	1	5	Q6PIE5	Q6PIE5 [669-680]	0	1465.68	0	741702		High	High	0	7.523e-07	76	71.95	K.DMTSEQLDEILR.D	[669-680]		Used
	High	[K].DMTSEQLDEILRDHTEIVFAR.[T]	1xOxidation [M2]		2.66589e-06	0	1	1	6	Q6PIE5	Q6PIE5 [669-689]	1	2534.22	0	913952		High	High	0	1.732e-06	47	86.97	K.DMTSEQLDEILRDHTEIVFAR.T	[669-689]		Used
	High	[K].DMTSEQLDEILRDHTEIVFAR.[T]	1xCarbamyl [N-Term]	Q6PIE5 1xCarbamyl [N-Term]	6.93314e-05	0	1	1	1	Q6PIE5	Q6PIE5 [669-689]	1	2561.23	0	178038		High	High	0	5.136e-05	29	93.97	K.DMTSEQLDEILRDHTEIVFAR.T	[669-689]	1xCarbamyl [N-Term]	Used
	High	[K].DMTSEQLDEILRDHTEIVFAR.[T]			1.8999e-08	0	1	1	3	Q6PIE5	Q6PIE5 [669-689]	1	2518.22	0	4.40464e+06		High	High	0	1.014e-08	57	89.45	K.DMTSEQLDEILRDHTEIVFAR.T	[669-689]		Used
	High	[R].DTAGDASESALLK.[C]			1.94794e-06	0	1	1	1	Q6PIE5	Q6PIE5 [444-456]	0	1277.62	0	49018604		High	High	0	1.25e-06	69	49.2	R.DTAGDASESALLK.C	[444-456]		Used
	High	[R].EDSPQSHVLVMK.[G]	1xCarbamyl [N-Term]	Q6PIE5 1xCarbamyl [N-Term]	6.57226e-05	0	1	1	1	Q6PIE5	Q6PIE5 [494-505]	0	1412.68	0	1.15374e+06		High	High	0	4.838e-05	43	53.51	R.EDSPQSHVLVMK.G	[494-505]	1xCarbamyl [N-Term]	Used
	High	[R].EDSPQSHVLVMK.[G]	1xOxidation [M11]		0.000287714	0	1	1	8	Q6PIE5	Q6PIE5 [494-505]	0	1385.67	0	3.53495e+06		High	High	0.0002427	0.001625	27	36.37	R.EDSPQSHVLVMK.G	[494-505]		Used
	High	[R].EDSPQSHVLVMK.[G]			0.000138787	0	1	1	2	Q6PIE5	Q6PIE5 [494-505]	0	1369.68	0	25455125		High	High	0	0.0001058	39	45.37	R.EDSPQSHVLVMK.G	[494-505]		Used
	High	[R].DGPNALTPPPTTPEWVK.[F]			9.13909e-06	0	3	3	4	Q8VDN2; Q6PIC6; Q6PIE5	Q8VDN2 [75-91]; Q6PIC6 [65-81]; Q6PIE5 [73-89]	0	1819.92	0	3.13483e+07	Shared	High	High	0	6.227e-06	45	70.09	R.DGPNALTPPPTTPEWVK.F	[73-89]		Used
	High	[R].DGPNALTPPPTTPEWVK.[F]	1xCarbamyl [N-Term]	Q8VDN2 1xCarbamyl [N-Term]; Q6PIC6 1xCarbamyl [N-Term]; Q6PIE5 1xCarbamyl [N-Term]	0.000171748	0	3	3	1	Q8VDN2; Q6PIC6; Q6PIE5	Q8VDN2 [75-91]; Q6PIC6 [65-81]; Q6PIE5 [73-89]	0	1862.93	0	765386	Shared	High	High	0	0.0001322	36	75.78	R.DGPNALTPPPTTPEWVK.F	[73-89]	1xCarbamyl [N-Term]	Used
	High	[K].YQLSIHEREDSPQSHVLVMK.[G]			0.000432364	0	1	1	1	Q6PIE5	Q6PIE5 [486-505]	1	2396.2	0	5586688		High	High	0	0.0003436	3	55.61	K.YQLSIHEREDSPQSHVLVMK.G	[486-505]		Used
	High	[K].ACVVHGSDLK.[D]	1xCarbamidomethyl [C2]		4.62476e-05	0	2	2	2	Q8VDN2; Q6PIE5	Q8VDN2 [662-671]; Q6PIE5 [659-668]	0	1085.54	0	62195832	Shared	High	High	0	3.362e-05	42	29.28	K.ACVVHGSDLK.D	[659-668]		Used
	High	[K].ACVVHGSDLK.[D]	1xCarbamidomethyl [C2]; 1xCarbamyl [N-Term]	Q8VDN2 1xCarbamyl [N-Term]; Q6PIE5 1xCarbamyl [N-Term]	0.000121004	0	2	2	1	Q8VDN2; Q6PIE5	Q8VDN2 [662-671]; Q6PIE5 [659-668]	0	1128.55	0	6.18754e+06	Shared	High	High	0	9.137e-05	36	40.61	K.ACVVHGSDLK.D	[659-668]	1xCarbamyl [N-Term]	Used
	High	[K].ACVVHGSDLKDMTSEQLDEILRDHTEIVFAR.[T]	1xCarbamidomethyl [C2]		1.78707e-08	0	1	1	3	Q6PIE5	Q6PIE5 [659-689]	2	3584.75	0	1.47117e+06		High	High	0	9.497e-09	45	88.18	K.ACVVHGSDLKDMTSEQLDEILRDHTEIVFAR.T	[659-689]		Used
	High	[K].ACVVHGSDLKDMTSEQLDEILR.[D]	1xCarbamidomethyl [C2]		2.3265e-12	0	1	1	3	Q6PIE5	Q6PIE5 [659-680]	1	2516.21	0	2.32811e+06		High	High	0	8.685e-13	91	76.71	K.ACVVHGSDLKDMTSEQLDEILR.D	[659-680]		Used
	High	[K].ADIGIAMGISGSDVSK.[Q]			1.67581e-11	0	1	1	4	Q6PIE5	Q6PIE5 [725-740]	0	1520.76	0	1.6034e+06		High	High	0	6.761e-12	77	66.53	K.ADIGIAMGISGSDVSK.Q	[725-740]		Used
	High	[KR].VIMVTGDHPITAK.[A]			3.42846e-07	0	3	6	4	Q8VDN2; Q6PIC6; Q6PIE5	Q8VDN2 [613-625]; Q6PIC6 [603-615]; Q6PIE5 [610-622]	0	1381.75	0	76176598	Shared	High	High	0	2.05e-07	67	48.68	K.VIMVTGDHPITAK.A	[610-622]		Used
	High	[KR].VIMVTGDHPITAK.[A]	1xOxidation [M3]		1.43283e-07	0	3	6	17	Q8VDN2; Q6PIC6; Q6PIE5	Q8VDN2 [613-625]; Q6PIC6 [603-615]; Q6PIE5 [610-622]	0	1397.75	0	5.48375e+07	Shared	High	High	0	8.304e-08	77	44.63	K.VIMVTGDHPITAK.A	[610-622]		Used
	High	[KR].VIMVTGDHPITAK.[A]	1xCarbamyl [N-Term]	Q8VDN2 1xCarbamyl [N-Term]; Q6PIC6 1xCarbamyl [N-Term]; Q6PIE5 1xCarbamyl [N-Term]	2.68374e-07	0	3	6	1	Q8VDN2; Q6PIC6; Q6PIE5	Q8VDN2 [613-625]; Q6PIC6 [603-615]; Q6PIE5 [610-622]	0	1424.76	0	6205791	Shared	High	High	0	1.589e-07	62	66.71	K.VIMVTGDHPITAK.A	[610-622]	1xCarbamyl [N-Term]	Used
	High	[KR].VIMVTGDHPITAK.[A]	1xCarbamyl [N-Term]; 1xOxidation [M3]	Q8VDN2 1xCarbamyl [N-Term]; Q6PIC6 1xCarbamyl [N-Term]; Q6PIE5 1xCarbamyl [N-Term]	7.32037e-06	0	3	6	6	Q8VDN2; Q6PIC6; Q6PIE5	Q8VDN2 [613-625]; Q6PIC6 [603-615]; Q6PIE5 [610-622]	0	1440.75	0	1.57594e+06	Shared	High	High	0	4.963e-06	60	60.38	K.VIMVTGDHPITAK.A	[610-622]	1xCarbamyl [N-Term]	Used
	High	[K].AGQENISVSK.[R]			1.58541e-05	0	1	1	2	Q6PIE5	Q6PIE5 [433-442]	0	1032.53	0	79538816		High	High	0	1.105e-05	46	29.62	K.AGQENISVSK.R	[433-442]		Used
	High	[K].FDTDELNFPTEK.[L]			1.6461e-06	0	1	1	1	Q6PIE5	Q6PIE5 [568-579]	0	1455.66	0	18823294		High	High	0	1.046e-06	86	67.65	K.FDTDELNFPTEK.L	[568-579]		Used
	High	[R].VLGFCQLNLPSGK.[F]	1xCarbamidomethyl [C5]		2.35866e-06	0	1	1	1	Q6PIE5	Q6PIE5 [549-561]	0	1432.76	0	27471942		High	High	0	1.531e-06	75	75.53	R.VLGFCQLNLPSGK.F	[549-561]		Used
	High	[R].VLGFCQLNLPSGK.[F]	1xCarbamidomethyl [C5]; 1xCarbamyl [N-Term]	Q6PIE5 1xCarbamyl [N-Term]	2.45066e-06	0	1	1	1	Q6PIE5	Q6PIE5 [549-561]	0	1475.77	0	801523		High	High	0	1.59e-06	47	91.18	R.VLGFCQLNLPSGK.F	[549-561]	1xCarbamyl [N-Term]	Used
	High	[K].AGQENISVSKR.[D]			0.000206111	0	1	1	1	Q6PIE5	Q6PIE5 [433-443]	1	1188.63	0	11252171		High	High	0	0.0001589	46	26.65	K.AGQENISVSKR.D	[433-443]		Used
	High	[K].AGQENISVSKR.[D]	1xCarbamyl [N-Term]	Q6PIE5 1xCarbamyl [N-Term]	6.42339e-05	0	1	1	1	Q6PIE5	Q6PIE5 [433-443]	1	1231.64	0	1.27479e+06		High	High	0	4.754e-05	55	34.92	K.AGQENISVSKR.D	[433-443]	1xCarbamyl [N-Term]	Used
	High	[R].NSVFQQGMK.[N]	1xOxidation [M8]		0.000729224	4.38638e-05	3	3	10	Q8VDN2; Q6PIC6; Q6PIE5	Q8VDN2 [942-950]; Q6PIC6 [932-940]; Q6PIE5 [939-947]	0	1054.5	0	1.07475e+07	Shared	High	High	0.0002193	0.001199	35	32.24	R.NSVFQQGMK.N	[939-947]		Used
	High	[K].VAEIPFNSTNKYQLSIHER.[E]	1xCarbamyl [K11(100)]	Q6PIE5 1xCarbamyl [K485(100)]	0.000533361	4.38638e-05	1	1	1	Q6PIE5	Q6PIE5 [475-493]	1	2289.16	0	147195		High	High	3.47e-05	0.0004271	43	69.49	K.VAEIPFNSTNKYQLSIHER.E	[475-493]	1xCarbamyl [K485(100)]	Used
	High	[R].GIVIATGDR.[T]			0.00108533	0.000167019	1	1	2	Q6PIE5	Q6PIE5 [254-262]	0	901.51	0	52963844		High	High	0.0001317	0.0008962	54	42.98	R.GIVIATGDR.T	[254-262]		Used
	High	[R].IISSHGCK.[V]	1xCarbamidomethyl [C7]; 1xCarbamyl [N-Term]	Q6PIE5 1xCarbamyl [N-Term]	0.001293	0.000278345	1	1	1	Q6PIE5	Q6PIE5 [203-210]	0	944.462	0	4.89945e+06		High	High	0.0002193	0.001083	39	37.62	R.IISSHGCK.V	[203-210]	1xCarbamyl [N-Term]	Used
	High	[R].RNSVFQQGMK.[N]	1xOxidation [M9]		0.00137043	0.000278345	3	3	1	Q8VDN2; Q6PIC6; Q6PIE5	Q8VDN2 [941-950]; Q6PIC6 [931-940]; Q6PIE5 [938-947]	1	1210.6	0	740294	Shared	High	High	0.0002193	0.001145	43	27.61	R.RNSVFQQGMK.N	[938-947]		Used
	High	[K].VDNSSLTGESEPQTR.[S]	1xPhospho [S/T]		0.00127431	0.000278345	3	4	2	Q8VDN2; Q6PIC6; Q6PIE5	Q8VDN2 [213-227]; Q6PIC6 [203-217]; Q6PIE5 [211-225]	0	1699.72	0	83077.7	Shared	High	High	0.0002193	0.001059	41	39.27	K.VDNSSLTGESEPQTR.S	[211-225]		Used
	High	[K].EVAMDDHK.[L]			0.00140062	0.000278345	1	1	1	Q6PIE5	Q6PIE5 [36-43]	0	944.414	0	7914195		High	High	0.0002193	0.00117	44	19.78	K.EVAMDDHK.L	[36-43]		Used
	High	[R].RYPGGWVEKETYY.[-]			0.00131195	0.000278345	1	1	1	Q6PIE5	Q6PIE5 [1008-1020]	2	1647.78	0	1.22717e+06		High	High	0.0002193	0.001099	41	58.76	R.RYPGGWVEKETYY.-	[1008-1020]		Used
	High	[R].AQDILAR.[D]	1xCarbamyl [N-Term]	Q6PIE5 1xCarbamyl [N-Term]	0.00201109	0.000308496	1	1	1	Q6PIE5	Q6PIE5 [66-72]	0	829.453	0	345011		High	High	0.0002427	0.001711	46	56.53	R.AQDILAR.D	[66-72]	1xCarbamyl [N-Term]	Used
	High	[K].LIIVEGCQR.[QL]	1xCarbamidomethyl [C7]		0.00172806	0.000308496	3	5	2	Q8VDN2; Q6PIC6; Q6PIE5	Q8VDN2 [699-707]; Q6PIC6 [689-697]; Q6PIE5 [696-704]	0	1087.59	0	172562048	Shared	High	High	0.0002427	0.001463	61	49.22	K.LIIVEGCQR.Q	[696-704]		Used
	High	[R].RYPGGWVEK.[E]			0.00230648	0.000378089	1	1	4	Q6PIE5	Q6PIE5 [1008-1016]	1	1091.56	0	1.85515e+07		High	High	0.0006551	0.005056	46	41.3	R.RYPGGWVEK.E	[1008-1016]		Used
	High	[K].EVAMDDHK.[L]	1xCarbamyl [N-Term]	Q6PIE5 1xCarbamyl [N-Term]	0.00278208	0.000432095	1	1	1	Q6PIE5	Q6PIE5 [36-43]	0	987.42	0	2.49383e+06		High	High	0.0003461	0.002406	36	30.39	K.EVAMDDHK.L	[36-43]	1xCarbamyl [N-Term]	Used
	High	[K].YQLSIHER.[E]	1xCarbamyl [N-Term]	Q6PIE5 1xCarbamyl [N-Term]	0.0033085	0.000432095	1	1	1	Q6PIE5	Q6PIE5 [486-493]	0	1088.55	0	3.44613e+06		High	High	0.0003686	0.002866	36	51.08	K.YQLSIHER.E	[486-493]	1xCarbamyl [N-Term]	Used
	High	[K].EVAMDDHK.[L]	1xCarbamyl [N-Term]; 1xOxidation [M4]	Q6PIE5 1xCarbamyl [N-Term]	0.00426351	0.000696769	1	1	1	Q6PIE5	Q6PIE5 [36-43]	0	1003.41	1	769857		High	High	0.0006033	0.003745	38	30.39	K.EVAMDDHK.L	[36-43]	1xCarbamyl [N-Term]	Used
	High	[K].LSLDELGR.[K]			0.00435755	0.000720663	1	1	1	Q6PIE5	Q6PIE5 [44-51]	0	902.494	0	26953870		High	High	0.0006208	0.003836	48	59.81	K.LSLDELGR.K	[44-51]		Used
	High	[R].EYSPAATTAENGGGKK.[K]	2xCarbamyl [K15(100); K16(100)]	Q6PIE5 2xCarbamyl [K22(100); K23(100)]	0.0051543	0.000765855	1	1	1	Q6PIE5	Q6PIE5 [8-23]	1	1666.77	0	290765		High	High	0.0006551	0.00457	12	31.54	R.EYSPAATTAENGGGKK.K	[8-23]	2xCarbamyl [K22(100); K23(100)]	Used
	High	[R].KYQVDLSK.[G]			0.00657582	0.000821901	1	1	1	Q6PIE5	Q6PIE5 [52-59]	1	980.541	0	21966698		High	High	0.0007246	0.005892	49	34.86	R.KYQVDLSK.G	[52-59]		Used
	High	[K].ACVVHGSDLKDMTSEQLDEILRDHTEIVFAR.[T]	1xCarbamidomethyl [C2]; 1xOxidation [M12]		0.00692774	0.000883336	1	1	2	Q6PIE5	Q6PIE5 [659-689]	2	3600.74	0	286002		High	High	0.001469	0.01617	19	110.5	K.ACVVHGSDLKDMTSEQLDEILRDHTEIVFAR.T	[659-689]		Used
	High	[K].LSLDELGRK.[Y]	1xCarbamyl [N-Term]	Q6PIE5 1xCarbamyl [N-Term]	0.00763562	0.000998885	1	1	1	Q6PIE5	Q6PIE5 [44-52]	1	1073.59	0	683196		High	High	0.0008635	0.006842	39	64.29	K.LSLDELGRK.Y	[44-52]	1xCarbamyl [N-Term]	Used
	High	[R].GIVIATGDR.[T]	1xCarbamyl [N-Term]	Q6PIE5 1xCarbamyl [N-Term]	0.00823259	0.00105835	1	1	1	Q6PIE5	Q6PIE5 [254-262]	0	944.516	0	2.30556e+06		High	High	0.0009102	0.007446	32	56.77	R.GIVIATGDR.T	[254-262]	1xCarbamyl [N-Term]	Used
	High	[R].VLGFCQLNLPSGKFPR.[G]	1xCarbamidomethyl [C5]		0.0100323	0.00119656	1	1	1	Q6PIE5	Q6PIE5 [549-564]	1	1832.98	0	605066		High	High	0.001038	0.009136	13	79.05	R.VLGFCQLNLPSGKFPR.G	[549-564]		Used
	High	[K].YQLSIHEREDSPQSHVLVMK.[G]	1xOxidation [M19]		0.0100323	0.00119656	1	1	1	Q6PIE5	Q6PIE5 [486-505]	1	2412.2	0	953071		High	High	0.001038	0.009147	8	50.85	K.YQLSIHEREDSPQSHVLVMK.G	[486-505]		Used
	High	[K].EKELDELKK.[E]	1xCarbamyl [K2(100)]; 1xCarbamyl [N-Term]	Q6PIE5 1xCarbamyl [K28(100)]; 1xCarbamyl [N-Term]	0.0110025	0.00127434	1	1	3	Q6PIE5	Q6PIE5 [27-35]	2	1174.63	0	952291		High	High	0.002504	0.03138	27	42.87	K.EKELDELKK.E	[27-35]	1xCarbamyl [K28(100)]; 1xCarbamyl [N-Term]	Used
	High	[R].AAVPDAVGK.[C]			0.011348	0.00130409	3	3	2	Q8VDN2; Q6PIC6; Q6PIE5	Q8VDN2 [597-605]; Q6PIC6 [587-595]; Q6PIE5 [594-602]	0	827.462	0	1.34059e+08	Shared	High	High	0.005644	0.06802	31	33.27	R.AAVPDAVGK.C	[594-602]		Used
	High	[K].NMVPQQALVIR.[NDE]	1xCarbamyl [N-Term]	Q8VDN2 1xCarbamyl [N-Term]; Q6PIC6 1xCarbamyl [N-Term]; Q6PIE5 1xCarbamyl [N-Term]	0.0117054	0.00132602	3	4	1	Q8VDN2; Q6PIC6; Q6PIE5	Q8VDN2 [163-173]; Q6PIC6 [153-163]; Q6PIE5 [161-171]	0	1311.72	0	911146	Shared	High	High	0.001139	0.0107	11	73.74	K.NMVPQQALVIR.E	[161-171]	1xCarbamyl [N-Term]	Used
	High	[R].LIFDNLK.[K]			0.0123605	0.00132602	3	6	1	Q8VDN2; Q6PIC6; Q6PIE5	Q8VDN2 [767-773]; Q6PIC6 [757-763]; Q6PIE5 [764-770]	0	862.503	0	15263611	Shared	High	High	0.001139	0.01129	25	64.87	R.LIFDNLK.K	[764-770]		Used
	High	[R].YPGGWVEK.[E]			0.0133663	0.00146416	1	1	1	Q6PIE5	Q6PIE5 [1009-1016]	0	935.462	0	4.13424e+06		High	High	0.001246	0.01226	33	47.63	R.YPGGWVEK.E	[1009-1016]		Used
	High	[R].YPGGWVEKETYY.[-]			0.0146921	0.00153305	1	1	1	Q6PIE5	Q6PIE5 [1009-1020]	1	1491.68	0	1.29411e+06		High	High	0.0013	0.01361	15	65.5	R.YPGGWVEKETYY.-	[1009-1020]		Used
	High	[K].CIELSCGSVRK.[M]	2xCarbamidomethyl [C1; C6]		0.0179357	0.00168608	1	1	1	Q6PIE5	Q6PIE5 [457-467]	1	1308.64	0	84615.8		High	High	0.00151	0.01671	28	39.66	K.CIELSCGSVRK.M	[457-467]		Used
	High	[R].DHTEIVFAR.[T]			0.0186728	0.00173837	1	1	2	Q6PIE5	Q6PIE5 [681-689]	0	1087.55	0	3.27683e+07		High	High	0.003292	0.03954	32	47.64	R.DHTEIVFAR.T	[681-689]		Used
	High	[K].AGQENISVSKR.[D]	1xPhospho [S7(99.6)]	Q6PIE5 1xPhospho [S439(99.6)]	0.0192858	0.00178524	1	1	1	Q6PIE5	Q6PIE5 [433-443]	1	1268.6	0	312363		High	High	0.001633	0.01797	44	29.76	K.AGQENISVSKR.D	[433-443]	1xPhospho [S439(99.6)]	Used
	High	[K].LCFVGLMSMIDPPR.[A]	1xCarbamidomethyl [C2]; 1xOxidation [M]		0.0250268	0.00217751	1	1	4	Q6PIE5	Q6PIE5 [580-593]	0	1651.8	2	65564.8		High	High	0.004265	0.04684	7	93.95	K.LCFVGLMSMIDPPR.A	[580-593]		Used
	High	[R].LIFDNLKK.[ST]			0.0292495	0.00237585	3	6	1	Q8VDN2; Q6PIC6; Q6PIE5	Q8VDN2 [767-774]; Q6PIC6 [757-764]; Q6PIE5 [764-771]	1	990.598	0	34822840	Shared	High	High	0.002241	0.02775	31	54.8	R.LIFDNLKK.S	[764-771]		Used
	High	[K].IMDSFK.[N]	1xOxidation [M2]		0.035621	0.00286747	1	1	8	Q6PIE5	Q6PIE5 [155-160]	0	756.36	0	4.36949e+06		High	High	0.002857	0.03391	35	33.03	K.IMDSFK.N	[155-160]		Used
	High	[R].KYQVDLSK.[G]	1xCarbamyl [K1(100)]	Q6PIE5 1xCarbamyl [K52(100)]	0.0386594	0.00328982	1	1	1	Q6PIE5	Q6PIE5 [52-59]	1	1023.55	0	1.06568e+06		High	High	0.003244	0.03698	34	44.59	R.KYQVDLSK.G	[52-59]	1xCarbamyl [K52(100)]	Used
	High	[K].YQVDLSK.[G]			0.0493223	0.004392	1	1	2	Q6PIE5	Q6PIE5 [53-59]	0	852.446	0	32687634		High	High	0.004366	0.04755	32	41.27	K.YQVDLSK.G	[53-59]		Used
	High	[K].EVAMDDHK.[L]	1xOxidation [M4]		0.0583609	0.00490074	1	1	2	Q6PIE5	Q6PIE5 [36-43]	0	960.409	1	2.73281e+06		High	High	0.004812	0.05647	23	20.12	K.EVAMDDHK.L	[36-43]		Used
	High	[R].GFKFDTDELNFPTEK.[L]	1xCarbamyl [K3(100)]	Q6PIE5 1xCarbamyl [K567(100)]	0.0845144	0.00670431	1	1	1	Q6PIE5	Q6PIE5 [565-579]	1	1830.85	0	2812084		High	High	0.006564	0.08299	18	81.89	R.GFKFDTDELNFPTEK.L	[565-579]	1xCarbamyl [K567(100)]	Used
	High	[R].AQDILAR.[D]			0.0865111	0.00687406	1	1	1	Q6PIE5	Q6PIE5 [66-72]	0	786.447	0	38133420		High	High	0.00672	0.0847	36	36.03	R.AQDILAR.D	[66-72]		Used
	High	[R].LIFDNLKK.[ST]	1xCarbamyl [K7(99.7)]; 1xCarbamyl [N-Term]	Q8VDN2 1xCarbamyl [N-Term]; 1xCarbamyl [K773(99.7)]; Q6PIC6 1xCarbamyl [N-Term]; 1xCarbamyl [K763(99.7)]; Q6PIE5 1xCarbamyl [N-Term]; 1xCarbamyl [K770(99.7)]	0.0865111	0.00687406	3	6	2	Q8VDN2; Q6PIC6; Q6PIE5	Q8VDN2 [767-774]; Q6PIC6 [757-764]; Q6PIE5 [764-771]	1	1033.6	0	8.36868e+06	Shared	High	High	0.009462	0.132	35	74.76	R.LIFDNLKK.S	[764-771]	1xCarbamyl [N-Term]; 1xCarbamyl [K770(99.7)]	Used
	High	[K].LSLDELGRK.[Y]			0.0979217	0.00752951	1	1	1	Q6PIE5	Q6PIE5 [44-52]	1	1030.59	0	3498097		High	High	0.007296	0.09598	29	51.83	K.LSLDELGRK.Y	[44-52]		Used
	Medium	[K].ELDELKK.[E]			0.149344	0.0108536	1	1	1	Q6PIE5	Q6PIE5 [29-35]	1	874.488	0	19976854		Medium	Medium	0.01092	0.1486	31	29.56	K.ELDELKK.E	[29-35]		Used
	Medium	[K].EKELDELKK.[E]			0.205113	0.0150165	1	1	1	Q6PIE5	Q6PIE5 [27-35]	2	1131.63	0	11119628		Medium	Medium	0.0153	0.2037	30	29.58	K.EKELDELKK.E	[27-35]		Used
	Medium	[K].EIPLDKEMQDAFQNAYMELGGLGER.[V]	1xGG [K6]		0.212139	0.0153515	1	1	1	Q6PIE5	Q6PIE5 [524-548]	1	2968.38	0	174139		Medium	Medium	0.01558	0.2103	9	71.13	K.EIPLDKEMQDAFQNAYMELGGLGER.V	[524-548]		Used
	Medium	[R].LDWDDR.[T]			0.427328	0.0296396	1	1	1	Q6PIE5	Q6PIE5 [885-890]	0	819.363	0	14119063		Medium	Medium	0.03048	0.4194	49	45.53	R.LDWDDR.T	[885-890]		Used
	Medium	[K].ELDELKK.[E]	1xCarbamyl [N-Term]	Q6PIE5 1xCarbamyl [N-Term]	0.533478	0.0374688	1	1	1	Q6PIE5	Q6PIE5 [29-35]	1	917.494	0	2022615		Medium	Medium	0.0383	0.5259	23	45.86	K.ELDELKK.E	[29-35]	1xCarbamyl [N-Term]	Used
	Medium	[R].RYPGGWVEK.[E]	1xCarbamyl [R1]; 1xCarbamyl [N-Term]		0.577994	0.0420077	1	1	1	Q6PIE5	Q6PIE5 [1008-1016]	1	1134.57	0	983539		Medium	Medium	0.04355	0.5708	21	52.22	R.RYPGGWVEK.E	[1008-1016]		Used
Master Protein	Q8VDN2	Sodium/potassium-transporting ATPase subunit alpha-1 OS=Mus musculus OX=10090 GN=Atp1a1 PE=1 SV=1	53	57	262	37	1	1023	112.9	5.45	8460	57	0	2.80567e+08	High	Carbamyl [K9(100); K773(99.7)]
	Confidence	Annotated Sequence	Modifications	Modifications in Master Proteins	Qvality PEP	Qvality q-value	# Protein Groups	# Proteins	# PSMs	Master Protein Accessions	Positions in Master Proteins	# Missed Cleavages	Theo. MH+ [Da]	# Razor Quan Results	Abundance: F1: Sample	Quan Info	Found in Sample: [S1] F1: Sample	Confidence (by Search Engine): A2 Mascot	Percolator q-Value (by Search Engine): A2 Mascot	Percolator PEP (by Search Engine): A2 Mascot	Ions Score (by Search Engine): A2 Mascot	Top Apex RT [min]	Sequence in Protein	Positions in Protein	Peptide Group Modifications in Protein	Quan Usage
	High	[K].TGTLTQNR.[M]	1xCarbamyl [N-Term]	Q8VDN2 1xCarbamyl [N-Term]; Q6PIC6 1xCarbamyl [N-Term]; Q6PIE5 1xCarbamyl [N-Term]	0.000186728	0	3	6	1	Q8VDN2; Q6PIC6; Q6PIE5	Q8VDN2 [378-385]; Q6PIC6 [368-375]; Q6PIE5 [376-383]	0	933.475	0	1.34035e+06	Shared	High	High	0	0.0001439	51	35.4	K.TGTLTQNR.M	[378-385]	1xCarbamyl [N-Term]	Not Used
	High	[K].TGTLTQNR.[M]			0.000289899	0	3	6	3	Q8VDN2; Q6PIC6; Q6PIE5	Q8VDN2 [378-385]; Q6PIC6 [368-375]; Q6PIE5 [376-383]	0	890.469	0	8.89572e+07	Shared	High	High	0	0.0002271	40	20.89	K.TGTLTQNR.M	[378-385]		Not Used
	High	[K].GVGIISEGNETVEDIAAR.[L]			2.16944e-13	0	3	3	8	Q8VDN2; Q6PIC6; Q6PIE5	Q8VDN2 [630-647]; Q6PIC6 [620-637]; Q6PIE5 [627-644]	0	1829.92	0	1.4343e+08	Shared	High	High	0	2.099e-11	133	72.06	K.GVGIISEGNETVEDIAAR.L	[630-647]		Not Used
	High	[K].GVGIISEGNETVEDIAAR.[L]	1xCarbamyl [N-Term]	Q8VDN2 1xCarbamyl [N-Term]; Q6PIC6 1xCarbamyl [N-Term]; Q6PIE5 1xCarbamyl [N-Term]	4.13452e-11	0	3	3	3	Q8VDN2; Q6PIC6; Q6PIE5	Q8VDN2 [630-647]; Q6PIC6 [620-637]; Q6PIE5 [627-644]	0	1872.93	0	7.81473e+06	Shared	High	High	0	1.735e-11	103	84.09	K.GVGIISEGNETVEDIAAR.L	[630-647]	1xCarbamyl [N-Term]	Not Used
	High	[K].GGDRIPADLR.[I]			8.65109e-05	0	1	1	1	Q8VDN2	Q8VDN2 [195-204]	1	1069.57	0	1.56114e+06		High	High	0	6.448e-05	35	40	K.GGDRIPADLR.I	[195-204]		Used
	High	[K].VDNSSLTGESEPQTR.[S]	1xCarbamyl [N-Term]	Q8VDN2 1xCarbamyl [N-Term]; Q6PIC6 1xCarbamyl [N-Term]; Q6PIE5 1xCarbamyl [N-Term]	4.87023e-08	0	3	4	1	Q8VDN2; Q6PIC6; Q6PIE5	Q8VDN2 [213-227]; Q6PIC6 [203-217]; Q6PIE5 [211-225]	0	1662.76	0	1030118	Shared	High	High	0	2.707e-08	79	49.75	K.VDNSSLTGESEPQTR.S	[213-227]	1xCarbamyl [N-Term]	Not Used
	High	[K].VDNSSLTGESEPQTR.[S]			3.61347e-08	0	3	4	5	Q8VDN2; Q6PIC6; Q6PIE5	Q8VDN2 [213-227]; Q6PIC6 [203-217]; Q6PIE5 [211-225]	0	1619.75	0	1.63058e+08	Shared	High	High	0	2.09e-08	98	37.67	K.VDNSSLTGESEPQTR.S	[213-227]		Not Used
	High	[K].KADIGVAMGIVGSDVSK.[Q]			5.94848e-07	0	1	1	1	Q8VDN2	Q8VDN2 [727-743]	1	1646.88	0	4784498		High	High	0	3.648e-07	67	65.17	K.KADIGVAMGIVGSDVSK.Q	[727-743]		Used
	High	[K].TSATWFALSR.[I]			5.22623e-05	0	1	1	1	Q8VDN2	Q8VDN2 [414-423]	0	1139.58	0	8.32702e+06		High	High	0	3.835e-05	59	69.73	K.TSATWFALSR.I	[414-423]		Used
	High	[K].NLEAVETLGSTSTICSDK.[T]	1xCarbamidomethyl [C15]		5.22557e-14	0	3	4	23	Q8VDN2; Q6PIC6; Q6PIE5	Q8VDN2 [360-377]; Q6PIC6 [350-367]; Q6PIE5 [358-375]	0	1924.92	0	3.49243e+07	Shared	High	High	0	1.683e-14	139	64.64	K.NLEAVETLGSTSTICSDK.T	[360-377]		Not Used
	High	[K].NLEAVETLGSTSTICSDK.[T]	1xCarbamidomethyl [C15]; 1xCarbamyl [N-Term]	Q8VDN2 1xCarbamyl [N-Term]; Q6PIC6 1xCarbamyl [N-Term]; Q6PIE5 1xCarbamyl [N-Term]	8.33007e-07	0	3	4	2	Q8VDN2; Q6PIC6; Q6PIE5	Q8VDN2 [360-377]; Q6PIC6 [350-367]; Q6PIE5 [358-375]	0	1967.92	0	343094	Shared	High	High	0	5.174e-07	71	77.33	K.NLEAVETLGSTSTICSDK.T	[360-377]	1xCarbamyl [N-Term]	Not Used
	High	[K].NLEAVETLGSTSTICSDKTGTLTQNR.[M]	1xCarbamidomethyl [C15]		2.05628e-13	0	3	4	1	Q8VDN2; Q6PIC6; Q6PIE5	Q8VDN2 [360-385]; Q6PIC6 [350-375]; Q6PIE5 [358-383]	1	2796.37	0	1.06175e+06	Shared	High	High	0	6.99e-14	89	65.35	K.NLEAVETLGSTSTICSDKTGTLTQNR.M	[360-385]		Not Used
	High	[R].NIAFFSTNCVEGTAR.[G]	1xCarbamidomethyl [C9]		5.41551e-09	0	1	1	4	Q8VDN2	Q8VDN2 [241-255]	0	1686.79	0	1.08355e+07		High	High	0	2.753e-09	109	70.22	R.NIAFFSTNCVEGTAR.G	[241-255]		Used
	High	[K].NMVPQQALVIR.[NDE]	1xOxidation [M2]		6.27788e-05	0	3	4	11	Q8VDN2; Q6PIC6; Q6PIE5	Q8VDN2 [163-173]; Q6PIC6 [153-163]; Q6PIE5 [161-171]	0	1284.71	0	2.53365e+07	Shared	High	High	0	5.061e-05	60	54.62	K.NMVPQQALVIR.N	[163-173]		Not Used
	High	[K].NMVPQQALVIR.[NDE]			0.000494893	0	3	4	2	Q8VDN2; Q6PIC6; Q6PIE5	Q8VDN2 [163-173]; Q6PIC6 [153-163]; Q6PIE5 [161-171]	0	1268.71	0	88788880	Shared	High	High	0	0.000396	45	63.34	K.NMVPQQALVIR.N	[163-173]		Not Used
	High	[K].MSINAEDVVVGDLVEVK.[G]			6.45781e-09	0	1	1	3	Q8VDN2	Q8VDN2 [178-194]	0	1816.94	0	5.74947e+06		High	High	0	3.306e-09	89	86.98	K.MSINAEDVVVGDLVEVK.G	[178-194]		Used
	High	[K].MSINAEDVVVGDLVEVK.[G]	1xOxidation [M1]		3.35064e-07	0	1	1	3	Q8VDN2	Q8VDN2 [178-194]	0	1832.93	0	851586		High	High	0	2.001e-07	70	82.12	K.MSINAEDVVVGDLVEVK.G	[178-194]		Used
	High	[R].MTVAHMWFDNQIHEADTTENQSGVSFDK.[T]			9.64194e-06	0	1	1	2	Q8VDN2	Q8VDN2 [386-413]	0	3238.42	0	2.33361e+06		High	High	0	2.204e-05	39	74.39	R.MTVAHMWFDNQIHEADTTENQSGVSFDK.T	[386-413]		Used
	High	[R].NSVFQQGMK.[N]			0.00035282	0	3	3	2	Q8VDN2; Q6PIC6; Q6PIE5	Q8VDN2 [942-950]; Q6PIC6 [932-940]; Q6PIE5 [939-947]	0	1038.5	0	38021208	Shared	High	High	0	0.0002785	36	42.34	R.NSVFQQGMK.N	[942-950]		Not Used
	High	[R].RNSVFQQGMK.[N]			9.28003e-06	0	3	3	1	Q8VDN2; Q6PIC6; Q6PIE5	Q8VDN2 [941-950]; Q6PIC6 [931-940]; Q6PIE5 [938-947]	1	1194.6	0	4.9019e+06	Shared	High	High	0	6.317e-06	60	35.62	R.RNSVFQQGMK.N	[941-950]		Not Used
	High	[R].QGAIVAVTGDGVNDSPALK.[K]			2.52826e-13	0	3	3	6	Q8VDN2; Q6PIC6; Q6PIE5	Q8VDN2 [708-726]; Q6PIC6 [698-716]; Q6PIE5 [705-723]	0	1811.95	0	1.1615e+08	Shared	High	High	0	8.644e-14	109	61.52	R.QGAIVAVTGDGVNDSPALK.K	[708-726]		Not Used
	High	[R].QGAIVAVTGDGVNDSPALK.[K]	1xCarbamyl [N-Term]	Q8VDN2 1xCarbamyl [N-Term]; Q6PIC6 1xCarbamyl [N-Term]; Q6PIE5 1xCarbamyl [N-Term]	3.26461e-10	0	3	3	2	Q8VDN2; Q6PIC6; Q6PIE5	Q8VDN2 [708-726]; Q6PIC6 [698-716]; Q6PIE5 [705-723]	0	1854.96	0	2.52902e+06	Shared	High	High	0	1.487e-10	91	71.91	R.QGAIVAVTGDGVNDSPALK.K	[708-726]	1xCarbamyl [N-Term]	Not Used
	High	[R].QGAIVAVTGDGVNDSPALKK.[A]			4.89767e-10	0	3	3	3	Q8VDN2; Q6PIC6; Q6PIE5	Q8VDN2 [708-727]; Q6PIC6 [698-717]; Q6PIE5 [705-724]	1	1940.04	0	4.78257e+07	Shared	High	High	0	7.294e-07	66	54.95	R.QGAIVAVTGDGVNDSPALKK.A	[708-727]		Not Used
	High	[R].QGAIVAVTGDGVNDSPALKK.[A]	1xCarbamyl [N-Term]	Q8VDN2 1xCarbamyl [N-Term]; Q6PIC6 1xCarbamyl [N-Term]; Q6PIE5 1xCarbamyl [N-Term]	4.30894e-08	0	3	3	2	Q8VDN2; Q6PIC6; Q6PIE5	Q8VDN2 [708-727]; Q6PIC6 [698-717]; Q6PIE5 [705-724]	1	1983.05	0	1.90094e+06	Shared	High	High	0	4.05e-07	64	64.23	R.QGAIVAVTGDGVNDSPALKK.A	[708-727]	1xCarbamyl [N-Term]	Not Used
	High	[K].QAADMILLDDNFASIVTGVEEGR.[L]			2.87077e-16	0	3	4	11	Q8VDN2; Q6PIC6; Q6PIE5	Q8VDN2 [744-766]; Q6PIC6 [734-756]; Q6PIE5 [741-763]	0	2464.2	0	5.56433e+06	Shared	High	High	0	7.518e-17	125	109.55	K.QAADMILLDDNFASIVTGVEEGR.L	[744-766]		Not Used
	High	[K].QAADMILLDDNFASIVTGVEEGR.[L]	1xOxidation [M5]		2.39638e-13	0	3	4	28	Q8VDN2; Q6PIC6; Q6PIE5	Q8VDN2 [744-766]; Q6PIC6 [734-756]; Q6PIE5 [741-763]	0	2480.2	0	1.38246e+06	Shared	High	High	0	8.176e-14	131	101.85	K.QAADMILLDDNFASIVTGVEEGR.L	[744-766]		Not Used
	High	[K].QAADMILLDDNFASIVTGVEEGR.[L]	1xCarbamyl [N-Term]	Q8VDN2 1xCarbamyl [N-Term]; Q6PIC6 1xCarbamyl [N-Term]; Q6PIE5 1xCarbamyl [N-Term]	4.30017e-10	0	3	4	2	Q8VDN2; Q6PIC6; Q6PIE5	Q8VDN2 [744-766]; Q6PIC6 [734-756]; Q6PIE5 [741-763]	0	2507.21	0	263867	Shared	High	High	0	1.972e-10	96	112.28	K.QAADMILLDDNFASIVTGVEEGR.L	[744-766]	1xCarbamyl [N-Term]	Not Used
	High	[R].LNIPVNQVNPR.[D]			7.42631e-05	0	1	1	1	Q8VDN2	Q8VDN2 [648-658]	0	1263.72	0	28508186		High	High	0	5.509e-05	52	56.24	R.LNIPVNQVNPR.D	[648-658]		Used
	High	[K].LIIVEGCQR.[QL]	1xCarbamidomethyl [C7]; 1xCarbamyl [N-Term]	Q8VDN2 1xCarbamyl [N-Term]; Q6PIC6 1xCarbamyl [N-Term]; Q6PIE5 1xCarbamyl [N-Term]	1.75118e-05	0	3	5	2	Q8VDN2; Q6PIC6; Q6PIE5	Q8VDN2 [699-707]; Q6PIC6 [689-697]; Q6PIE5 [696-704]	0	1130.6	0	6.64908e+06	Shared	High	High	0	1.223e-05	50	74.3	K.LIIVEGCQR.Q	[699-707]	1xCarbamyl [N-Term]	Not Used
	High	[K].IVEIPFNSTNK.[Y]			0.000186728	0	1	1	1	Q8VDN2	Q8VDN2 [477-487]	0	1261.68	0	23039878		High	High	0	0.0001434	36	61.47	K.IVEIPFNSTNK.Y	[477-487]		Used
	High	[K].IVEIPFNSTNK.[Y]	1xCarbamyl [N-Term]	Q8VDN2 1xCarbamyl [N-Term]	6.23012e-05	0	1	1	1	Q8VDN2	Q8VDN2 [477-487]	0	1304.68	0	499503		High	High	0	4.59e-05	40	83.02	K.IVEIPFNSTNK.Y	[477-487]	1xCarbamyl [N-Term]	Used
	High	[R].SPDFTNENPLETR.[N]			3.61714e-07	0	1	1	2	Q8VDN2	Q8VDN2 [228-240]	0	1519.7	0	17992218		High	High	0	2.176e-07	70	60.2	R.SPDFTNENPLETR.N	[228-240]		Used
	High	[K].LSLDELHRK.[Y]			0.000469591	0	1	1	2	Q8VDN2	Q8VDN2 [46-54]	1	1110.63	0	6.32497e+06		High	High	0	0.0004022	64	43.19	K.LSLDELHRK.Y	[46-54]		Used
	High	[K].CIEVCCGSVMEMR.[E]	3xCarbamidomethyl [C1; C5; C6]		6.3662e-08	0	1	1	1	Q8VDN2	Q8VDN2 [459-471]	0	1630.65	0	848246		High	High	0	3.564e-08	67	62.28	K.CIEVCCGSVMEMR.E	[459-471]		Used
	High	[R].CSSILLHGK.[E]	1xCarbamidomethyl [C1]		0.000251052	0	1	1	1	Q8VDN2	Q8VDN2 [518-526]	0	1014.54	0	6952080		High	High	0	0.0001962	35	35.76	R.CSSILLHGK.E	[518-526]		Used
	High	[R].CSSILLHGK.[E]	1xCarbamidomethyl [C1]; 1xCarbamyl [N-Term]	Q8VDN2 1xCarbamyl [N-Term]	0.000227485	0	1	1	1	Q8VDN2	Q8VDN2 [518-526]	0	1057.55	0	543866		High	High	0	0.0001761	31	50.51	R.CSSILLHGK.E	[518-526]	1xCarbamyl [N-Term]	Used
	High	[R].WVNDVEDSYGQQWTYEQR.[K]			5.05506e-09	0	1	1	1	Q8VDN2	Q8VDN2 [894-911]	0	2303	0	1.02406e+06		High	High	0	2.565e-09	80	69.98	R.WVNDVEDSYGQQWTYEQR.K	[894-911]		Used
	High	[K].EQPLDEELKDAFQNAYLELGGLGER.[V]			0.000264726	0	1	1	1	Q8VDN2	Q8VDN2 [527-551]	1	2834.38	0	1.14995e+06		High	High	0	0.0002066	42	111.77	K.EQPLDEELKDAFQNAYLELGGLGER.V	[527-551]		Used
	High	[R].AVAGDASESALLK.[C]			4.51141e-08	0	1	1	2	Q8VDN2	Q8VDN2 [446-458]	0	1231.65	0	18298692		High	High	0	9.621e-07	82	50.21	R.AVAGDASESALLK.C	[446-458]		Used
	High	[R].AVFQANQENLPILK.[R]			1.00764e-07	0	1	1	2	Q8VDN2	Q8VDN2 [431-444]	0	1584.87	0	17112472		High	High	0	5.751e-08	63	72.79	R.AVFQANQENLPILK.R	[431-444]		Used
	High	[R].AVFQANQENLPILKR.[A]			1.03104e-07	0	1	1	1	Q8VDN2	Q8VDN2 [431-445]	1	1740.98	0	1.6051e+06		High	High	0	5.901e-08	72	65.63	R.AVFQANQENLPILKR.A	[431-445]		Used
	High	[R].DKYEPAAVSEHGDKK.[G]			0.000167874	0	1	1	3	Q8VDN2	Q8VDN2 [8-22]	2	1673.81	0	1.36999e+07		High	High	0	0.0001285	36	27.41	R.DKYEPAAVSEHGDKK.G	[8-22]		Used
	High	[K].DMTSEELDDILR.[Y]			4.48156e-07	0	1	1	2	Q8VDN2	Q8VDN2 [672-683]	0	1436.66	0	2.97534e+06		High	High	0	2.71e-07	80	80.07	K.DMTSEELDDILR.Y	[672-683]		Used
	High	[R].DGPNALTPPPTTPEWVK.[F]			9.13909e-06	0	3	3	4	Q8VDN2; Q6PIC6; Q6PIE5	Q8VDN2 [75-91]; Q6PIC6 [65-81]; Q6PIE5 [73-89]	0	1819.92	0	3.13483e+07	Shared	High	High	0	6.227e-06	45	70.09	R.DGPNALTPPPTTPEWVK.F	[75-91]		Not Used
	High	[R].DGPNALTPPPTTPEWVK.[F]	1xCarbamyl [N-Term]	Q8VDN2 1xCarbamyl [N-Term]; Q6PIC6 1xCarbamyl [N-Term]; Q6PIE5 1xCarbamyl [N-Term]	0.000171748	0	3	3	1	Q8VDN2; Q6PIC6; Q6PIE5	Q8VDN2 [75-91]; Q6PIC6 [65-81]; Q6PIE5 [73-89]	0	1862.93	0	765386	Shared	High	High	0	0.0001322	36	75.78	R.DGPNALTPPPTTPEWVK.F	[75-91]	1xCarbamyl [N-Term]	Not Used
	High	[K].YQLSIHKNPNASEPK.[H]			3.40561e-06	0	1	1	3	Q8VDN2	Q8VDN2 [488-502]	1	1725.89	0	7.41518e+06		High	High	0.003278	0.03839	37	38.32	K.YQLSIHKNPNASEPK.H	[488-502]		Used
	High	[K].ACVVHGSDLK.[D]	1xCarbamidomethyl [C2]		4.62476e-05	0	2	2	2	Q8VDN2; Q6PIE5	Q8VDN2 [662-671]; Q6PIE5 [659-668]	0	1085.54	0	62195832	Shared	High	High	0	3.362e-05	42	29.28	K.ACVVHGSDLK.D	[662-671]		Not Used
	High	[K].ACVVHGSDLK.[D]	1xCarbamidomethyl [C2]; 1xCarbamyl [N-Term]	Q8VDN2 1xCarbamyl [N-Term]; Q6PIE5 1xCarbamyl [N-Term]	0.000121004	0	2	2	1	Q8VDN2; Q6PIE5	Q8VDN2 [662-671]; Q6PIE5 [659-668]	0	1128.55	0	6.18754e+06	Shared	High	High	0	9.137e-05	36	40.61	K.ACVVHGSDLK.D	[662-671]	1xCarbamyl [N-Term]	Not Used
	High	[K].ACVVHGSDLKDMTSEELDDILR.[Y]	1xCarbamidomethyl [C2]		9.39611e-09	0	1	1	2	Q8VDN2	Q8VDN2 [662-683]	1	2503.18	0	3.20053e+06		High	High	0	4.88e-09	81	80.6	K.ACVVHGSDLKDMTSEELDDILR.Y	[662-683]		Used
	High	[K].ACVVHGSDLKDMTSEELDDILR.[Y]	1xCarbamidomethyl [C2]; 1xCarbamyl [N-Term]	Q8VDN2 1xCarbamyl [N-Term]	6.35325e-10	0	1	1	1	Q8VDN2	Q8VDN2 [662-683]	1	2546.19	0	261343		High	High	0	2.955e-10	76	87.89	K.ACVVHGSDLKDMTSEELDDILR.Y	[662-683]	1xCarbamyl [N-Term]	Used
	High	[K].ADIGVAMGIVGSDVSK.[Q]			3.09432e-10	0	1	1	2	Q8VDN2	Q8VDN2 [728-743]	0	1518.78	0	2.63424e+06		High	High	0	1.399e-10	81	72.31	K.ADIGVAMGIVGSDVSK.Q	[728-743]		Used
	High	[KR].VIMVTGDHPITAK.[A]			3.42846e-07	0	3	6	4	Q8VDN2; Q6PIC6; Q6PIE5	Q8VDN2 [613-625]; Q6PIC6 [603-615]; Q6PIE5 [610-622]	0	1381.75	0	76176598	Shared	High	High	0	2.05e-07	67	48.68	K.VIMVTGDHPITAK.A	[613-625]		Not Used
	High	[KR].VIMVTGDHPITAK.[A]	1xOxidation [M3]		1.43283e-07	0	3	6	17	Q8VDN2; Q6PIC6; Q6PIE5	Q8VDN2 [613-625]; Q6PIC6 [603-615]; Q6PIE5 [610-622]	0	1397.75	0	5.48375e+07	Shared	High	High	0	8.304e-08	77	44.63	K.VIMVTGDHPITAK.A	[613-625]		Not Used
	High	[KR].VIMVTGDHPITAK.[A]	1xCarbamyl [N-Term]	Q8VDN2 1xCarbamyl [N-Term]; Q6PIC6 1xCarbamyl [N-Term]; Q6PIE5 1xCarbamyl [N-Term]	2.68374e-07	0	3	6	1	Q8VDN2; Q6PIC6; Q6PIE5	Q8VDN2 [613-625]; Q6PIC6 [603-615]; Q6PIE5 [610-622]	0	1424.76	0	6205791	Shared	High	High	0	1.589e-07	62	66.71	K.VIMVTGDHPITAK.A	[613-625]	1xCarbamyl [N-Term]	Not Used
	High	[KR].VIMVTGDHPITAK.[A]	1xCarbamyl [N-Term]; 1xOxidation [M3]	Q8VDN2 1xCarbamyl [N-Term]; Q6PIC6 1xCarbamyl [N-Term]; Q6PIE5 1xCarbamyl [N-Term]	7.32037e-06	0	3	6	6	Q8VDN2; Q6PIC6; Q6PIE5	Q8VDN2 [613-625]; Q6PIC6 [603-615]; Q6PIE5 [610-622]	0	1440.75	0	1.57594e+06	Shared	High	High	0	4.963e-06	60	60.38	K.VIMVTGDHPITAK.A	[613-625]	1xCarbamyl [N-Term]	Not Used
	High	[R].ETWDDRWVNDVEDSYGQQWTYEQR.[K]			2.1353e-06	0	1	1	2	Q8VDN2	Q8VDN2 [888-911]	1	3105.32	0	1.5737e+06		High	High	0	1.378e-06	62	84.94	R.ETWDDRWVNDVEDSYGQQWTYEQR.K	[888-911]		Used
	High	[R].NSVFQQGMK.[N]	1xOxidation [M8]		0.000729224	4.38638e-05	3	3	10	Q8VDN2; Q6PIC6; Q6PIE5	Q8VDN2 [942-950]; Q6PIC6 [932-940]; Q6PIE5 [939-947]	0	1054.5	0	1.07475e+07	Shared	High	High	0.0002193	0.001199	35	32.24	R.NSVFQQGMK.N	[942-950]		Not Used
	High	[K].EVSMDDHK.[L]	1xCarbamyl [N-Term]	Q8VDN2 1xCarbamyl [N-Term]	0.000751162	4.38638e-05	1	1	1	Q8VDN2	Q8VDN2 [38-45]	0	1003.41	0		No Quan Values	High	High	3.47e-05	0.0006104	38	30.39	K.EVSMDDHK.L	[38-45]	1xCarbamyl [N-Term]	Not Used
	High	[R].YHTEIVFAR.[T]			0.000820875	0.000129997	1	1	1	Q8VDN2	Q8VDN2 [684-692]	0	1135.59	0	3352660		High	High	0.0001027	0.0006702	48	51.09	R.YHTEIVFAR.T	[684-692]		Used
	High	[R].RNSVFQQGMK.[N]	1xOxidation [M9]		0.00137043	0.000278345	3	3	1	Q8VDN2; Q6PIC6; Q6PIE5	Q8VDN2 [941-950]; Q6PIC6 [931-940]; Q6PIE5 [938-947]	1	1210.6	0	740294	Shared	High	High	0.0002193	0.001145	43	27.61	R.RNSVFQQGMK.N	[941-950]		Not Used
	High	[K].VDNSSLTGESEPQTR.[S]	1xPhospho [S/T]		0.00127431	0.000278345	3	4	2	Q8VDN2; Q6PIC6; Q6PIE5	Q8VDN2 [213-227]; Q6PIC6 [203-217]; Q6PIE5 [211-225]	0	1699.72	0	83077.7	Shared	High	High	0.0002193	0.001059	41	39.27	K.VDNSSLTGESEPQTR.S	[213-227]		Not Used
	High	[K].YEPAAVSEHGDKK.[G]			0.00140062	0.000278345	1	1	3	Q8VDN2	Q8VDN2 [10-22]	1	1430.69	0	4.09803e+06		High	High	0.0002193	0.001177	28	26	K.YEPAAVSEHGDKK.G	[10-22]		Used
	High	[R].AVAGDASESALLK.[C]	1xCarbamyl [N-Term]	Q8VDN2 1xCarbamyl [N-Term]	0.0015391	0.000278345	1	1	1	Q8VDN2	Q8VDN2 [446-458]	0	1274.66	0	425674		High	High	0.0002193	0.001292	17	63.69	R.AVAGDASESALLK.C	[446-458]	1xCarbamyl [N-Term]	Used
	High	[K].LIIVEGCQR.[QL]	1xCarbamidomethyl [C7]		0.00172806	0.000308496	3	5	2	Q8VDN2; Q6PIC6; Q6PIE5	Q8VDN2 [699-707]; Q6PIC6 [689-697]; Q6PIE5 [696-704]	0	1087.59	0	172562048	Shared	High	High	0.0002427	0.001463	61	49.22	K.LIIVEGCQR.Q	[699-707]		Not Used
	High	[K].ADIGVAMGIVGSDVSK.[Q]	1xOxidation [M7]		0.00256991	0.000432095	1	1	1	Q8VDN2	Q8VDN2 [728-743]	0	1534.78	0	214776		High	High	0.0003461	0.002204	25	60.12	K.ADIGVAMGIVGSDVSK.Q	[728-743]		Used
	High	[KR].TDKLVNER.[L]			0.00253312	0.000432095	2	2	1	Q8VDN2; Q6PIC6	Q8VDN2 [841-848]; Q6PIC6 [831-838]	1	974.527	0	34807196	Shared	High	High	0.0003461	0.002179	47	23.77	K.TDKLVNER.L	[841-848]		Not Used
	High	[R].DKYEPAAVSEHGDKK.[G]	1xCarbamyl [N-Term]; 1xCarbamyl [K2(100)]	Q8VDN2 1xCarbamyl [K9(100)]; 1xCarbamyl [N-Term]	0.00493277	0.000753092	1	1	2	Q8VDN2	Q8VDN2 [8-22]	2	1716.82	0	308611		High	High	0.0006463	0.004343	21	32.89	R.DKYEPAAVSEHGDKK.G	[8-22]	1xCarbamyl [K9(100)]; 1xCarbamyl [N-Term]	Used
	High	[K].YGTDLSR.[G]			0.0109179	0.00124883	1	1	1	Q8VDN2	Q8VDN2 [55-61]	0	811.394	0	17236900		High	High	0.001075	0.009993	49	31.75	K.YGTDLSR.G	[55-61]		Used
	High	[K].EVSMDDHK.[L]			0.0112606	0.00127434	1	1	1	Q8VDN2	Q8VDN2 [38-45]	0	960.409	0		No Quan Values	High	High	0.001075	0.01031	23	20.12	K.EVSMDDHK.L	[38-45]		Not Used
	High	[R].AAVPDAVGK.[C]			0.011348	0.00130409	3	3	2	Q8VDN2; Q6PIC6; Q6PIE5	Q8VDN2 [597-605]; Q6PIC6 [587-595]; Q6PIE5 [594-602]	0	827.462	0	1.34059e+08	Shared	High	High	0.005644	0.06802	31	33.27	R.AAVPDAVGK.C	[597-605]		Not Used
	High	[K].NMVPQQALVIR.[NDE]	1xCarbamyl [N-Term]	Q8VDN2 1xCarbamyl [N-Term]; Q6PIC6 1xCarbamyl [N-Term]; Q6PIE5 1xCarbamyl [N-Term]	0.0117054	0.00132602	3	4	1	Q8VDN2; Q6PIC6; Q6PIE5	Q8VDN2 [163-173]; Q6PIC6 [153-163]; Q6PIE5 [161-171]	0	1311.72	0	911146	Shared	High	High	0.001139	0.0107	11	73.74	K.NMVPQQALVIR.N	[163-173]	1xCarbamyl [N-Term]	Not Used
	High	[R].LIFDNLK.[K]			0.0123605	0.00132602	3	6	1	Q8VDN2; Q6PIC6; Q6PIE5	Q8VDN2 [767-773]; Q6PIC6 [757-763]; Q6PIE5 [764-770]	0	862.503	0	15263611	Shared	High	High	0.001139	0.01129	25	64.87	R.LIFDNLK.K	[767-773]		Not Used
	High	[R].GIVVYTGDR.[T]			0.0141231	0.00151377	1	1	1	Q8VDN2	Q8VDN2 [256-264]	0	979.521	0	19485258		High	High	0.001285	0.01301	46	46.4	R.GIVVYTGDR.T	[256-264]		Used
	High	[R].IISANGCK.[V]	1xCarbamidomethyl [C7]		0.0183742	0.00173837	1	1	1	Q8VDN2	Q8VDN2 [205-212]	0	862.445	0	8497830		High	High	0.001574	0.01712	55	24.96	R.IISANGCK.V	[205-212]		Used
	High	[R].DKYEPAAVSEHGDK.[K]			0.0202459	0.00183889	1	1	1	Q8VDN2	Q8VDN2 [8-21]	1	1545.72	0	381732		High	High	0.001719	0.01894	26	30.84	R.DKYEPAAVSEHGDK.K	[8-21]		Used
	High	[R].GIVVYTGDR.[T]	1xCarbamyl [N-Term]	Q8VDN2 1xCarbamyl [N-Term]	0.0209141	0.00186438	1	1	1	Q8VDN2	Q8VDN2 [256-264]	0	1022.53	0	1.18734e+06		High	High	0.001739	0.0196	30	60.01	R.GIVVYTGDR.T	[256-264]	1xCarbamyl [N-Term]	Used
	High	[R].AVFQANQENLPILK.[R]	1xCarbamyl [N-Term]	Q8VDN2 1xCarbamyl [N-Term]	0.0221399	0.00197279	1	1	1	Q8VDN2	Q8VDN2 [431-444]	0	1627.88	0	701215		High	High	0.001868	0.02079	19	87.22	R.AVFQANQENLPILK.R	[431-444]	1xCarbamyl [N-Term]	Used
	High	[R].LIFDNLKK.[ST]			0.0292495	0.00237585	3	6	1	Q8VDN2; Q6PIC6; Q6PIE5	Q8VDN2 [767-774]; Q6PIC6 [757-764]; Q6PIE5 [764-771]	1	990.598	0	34822840	Shared	High	High	0.002241	0.02775	31	54.8	R.LIFDNLKK.S	[767-774]		Not Used
	High	[K].GGDRIPADLR.[I]	1xCarbamyl [R4]		0.0444009	0.00374621	1	1	1	Q8VDN2	Q8VDN2 [195-204]	1	1112.58	0	4613330		High	High	0.003785	0.04274	20	34.75	K.GGDRIPADLR.I	[195-204]		Used
	High	[R].KYGTDLSR.[G]			0.0469908	0.00413558	1	1	1	Q8VDN2	Q8VDN2 [54-61]	1	939.489	0	3156761		High	High	0.004106	0.045	19	27.7	R.KYGTDLSR.G	[54-61]		Used
	High	[K].IMESFK.[N]	1xOxidation [M2]		0.0728379	0.00607147	2	3	9	Q8VDN2; Q6PIC6	Q8VDN2 [157-162]; Q6PIC6 [147-152]	0	770.375	0	1.13323e+07	Shared	High	High	0.009161	0.1268	37	34.72	K.IMESFK.N	[157-162]		Not Used
	High	[R].LIFDNLKK.[ST]	1xCarbamyl [K7(99.7)]; 1xCarbamyl [N-Term]	Q8VDN2 1xCarbamyl [N-Term]; 1xCarbamyl [K773(99.7)]; Q6PIC6 1xCarbamyl [N-Term]; 1xCarbamyl [K763(99.7)]; Q6PIE5 1xCarbamyl [N-Term]; 1xCarbamyl [K770(99.7)]	0.0865111	0.00687406	3	6	2	Q8VDN2; Q6PIC6; Q6PIE5	Q8VDN2 [767-774]; Q6PIC6 [757-764]; Q6PIE5 [764-771]	1	1033.6	0	8.36868e+06	Shared	High	High	0.009462	0.132	35	74.76	R.LIFDNLKK.S	[767-774]	1xCarbamyl [N-Term]; 1xCarbamyl [K773(99.7)]	Not Used
	High	[K].NPNASEPK.[H]			0.101763	0.00778748	1	1	1	Q8VDN2	Q8VDN2 [495-502]	0	856.416	0	172450		High	High	0.007632	0.09979	14	17.11	K.NPNASEPK.H	[495-502]		Used
	High	[KR].HLLVMK.[G]	1xOxidation [M5]		0.110704	0.00834786	1	2	1	Q8VDN2	Q8VDN2 [503-508]	0	756.444	0	1.25857e+06		High	High	0.008138	0.1094	21	28.65	K.HLLVMK.G	[503-508]		Used
	Medium	[K].CIEVCCGSVMEMR.[E]	3xCarbamidomethyl [C1; C5; C6]; 1xOxidation [M]		0.147173	0.0105964	1	1	2	Q8VDN2	Q8VDN2 [459-471]	0	1646.65	0		No Quan Values	Medium	Medium	0.01069	0.1459	22		K.CIEVCCGSVMEMR.E	[459-471]		Not Used
	Medium	[KR].HLLVMK.[G]			0.203728	0.0149807	1	2	1	Q8VDN2	Q8VDN2 [503-508]	0	740.449	0	10096490		Medium	Medium	0.0152	0.2022	32	39.18	K.HLLVMK.G	[503-508]		Used
	Medium	[K].YQLSIHK.[N]			0.21072	0.0152562	1	1	1	Q8VDN2	Q8VDN2 [488-494]	0	888.494	0	9808525		Medium	Medium	0.0155	0.2092	24	39.56	K.YQLSIHK.N	[488-494]		Used
	Medium	[K].RAVAGDASESALLK.[C]			0.241922	0.0173561	1	1	1	Q8VDN2	Q8VDN2 [445-458]	1	1387.75	0	475743		Medium	Medium	0.01787	0.2394	27	44.1	K.RAVAGDASESALLK.C	[445-458]		Used
	Medium	[K].ERDMDELKK.[E]			0.2546	0.0182264	1	1	1	Q8VDN2	Q8VDN2 [29-37]	2	1163.57	0	2.90319e+06		Medium	Medium	0.0187	0.2522	17	25.65	K.ERDMDELKK.E	[29-37]		Used
	Medium	[R].ETWDDR.[W]			0.531237	0.0373683	1	1	1	Q8VDN2	Q8VDN2 [888-893]	0	821.342	0	2.08958e+06		Medium	Medium	0.03813	0.5227	22	30.87	R.ETWDDR.W	[888-893]		Used
	Medium	[K].IMESFK.[N]			0.555836	0.0397828	2	3	1	Q8VDN2; Q6PIC6	Q8VDN2 [157-162]; Q6PIC6 [147-152]	0	754.38	0	28943718	Shared	Medium	Medium	0.04096	0.5485	39	40.93	K.IMESFK.N	[157-162]		Not Used
Master Protein	P68372	Tubulin beta-4B chain OS=Mus musculus OX=10090 GN=Tubb4b PE=1 SV=1	74	30	266	1	1	445	49.8	4.89	6576	30	17	2.76462e+08	High
	Confidence	Annotated Sequence	Modifications	Modifications in Master Proteins	Qvality PEP	Qvality q-value	# Protein Groups	# Proteins	# PSMs	Master Protein Accessions	Positions in Master Proteins	# Missed Cleavages	Theo. MH+ [Da]	# Razor Quan Results	Abundance: F1: Sample	Quan Info	Found in Sample: [S1] F1: Sample	Confidence (by Search Engine): A2 Mascot	Percolator q-Value (by Search Engine): A2 Mascot	Percolator PEP (by Search Engine): A2 Mascot	Ions Score (by Search Engine): A2 Mascot	Top Apex RT [min]	Sequence in Protein	Positions in Protein	Peptide Group Modifications in Protein	Quan Usage
	High	[K].LAVNMVPFPR.[L]	1xOxidation [M5]		3.25278e-06	0	6	8	11	Q7TMM9; Q9D6F9; Q9ERD7; P99024; P68372; Q9CWF2	Q7TMM9 [253-262]; Q9D6F9 [253-262]; Q9ERD7 [253-262]; P99024 [253-262]; P68372 [253-262]; Q9CWF2 [253-262]	0	1159.63	0	5.93539e+06	Shared	High	High	0	3.704e-06	77	65.18	K.LAVNMVPFPR.L	[253-262]		Not Used
	High	[K].LAVNMVPFPR.[L]			0.000147504	0	6	8	1	Q7TMM9; Q9D6F9; Q9ERD7; P99024; P68372; Q9CWF2	Q7TMM9 [253-262]; Q9D6F9 [253-262]; Q9ERD7 [253-262]; P99024 [253-262]; P68372 [253-262]; Q9CWF2 [253-262]	0	1143.63	0	29492038	Shared	High	High	0	0.0001125	68	74.18	K.LAVNMVPFPR.L	[253-262]		Not Used
	High	[K].TAVCDIPPR.[G]	1xCarbamidomethyl [C4]		0.000272867	0	5	5	10	Q7TMM9; Q9D6F9; P99024; P68372; Q9CWF2	Q7TMM9 [351-359]; Q9D6F9 [351-359]; P99024 [351-359]; P68372 [351-359]; Q9CWF2 [351-359]	0	1028.52	0	39047847	Shared	High	High	0	0.000252	58	41.03	K.TAVCDIPPR.G	[351-359]		Not Used
	High	[K].GHYTEGAELVDSVLDVVR.[K]			5.31158e-13	0	5	6	22	Q7TMM9; Q9ERD7; P99024; P68372; Q9CWF2	Q7TMM9 [104-121]; Q9ERD7 [104-121]; P99024 [104-121]; P68372 [104-121]; Q9CWF2 [104-121]	0	1958.98	0	3.412e+07	Shared	High	High	0	1.871e-13	100	92.17	K.GHYTEGAELVDSVLDVVR.K	[104-121]		Not Used
	High	[K].GHYTEGAELVDSVLDVVR.[K]	1xCarbamyl [N-Term]	Q7TMM9 1xCarbamyl [N-Term]; Q9ERD7 1xCarbamyl [N-Term]; P99024 1xCarbamyl [N-Term]; P68372 1xCarbamyl [N-Term]; Q9CWF2 1xCarbamyl [N-Term]	9.65865e-12	0	5	6	6	Q7TMM9; Q9ERD7; P99024; P68372; Q9CWF2	Q7TMM9 [104-121]; Q9ERD7 [104-121]; P99024 [104-121]; P68372 [104-121]; Q9CWF2 [104-121]	0	2001.99	0	1.49509e+06	Shared	High	High	0	3.821e-12	96	102.28	K.GHYTEGAELVDSVLDVVR.K	[104-121]	1xCarbamyl [N-Term]	Not Used
	High	[K].GHYTEGAELVDSVLDVVRK.[E]			3.04112e-12	0	5	6	10	Q7TMM9; Q9ERD7; P99024; P68372; Q9CWF2	Q7TMM9 [104-122]; Q9ERD7 [104-122]; P99024 [104-122]; P68372 [104-122]; Q9CWF2 [104-122]	1	2087.08	0	1.79987e+07	Shared	High	High	0	1.144e-12	76	87.04	K.GHYTEGAELVDSVLDVVRK.E	[104-122]		Not Used
	High	[K].GHYTEGAELVDSVLDVVRK.[E]	1xCarbamyl [N-Term]	Q7TMM9 1xCarbamyl [N-Term]; Q9ERD7 1xCarbamyl [N-Term]; P99024 1xCarbamyl [N-Term]; P68372 1xCarbamyl [N-Term]; Q9CWF2 1xCarbamyl [N-Term]	1.07321e-05	0	5	6	4	Q7TMM9; Q9ERD7; P99024; P68372; Q9CWF2	Q7TMM9 [104-122]; Q9ERD7 [104-122]; P99024 [104-122]; P68372 [104-122]; Q9CWF2 [104-122]	1	2130.08	0	1.41946e+06	Shared	High	High	3.47e-05	0.0005782	54	96.14	K.GHYTEGAELVDSVLDVVRK.E	[104-122]	1xCarbamyl [N-Term]	Not Used
	High	[R].KEAESCDCLQGFQLTHSLGGGTGSGMGTLLISK.[I]	2xCarbamidomethyl [C6; C8]; 1xOxidation [M26]		0.000156764	0	3	3	1	Q9D6F9; P99024; P68372	Q9D6F9 [122-154]; P99024 [122-154]; P68372 [122-154]	1	3455.62	0	520839	Shared	High	High	0	0.00012	36	74.2	R.KEAESCDCLQGFQLTHSLGGGTGSGMGTLLISK.I	[122-154]		Used
	High	[R].KLAVNMVPFPR.[L]			3.70528e-05	0	6	8	2	Q7TMM9; Q9D6F9; Q9ERD7; P99024; P68372; Q9CWF2	Q7TMM9 [252-262]; Q9D6F9 [252-262]; Q9ERD7 [252-262]; P99024 [252-262]; P68372 [252-262]; Q9CWF2 [252-262]	1	1271.73	0	5505495	Shared	High	High	0	2.672e-05	45	66.94	R.KLAVNMVPFPR.L	[252-262]		Not Used
	High	[R].KLAVNMVPFPR.[L]	1xOxidation [M6]		9.70001e-05	0	6	8	3	Q7TMM9; Q9D6F9; Q9ERD7; P99024; P68372; Q9CWF2	Q7TMM9 [252-262]; Q9D6F9 [252-262]; Q9ERD7 [252-262]; P99024 [252-262]; P68372 [252-262]; Q9CWF2 [252-262]	1	1287.72	0	616945	Shared	High	High	0	7.29e-05	56	58.07	R.KLAVNMVPFPR.L	[252-262]		Not Used
	High	[R].KEAESCDCLQGFQLTHSLGGGTGSGMGTLLISK.[I]	2xCarbamidomethyl [C6; C8]		4.95036e-07	0	3	3	2	Q9D6F9; P99024; P68372	Q9D6F9 [122-154]; P99024 [122-154]; P68372 [122-154]	1	3439.63	0	3.75564e+06	Shared	High	High	0	3.001e-07	58	80.48	R.KEAESCDCLQGFQLTHSLGGGTGSGMGTLLISK.I	[122-154]		Used
	High	[-].MREIVHIQAGQCGNQIGAK.[F]	1xCarbamidomethyl [C12]		5.41e-10	0	6	6	8	Q7TMM9; Q9D6F9; Q9ERD7; P99024; P68372; Q9CWF2	Q7TMM9 [1-19]; Q9D6F9 [1-19]; Q9ERD7 [1-19]; P99024 [1-19]; P68372 [1-19]; Q9CWF2 [1-19]	1	2110.06	0	1.92924e+07	Shared	High	High	0	2.51e-10	65	49.48	-.MREIVHLQAGQCGNQIGAK.F	[1-19]		Not Used
	High	[-].MREIVHIQAGQCGNQIGAK.[F]	1xCarbamidomethyl [C12]; 1xOxidation [M1]		1.04e-06	0	6	6	8	Q7TMM9; Q9D6F9; Q9ERD7; P99024; P68372; Q9CWF2	Q7TMM9 [1-19]; Q9D6F9 [1-19]; Q9ERD7 [1-19]; P99024 [1-19]; P68372 [1-19]; Q9CWF2 [1-19]	1	2126.06	0	2.46817e+06	Shared	High	High	0	6.534e-07	58	44.77	-.MREIVHLQAGQCGNQIGAK.F	[1-19]		Not Used
	High	[K].MSATFIGNSTAIQELFK.[R]			5.37423e-09	0	3	3	4	Q7TMM9; P68372; Q9CWF2	Q7TMM9 [363-379]; P68372 [363-379]; Q9CWF2 [363-379]	0	1857.94	0		No Quan Values	High	High	0	2.735e-09	70	94.24	K.MSATFIGNSTAIQELFK.R	[363-379]		Not Used
	High	[K].MSATFIGNSTAIQELFK.[R]	1xOxidation [M1]		1.46164e-10	0	3	3	6	Q7TMM9; P68372; Q9CWF2	Q7TMM9 [363-379]; P68372 [363-379]; Q9CWF2 [363-379]	0	1873.94	1	4.36156e+06	Shared	High	High	0	6.446e-11	83	92.39	K.MSATFIGNSTAIQELFK.R	[363-379]		Not Used
	High	[K].MSATFIGNSTAIQELFKR.[I]			5.00122e-12	0	3	3	3	Q7TMM9; P68372; Q9CWF2	Q7TMM9 [363-380]; P68372 [363-380]; Q9CWF2 [363-380]	1	2014.04	0		No Quan Values	High	High	0	1.927e-12	84	87.72	K.MSATFIGNSTAIQELFKR.I	[363-380]		Not Used
	High	[K].MSATFIGNSTAIQELFKR.[I]	1xOxidation [M1]		8.39406e-07	0	3	3	4	Q7TMM9; P68372; Q9CWF2	Q7TMM9 [363-380]; P68372 [363-380]; Q9CWF2 [363-380]	1	2030.04	2	1.31056e+06	Shared	High	High	0	6.681e-06	65	85.75	K.MSATFIGNSTAIQELFKR.I	[363-380]		Not Used
	High	[R].SGPFGQIFRPDNFVFGQSGAGNNWAK.[G]			0.000116479	0	5	5	2	Q7TMM9; Q9D6F9; P99024; P68372; Q9CWF2	Q7TMM9 [78-103]; Q9D6F9 [78-103]; P99024 [78-103]; P68372 [78-103]; Q9CWF2 [78-103]	0	2798.34	0	591589	Shared	High	High	0.0001636	0.000989	14	91.47	R.SGPFGQIFRPDNFVFGQSGAGNNWAK.G	[78-103]		Not Used
	High	[M].REIVHIQAGQCGNQIGAK.[F]	1xCarbamidomethyl [C11]		7.42665e-07	0	6	6	2	Q7TMM9; Q9D6F9; Q9ERD7; P99024; P68372; Q9CWF2	Q7TMM9 [2-19]; Q9D6F9 [2-19]; Q9ERD7 [2-19]; P99024 [2-19]; P68372 [2-19]; Q9CWF2 [2-19]	1	1979.02	0	6584723	Shared	High	High	0	4.604e-07	40	43.49	M.REIVHLQAGQCGNQIGAK.F	[2-19]		Not Used
	High	[K].NSSYFVEWIPNNVK.[TV]			4.76451e-07	0	6	7	4	Q7TMM9; Q9D6F9; Q9ERD7; P99024; P68372; Q9CWF2	Q7TMM9 [337-350]; Q9D6F9 [337-350]; Q9ERD7 [337-350]; P99024 [337-350]; P68372 [337-350]; Q9CWF2 [337-350]	0	1696.83	0	7.29824e+07	Shared	High	High	0	2.882e-07	66	82.26	K.NSSYFVEWIPNNVK.T	[337-350]		Not Used
	High	[R].INVYYNEATGGK.[Y]			3.32832e-06	0	1	1	1	P68372	P68372 [47-58]	0	1328.65	0	38792584		High	High	0	2.177e-06	81	49.1	R.INVYYNEATGGK.Y	[47-58]		Used
	High	[K].IREEYPDR.[I]	1xCarbamyl [N-Term]	Q7TMM9 1xCarbamyl [N-Term]; P99024 1xCarbamyl [N-Term]; P68372 1xCarbamyl [N-Term]; Q9CWF2 1xCarbamyl [N-Term]	0.000435625	0	4	6	2	Q7TMM9; P99024; P68372; Q9CWF2	Q7TMM9 [155-162]; P99024 [155-162]; P68372 [155-162]; Q9CWF2 [155-162]	1	1120.54	0	1.15575e+07	Shared	High	High	0	0.0003462	48	42.21	K.IREEYPDR.I	[155-162]	1xCarbamyl [N-Term]	Not Used
	High	[R].IMNTFSVVPSPK.[V]			1.61948e-07	0	4	4	3	Q9D6F9; Q9ERD7; P99024; P68372	Q9D6F9 [163-174]; Q9ERD7 [163-174]; P99024 [163-174]; P68372 [163-174]	0	1319.7	0	3.0711e+07	Shared	High	High	0	2.548e-07	95	65.94	R.IMNTFSVVPSPK.V	[163-174]		Used
	High	[R].IMNTFSVVPSPK.[V]	1xOxidation [M2]		2.34068e-06	0	4	4	12	Q9D6F9; Q9ERD7; P99024; P68372	Q9D6F9 [163-174]; Q9ERD7 [163-174]; P99024 [163-174]; P68372 [163-174]	0	1335.7	0	1.90496e+07	Shared	High	High	0	1.772e-06	92	59.59	R.IMNTFSVVPSPK.V	[163-174]		Used
	High	[R].IMNTFSVVPSPK.[V]	1xCarbamyl [N-Term]	Q9D6F9 1xCarbamyl [N-Term]; Q9ERD7 1xCarbamyl [N-Term]; P99024 1xCarbamyl [N-Term]; P68372 1xCarbamyl [N-Term]	9.70783e-07	0	4	4	1	Q9D6F9; Q9ERD7; P99024; P68372	Q9D6F9 [163-174]; Q9ERD7 [163-174]; P99024 [163-174]; P68372 [163-174]	0	1362.71	0	1.11399e+06	Shared	High	High	0	6.056e-07	73	90.37	R.IMNTFSVVPSPK.V	[163-174]	1xCarbamyl [N-Term]	Used
	High	[R].ISEQFTAMFR.[R]			5.51533e-06	0	6	6	2	Q7TMM9; Q9D6F9; Q9ERD7; P99024; P68372; Q9CWF2	Q7TMM9 [381-390]; Q9D6F9 [381-390]; Q9ERD7 [381-390]; P99024 [381-390]; P68372 [381-390]; Q9CWF2 [381-390]	0	1229.6	0	35275400	Shared	High	High	0	3.693e-06	81	72.4	R.ISEQFTAMFR.R	[381-390]		Not Used
	High	[R].ISEQFTAMFR.[R]	1xOxidation [M8]		1.75118e-05	0	6	6	9	Q7TMM9; Q9D6F9; Q9ERD7; P99024; P68372; Q9CWF2	Q7TMM9 [381-390]; Q9D6F9 [381-390]; Q9ERD7 [381-390]; P99024 [381-390]; P68372 [381-390]; Q9CWF2 [381-390]	0	1245.59	0	1.01634e+07	Shared	High	High	0	2.005e-05	54	60.16	R.ISEQFTAMFR.R	[381-390]		Not Used
	High	[K].LTTPTYGDLNHLVSATMSGVTTCLR.[F]	1xCarbamidomethyl [C23]		8.48898e-11	0	5	5	17	Q7TMM9; Q9D6F9; P99024; P68372; Q9CWF2	Q7TMM9 [217-241]; Q9D6F9 [217-241]; P99024 [217-241]; P68372 [217-241]; Q9CWF2 [217-241]	0	2708.34	0	3.25114e+06	Shared	High	High	0	6.354e-11	89	98.51	K.LTTPTYGDLNHLVSATMSGVTTCLR.F	[217-241]		Not Used
	High	[R].AVLVDLEPGTMDSVR.[S]			5.46268e-08	0	2	2	2	Q9D6F9; P68372	Q9D6F9 [63-77]; P68372 [63-77]	0	1601.82	0	3.30567e+07	Shared	High	High	0	3.031e-08	72	73.43	R.AVLVDLEPGTMDSVR.S	[63-77]		Used
	High	[R].AVLVDLEPGTMDSVR.[S]	1xOxidation [M11]		1.90491e-05	0	2	2	9	Q9D6F9; P68372	Q9D6F9 [63-77]; P68372 [63-77]	0	1617.82	0	6.75318e+06	Shared	High	High	0	6.997e-05	47	65.46	R.AVLVDLEPGTMDSVR.S	[63-77]		Used
	High	[R].AVLVDLEPGTMDSVR.[S]	1xCarbamyl [N-Term]	Q9D6F9 1xCarbamyl [N-Term]; P68372 1xCarbamyl [N-Term]	2.2198e-05	0	2	2	1	Q9D6F9; P68372	Q9D6F9 [63-77]; P68372 [63-77]	0	1644.83	0	1.0422e+06	Shared	High	High	0	1.564e-05	41	89.83	R.AVLVDLEPGTMDSVR.S	[63-77]	1xCarbamyl [N-Term]	Used
	High	[R].EIVHIQAGQCGNQIGAK.[F]	1xCarbamidomethyl [C10]		1.98513e-10	0	6	6	8	Q7TMM9; Q9D6F9; Q9ERD7; P99024; P68372; Q9CWF2	Q7TMM9 [3-19]; Q9D6F9 [3-19]; Q9ERD7 [3-19]; P99024 [3-19]; P68372 [3-19]; Q9CWF2 [3-19]	0	1822.92	0	67738421	Shared	High	High	0	8.809e-11	77	48.58	R.EIVHLQAGQCGNQIGAK.F	[3-19]		Not Used
	High	[R].EIVHIQAGQCGNQIGAK.[F]	1xCarbamidomethyl [C10]; 1xCarbamyl [N-Term]	Q7TMM9 1xCarbamyl [N-Term]; Q9D6F9 1xCarbamyl [N-Term]; Q9ERD7 1xCarbamyl [N-Term]; P99024 1xCarbamyl [N-Term]; P68372 1xCarbamyl [N-Term]; Q9CWF2 1xCarbamyl [N-Term]	8.95615e-11	0	6	6	8	Q7TMM9; Q9D6F9; Q9ERD7; P99024; P68372; Q9CWF2	Q7TMM9 [3-19]; Q9D6F9 [3-19]; Q9ERD7 [3-19]; P99024 [3-19]; P68372 [3-19]; Q9CWF2 [3-19]	0	1865.93	0	6.82948e+06	Shared	High	High	0	3.854e-11	81	58.03	R.EIVHLQAGQCGNQIGAK.F	[3-19]	1xCarbamyl [N-Term]	Not Used
	High	[K].EAESCDCLQGFQLTHSLGGGTGSGMGTLLISK.[I]	2xCarbamidomethyl [C5; C7]		1.24463e-10	0	3	3	2	Q9D6F9; P99024; P68372	Q9D6F9 [123-154]; P99024 [123-154]; P68372 [123-154]	0	3311.53	0	18552380	Shared	High	High	0	5.46e-11	43	85.32	K.EAESCDCLQGFQLTHSLGGGTGSGMGTLLISK.I	[123-154]		Used
	High	[K].EAESCDCLQGFQLTHSLGGGTGSGMGTLLISK.[I]	2xCarbamidomethyl [C5; C7]; 1xOxidation [M25]		2.32283e-06	0	3	3	8	Q9D6F9; P99024; P68372	Q9D6F9 [123-154]; P99024 [123-154]; P68372 [123-154]	0	3327.53	0	3.30537e+06	Shared	High	High	0	1.502e-06	30	85.14	K.EAESCDCLQGFQLTHSLGGGTGSGMGTLLISK.I	[123-154]		Used
	High	[R].FPGQLNADLRK.[L]			8.27377e-06	0	6	8	2	Q7TMM9; Q9D6F9; Q9ERD7; P99024; P68372; Q9CWF2	Q7TMM9 [242-252]; Q9D6F9 [242-252]; Q9ERD7 [242-252]; P99024 [242-252]; P68372 [242-252]; Q9CWF2 [242-252]	1	1258.69	0	939262	Shared	High	High	0	5.643e-06	49	51.18	R.FPGQLNADLRK.L	[242-252]		Not Used
	High	[R].FPGQLNADLR.[K]	1xCarbamyl [N-Term]	Q7TMM9 1xCarbamyl [N-Term]; Q9D6F9 1xCarbamyl [N-Term]; Q9ERD7 1xCarbamyl [N-Term]; P99024 1xCarbamyl [N-Term]; P68372 1xCarbamyl [N-Term]; Q9CWF2 1xCarbamyl [N-Term]	0.000134623	0	6	8	1	Q7TMM9; Q9D6F9; Q9ERD7; P99024; P68372; Q9CWF2	Q7TMM9 [242-251]; Q9D6F9 [242-251]; Q9ERD7 [242-251]; P99024 [242-251]; P68372 [242-251]; Q9CWF2 [242-251]	0	1173.6	0	768850	Shared	High	High	0	0.000102	47	74.92	R.FPGQLNADLR.K	[242-251]	1xCarbamyl [N-Term]	Not Used
	High	[R].FPGQLNADLR.[K]			3.45814e-06	0	6	8	4	Q7TMM9; Q9D6F9; Q9ERD7; P99024; P68372; Q9CWF2	Q7TMM9 [242-251]; Q9D6F9 [242-251]; Q9ERD7 [242-251]; P99024 [242-251]; P68372 [242-251]; Q9CWF2 [242-251]	0	1130.6	0	5984625	Shared	High	High	0	2.266e-06	61	59	R.FPGQLNADLR.K	[242-251]		Not Used
	High	[K].FWEVISDEHGIDPTGTYHGDSDLQLER.[I]	1xCarbamyl [N-Term]; 1xCarbamyl [R27]	Q9D6F9 1xCarbamyl [N-Term]; P68372 1xCarbamyl [N-Term]	1.97918e-05	0	2	2	3	Q9D6F9; P68372	Q9D6F9 [20-46]; P68372 [20-46]	0	3159.43	0	1.52114e+06	Shared	High	High	0	1.398e-05	30	81.15	K.FWEVISDEHGIDPTGTYHGDSDLQLER.I	[20-46]	1xCarbamyl [N-Term]	Used
	High	[K].FWEVISDEHGIDPTGTYHGDSDLQLER.[I]			4.69942e-13	0	2	2	5	Q9D6F9; P68372	Q9D6F9 [20-46]; P68372 [20-46]	0	3116.42	0	5.11168e+07	Shared	High	High	0	4.108e-12	44	77.79	K.FWEVISDEHGIDPTGTYHGDSDLQLER.I	[20-46]		Used
	High	[K].EVDEQMLNVQNK.[N]	1xCarbamyl [N-Term]	Q7TMM9 1xCarbamyl [N-Term]; P99024 1xCarbamyl [N-Term]; P68372 1xCarbamyl [N-Term]; Q9CWF2 1xCarbamyl [N-Term]	0.000105489	0	4	4	1	Q7TMM9; P99024; P68372; Q9CWF2	Q7TMM9 [325-336]; P99024 [325-336]; P68372 [325-336]; Q9CWF2 [325-336]	0	1489.7	0	681060	Shared	High	High	0	7.965e-05	44	61.58	K.EVDEQMLNVQNK.N	[325-336]	1xCarbamyl [N-Term]	Not Used
	High	[R].ALTVPELTQQMFDAK.[N]	1xCarbamyl [N-Term]	Q9D6F9 1xCarbamyl [N-Term]; Q9ERD7 1xCarbamyl [N-Term]; P68372 1xCarbamyl [N-Term]	1.09724e-06	0	3	4	1	Q9D6F9; Q9ERD7; P68372	Q9D6F9 [283-297]; Q9ERD7 [283-297]; P68372 [283-297]	0	1734.87	0	1.38643e+06	Shared	High	High	0	6.874e-07	62	101.3	R.ALTVPELTQQMFDAK.N	[283-297]	1xCarbamyl [N-Term]	Used
	High	[K].EVDEQMLNVQNK.[N]	1xOxidation [M6]		7.26456e-06	0	4	4	15	Q7TMM9; P99024; P68372; Q9CWF2	Q7TMM9 [325-336]; P99024 [325-336]; P68372 [325-336]; Q9CWF2 [325-336]	0	1462.68	0	1.35244e+07	Shared	High	High	0	4.911e-06	59	40.17	K.EVDEQMLNVQNK.N	[325-336]		Not Used
	High	[K].EVDEQMLNVQNK.[N]			5.55563e-05	0	4	4	1	Q7TMM9; P99024; P68372; Q9CWF2	Q7TMM9 [325-336]; P99024 [325-336]; P68372 [325-336]; Q9CWF2 [325-336]	0	1446.69	0	71519328	Shared	High	High	0	4.061e-05	47	50.92	K.EVDEQMLNVQNK.N	[325-336]		Not Used
	High	[R].ALTVPELTQQMFDAK.[N]	1xOxidation [M11]		0.000337202	0	3	4	11	Q9D6F9; Q9ERD7; P68372	Q9D6F9 [283-297]; Q9ERD7 [283-297]; P68372 [283-297]	0	1707.86	0	4.59485e+06	Shared	High	High	0.0001951	0.00104	34	85.14	R.ALTVPELTQQMFDAK.N	[283-297]		Used
	High	[R].ALTVPELTQQMFDAK.[N]			3.58956e-07	0	3	4	4	Q9D6F9; Q9ERD7; P68372	Q9D6F9 [283-297]; Q9ERD7 [283-297]; P68372 [283-297]	0	1691.87	0	4.04107e+07	Shared	High	High	0	2.921e-07	76	86.43	R.ALTVPELTQQMFDAK.N	[283-297]		Used
	High	[R].YLTVAAVFR.[G]			0.000164086	0	3	3	1	Q9D6F9; P99024; P68372	Q9D6F9 [310-318]; P99024 [310-318]; P68372 [310-318]	0	1039.59	0	20589086	Shared	High	High	0	0.0001256	49	74.11	R.YLTVAAVFR.G	[310-318]		Used
	High	[K].IREEYPDR.[I]			0.000972348	0.000167019	4	6	2	Q7TMM9; P99024; P68372; Q9CWF2	Q7TMM9 [155-162]; P99024 [155-162]; P68372 [155-162]; Q9CWF2 [155-162]	1	1077.53	0	106878732	Shared	High	High	0.0001317	0.0008004	53	28.95	K.IREEYPDR.I	[155-162]		Not Used
	High	[K].NMMAACDPR.[H]	1xCarbamidomethyl [C6]; 1xOxidation [M]		0.00141082	0.000278345	6	7	16	Q7TMM9; Q9D6F9; Q9ERD7; P99024; P68372; Q9CWF2	Q7TMM9 [298-306]; Q9D6F9 [298-306]; Q9ERD7 [298-306]; P99024 [298-306]; P68372 [298-306]; Q9CWF2 [298-306]	0	1081.42	0	2.3173e+07	Shared	High	High	0.0003461	0.002437	64	27.96	K.NMMAACDPR.H	[298-306]		Not Used
	High	[K].LAVNMVPFPR.[L]	1xCarbamyl [N-Term]; 1xOxidation [M5]	Q7TMM9 1xCarbamyl [N-Term]; Q9D6F9 1xCarbamyl [N-Term]; Q9ERD7 1xCarbamyl [N-Term]; P99024 1xCarbamyl [N-Term]; P68372 1xCarbamyl [N-Term]; Q9CWF2 1xCarbamyl [N-Term]	0.00169097	0.000308496	6	8	1	Q7TMM9; Q9D6F9; Q9ERD7; P99024; P68372; Q9CWF2	Q7TMM9 [253-262]; Q9D6F9 [253-262]; Q9ERD7 [253-262]; P99024 [253-262]; P68372 [253-262]; Q9CWF2 [253-262]	0	1202.64	0	214198	Shared	High	High	0.0002427	0.001427	39	79.58	K.LAVNMVPFPR.L	[253-262]	1xCarbamyl [N-Term]	Not Used
	High	[R].ISEQFTAMFR.[R]	1xCarbamyl [N-Term]	Q7TMM9 1xCarbamyl [N-Term]; Q9D6F9 1xCarbamyl [N-Term]; Q9ERD7 1xCarbamyl [N-Term]; P99024 1xCarbamyl [N-Term]; P68372 1xCarbamyl [N-Term]; Q9CWF2 1xCarbamyl [N-Term]	0.00211528	0.000344215	6	6	1	Q7TMM9; Q9D6F9; Q9ERD7; P99024; P68372; Q9CWF2	Q7TMM9 [381-390]; Q9D6F9 [381-390]; Q9ERD7 [381-390]; P99024 [381-390]; P68372 [381-390]; Q9CWF2 [381-390]	0	1272.6	0	519087	Shared	High	High	0.0002712	0.00181	38	96.47	R.ISEQFTAMFR.R	[381-390]	1xCarbamyl [N-Term]	Not Used
	High	[K].RISEQFTAMFR.[R]			0.0059277	0.000765855	6	6	1	Q7TMM9; Q9D6F9; Q9ERD7; P99024; P68372; Q9CWF2	Q7TMM9 [380-390]; Q9D6F9 [380-390]; Q9ERD7 [380-390]; P99024 [380-390]; P68372 [380-390]; Q9CWF2 [380-390]	1	1385.7	0	762261	Shared	High	High	0.0006551	0.005261	45	66.82	K.RISEQFTAMFR.R	[380-390]		Not Used
	High	[K].NMMAACDPR.[H]	1xCarbamidomethyl [C6]		0.0223211	0.00199815	6	7	2	Q7TMM9; Q9D6F9; Q9ERD7; P99024; P68372; Q9CWF2	Q7TMM9 [298-306]; Q9D6F9 [298-306]; Q9ERD7 [298-306]; P99024 [298-306]; P68372 [298-306]; Q9CWF2 [298-306]	0	1065.43	0	40605880	Shared	High	High	0.001888	0.02089	41	36.89	K.NMMAACDPR.H	[298-306]		Not Used
	High	[R].LHFFMPGFAPLTSR.[G]			0.0226882	0.00204577	5	5	2	Q7TMM9; Q9D6F9; P99024; P68372; Q9CWF2	Q7TMM9 [263-276]; Q9D6F9 [263-276]; P99024 [263-276]; P68372 [263-276]; Q9CWF2 [263-276]	0	1620.84	0	404178	Shared	High	High	0.001923	0.02123	19	88.3	R.LHFFMPGFAPLTSR.G	[263-276]		Not Used
	High	[K].NMMAACDPR.[H]	1xCarbamidomethyl [C6]; 1xCarbamyl [N-Term]	Q7TMM9 1xCarbamyl [N-Term]; Q9D6F9 1xCarbamyl [N-Term]; Q9ERD7 1xCarbamyl [N-Term]; P99024 1xCarbamyl [N-Term]; P68372 1xCarbamyl [N-Term]; Q9CWF2 1xCarbamyl [N-Term]	0.0252327	0.00217751	6	7	1	Q7TMM9; Q9D6F9; Q9ERD7; P99024; P68372; Q9CWF2	Q7TMM9 [298-306]; Q9D6F9 [298-306]; Q9ERD7 [298-306]; P99024 [298-306]; P68372 [298-306]; Q9CWF2 [298-306]	0	1108.43	0	410130	Shared	High	High	0.002025	0.02371	22	47.34	K.NMMAACDPR.H	[298-306]	1xCarbamyl [N-Term]	Not Used
	High	[R].YLTVAAVFR.[G]	1xCarbamyl [N-Term]	Q9D6F9 1xCarbamyl [N-Term]; P99024 1xCarbamyl [N-Term]; P68372 1xCarbamyl [N-Term]	0.0278429	0.00227585	3	3	1	Q9D6F9; P99024; P68372	Q9D6F9 [310-318]; P99024 [310-318]; P68372 [310-318]	0	1082.6	0	189941	Shared	High	High	0.002142	0.02625	22	98.17	R.YLTVAAVFR.G	[310-318]	1xCarbamyl [N-Term]	Used
	High	[K].NMMAACDPR.[H]	1xCarbamidomethyl [C6]; 2xOxidation [M2; M3]		0.0273894	0.00227585	6	7	7	Q7TMM9; Q9D6F9; Q9ERD7; P99024; P68372; Q9CWF2	Q7TMM9 [298-306]; Q9D6F9 [298-306]; Q9ERD7 [298-306]; P99024 [298-306]; P68372 [298-306]; Q9CWF2 [298-306]	0	1097.42	1	1.707e+06	Shared	High	High	0.003001	0.03458	33	36.87	K.NMMAACDPR.H	[298-306]		Not Used
	Medium	[R].MSMKEVDEQMLNVQNK.[N]	1xGG [K4]		0.240368	0.0173153	4	4	1	Q7TMM9; P99024; P68372; Q9CWF2	Q7TMM9 [321-336]; P99024 [321-336]; P68372 [321-336]; Q9CWF2 [321-336]	1	2037.94	0	167487	Shared	Medium	Medium	0.01771	0.2375	8	35.75	R.MSMKEVDEQMLNVQNK.N	[321-336]		Not Used
	Medium	[R].FPGQLNADLRK.[L]	1xCarbamyl [N-Term]	Q7TMM9 1xCarbamyl [N-Term]; Q9D6F9 1xCarbamyl [N-Term]; Q9ERD7 1xCarbamyl [N-Term]; P99024 1xCarbamyl [N-Term]; P68372 1xCarbamyl [N-Term]; Q9CWF2 1xCarbamyl [N-Term]	0.249794	0.0179341	6	8	1	Q7TMM9; Q9D6F9; Q9ERD7; P99024; P68372; Q9CWF2	Q7TMM9 [242-252]; Q9D6F9 [242-252]; Q9ERD7 [242-252]; P99024 [242-252]; P68372 [242-252]; Q9CWF2 [242-252]	1	1301.7	0	299425	Shared	Medium	Medium	0.01849	0.2472	27	65.47	R.FPGQLNADLRK.L	[242-252]	1xCarbamyl [N-Term]	Not Used
Master Protein	P99024	Tubulin beta-5 chain OS=Mus musculus OX=10090 GN=Tubb5 PE=1 SV=1	74	29	243	4	1	444	49.6	4.89	6260	29	0	7.38181e+07	High
	Confidence	Annotated Sequence	Modifications	Modifications in Master Proteins	Qvality PEP	Qvality q-value	# Protein Groups	# Proteins	# PSMs	Master Protein Accessions	Positions in Master Proteins	# Missed Cleavages	Theo. MH+ [Da]	# Razor Quan Results	Abundance: F1: Sample	Quan Info	Found in Sample: [S1] F1: Sample	Confidence (by Search Engine): A2 Mascot	Percolator q-Value (by Search Engine): A2 Mascot	Percolator PEP (by Search Engine): A2 Mascot	Ions Score (by Search Engine): A2 Mascot	Top Apex RT [min]	Sequence in Protein	Positions in Protein	Peptide Group Modifications in Protein	Quan Usage
	High	[K].LAVNMVPFPR.[L]	1xOxidation [M5]		3.25278e-06	0	6	8	11	Q7TMM9; Q9D6F9; Q9ERD7; P99024; P68372; Q9CWF2	Q7TMM9 [253-262]; Q9D6F9 [253-262]; Q9ERD7 [253-262]; P99024 [253-262]; P68372 [253-262]; Q9CWF2 [253-262]	0	1159.63	0	5.93539e+06	Shared	High	High	0	3.704e-06	77	65.18	K.LAVNMVPFPR.L	[253-262]		Not Used
	High	[K].LAVNMVPFPR.[L]			0.000147504	0	6	8	1	Q7TMM9; Q9D6F9; Q9ERD7; P99024; P68372; Q9CWF2	Q7TMM9 [253-262]; Q9D6F9 [253-262]; Q9ERD7 [253-262]; P99024 [253-262]; P68372 [253-262]; Q9CWF2 [253-262]	0	1143.63	0	29492038	Shared	High	High	0	0.0001125	68	74.18	K.LAVNMVPFPR.L	[253-262]		Not Used
	High	[K].TAVCDIPPR.[G]	1xCarbamidomethyl [C4]		0.000272867	0	5	5	10	Q7TMM9; Q9D6F9; P99024; P68372; Q9CWF2	Q7TMM9 [351-359]; Q9D6F9 [351-359]; P99024 [351-359]; P68372 [351-359]; Q9CWF2 [351-359]	0	1028.52	0	39047847	Shared	High	High	0	0.000252	58	41.03	K.TAVCDIPPR.G	[351-359]		Not Used
	High	[K].GHYTEGAELVDSVLDVVR.[K]			5.31158e-13	0	5	6	22	Q7TMM9; Q9ERD7; P99024; P68372; Q9CWF2	Q7TMM9 [104-121]; Q9ERD7 [104-121]; P99024 [104-121]; P68372 [104-121]; Q9CWF2 [104-121]	0	1958.98	0	3.412e+07	Shared	High	High	0	1.871e-13	100	92.17	K.GHYTEGAELVDSVLDVVR.K	[104-121]		Not Used
	High	[K].GHYTEGAELVDSVLDVVR.[K]	1xCarbamyl [N-Term]	Q7TMM9 1xCarbamyl [N-Term]; Q9ERD7 1xCarbamyl [N-Term]; P99024 1xCarbamyl [N-Term]; P68372 1xCarbamyl [N-Term]; Q9CWF2 1xCarbamyl [N-Term]	9.65865e-12	0	5	6	6	Q7TMM9; Q9ERD7; P99024; P68372; Q9CWF2	Q7TMM9 [104-121]; Q9ERD7 [104-121]; P99024 [104-121]; P68372 [104-121]; Q9CWF2 [104-121]	0	2001.99	0	1.49509e+06	Shared	High	High	0	3.821e-12	96	102.28	K.GHYTEGAELVDSVLDVVR.K	[104-121]	1xCarbamyl [N-Term]	Not Used
	High	[K].GHYTEGAELVDSVLDVVRK.[E]			3.04112e-12	0	5	6	10	Q7TMM9; Q9ERD7; P99024; P68372; Q9CWF2	Q7TMM9 [104-122]; Q9ERD7 [104-122]; P99024 [104-122]; P68372 [104-122]; Q9CWF2 [104-122]	1	2087.08	0	1.79987e+07	Shared	High	High	0	1.144e-12	76	87.04	K.GHYTEGAELVDSVLDVVRK.E	[104-122]		Not Used
	High	[K].GHYTEGAELVDSVLDVVRK.[E]	1xCarbamyl [N-Term]	Q7TMM9 1xCarbamyl [N-Term]; Q9ERD7 1xCarbamyl [N-Term]; P99024 1xCarbamyl [N-Term]; P68372 1xCarbamyl [N-Term]; Q9CWF2 1xCarbamyl [N-Term]	1.07321e-05	0	5	6	4	Q7TMM9; Q9ERD7; P99024; P68372; Q9CWF2	Q7TMM9 [104-122]; Q9ERD7 [104-122]; P99024 [104-122]; P68372 [104-122]; Q9CWF2 [104-122]	1	2130.08	0	1.41946e+06	Shared	High	High	3.47e-05	0.0005782	54	96.14	K.GHYTEGAELVDSVLDVVRK.E	[104-122]	1xCarbamyl [N-Term]	Not Used
	High	[R].KEAESCDCLQGFQLTHSLGGGTGSGMGTLLISK.[I]	2xCarbamidomethyl [C6; C8]; 1xOxidation [M26]		0.000156764	0	3	3	1	Q9D6F9; P99024; P68372	Q9D6F9 [122-154]; P99024 [122-154]; P68372 [122-154]	1	3455.62	0	520839	Shared	High	High	0	0.00012	36	74.2	R.KEAESCDCLQGFQLTHSLGGGTGSGMGTLLISK.I	[122-154]		Not Used
	High	[R].KLAVNMVPFPR.[L]			3.70528e-05	0	6	8	2	Q7TMM9; Q9D6F9; Q9ERD7; P99024; P68372; Q9CWF2	Q7TMM9 [252-262]; Q9D6F9 [252-262]; Q9ERD7 [252-262]; P99024 [252-262]; P68372 [252-262]; Q9CWF2 [252-262]	1	1271.73	0	5505495	Shared	High	High	0	2.672e-05	45	66.94	R.KLAVNMVPFPR.L	[252-262]		Not Used
	High	[R].KLAVNMVPFPR.[L]	1xOxidation [M6]		9.70001e-05	0	6	8	3	Q7TMM9; Q9D6F9; Q9ERD7; P99024; P68372; Q9CWF2	Q7TMM9 [252-262]; Q9D6F9 [252-262]; Q9ERD7 [252-262]; P99024 [252-262]; P68372 [252-262]; Q9CWF2 [252-262]	1	1287.72	0	616945	Shared	High	High	0	7.29e-05	56	58.07	R.KLAVNMVPFPR.L	[252-262]		Not Used
	High	[R].KEAESCDCLQGFQLTHSLGGGTGSGMGTLLISK.[I]	2xCarbamidomethyl [C6; C8]		4.95036e-07	0	3	3	2	Q9D6F9; P99024; P68372	Q9D6F9 [122-154]; P99024 [122-154]; P68372 [122-154]	1	3439.63	0	3.75564e+06	Shared	High	High	0	3.001e-07	58	80.48	R.KEAESCDCLQGFQLTHSLGGGTGSGMGTLLISK.I	[122-154]		Not Used
	High	[-].MREIVHIQAGQCGNQIGAK.[F]	1xCarbamidomethyl [C12]		5.41e-10	0	6	6	8	Q7TMM9; Q9D6F9; Q9ERD7; P99024; P68372; Q9CWF2	Q7TMM9 [1-19]; Q9D6F9 [1-19]; Q9ERD7 [1-19]; P99024 [1-19]; P68372 [1-19]; Q9CWF2 [1-19]	1	2110.06	0	1.92924e+07	Shared	High	High	0	2.51e-10	65	49.48	-.MREIVHIQAGQCGNQIGAK.F	[1-19]		Not Used
	High	[-].MREIVHIQAGQCGNQIGAK.[F]	1xCarbamidomethyl [C12]; 1xOxidation [M1]		1.04e-06	0	6	6	8	Q7TMM9; Q9D6F9; Q9ERD7; P99024; P68372; Q9CWF2	Q7TMM9 [1-19]; Q9D6F9 [1-19]; Q9ERD7 [1-19]; P99024 [1-19]; P68372 [1-19]; Q9CWF2 [1-19]	1	2126.06	0	2.46817e+06	Shared	High	High	0	6.534e-07	58	44.77	-.MREIVHIQAGQCGNQIGAK.F	[1-19]		Not Used
	High	[R].SGPFGQIFRPDNFVFGQSGAGNNWAK.[G]			0.000116479	0	5	5	2	Q7TMM9; Q9D6F9; P99024; P68372; Q9CWF2	Q7TMM9 [78-103]; Q9D6F9 [78-103]; P99024 [78-103]; P68372 [78-103]; Q9CWF2 [78-103]	0	2798.34	0	591589	Shared	High	High	0.0001636	0.000989	14	91.47	R.SGPFGQIFRPDNFVFGQSGAGNNWAK.G	[78-103]		Not Used
	High	[M].REIVHIQAGQCGNQIGAK.[F]	1xCarbamidomethyl [C11]		7.42665e-07	0	6	6	2	Q7TMM9; Q9D6F9; Q9ERD7; P99024; P68372; Q9CWF2	Q7TMM9 [2-19]; Q9D6F9 [2-19]; Q9ERD7 [2-19]; P99024 [2-19]; P68372 [2-19]; Q9CWF2 [2-19]	1	1979.02	0	6584723	Shared	High	High	0	4.604e-07	40	43.49	M.REIVHIQAGQCGNQIGAK.F	[2-19]		Not Used
	High	[K].NSSYFVEWIPNNVK.[TV]			4.76451e-07	0	6	7	4	Q7TMM9; Q9D6F9; Q9ERD7; P99024; P68372; Q9CWF2	Q7TMM9 [337-350]; Q9D6F9 [337-350]; Q9ERD7 [337-350]; P99024 [337-350]; P68372 [337-350]; Q9CWF2 [337-350]	0	1696.83	0	7.29824e+07	Shared	High	High	0	2.882e-07	66	82.26	K.NSSYFVEWIPNNVK.T	[337-350]		Not Used
	High	[K].IREEYPDR.[I]	1xCarbamyl [N-Term]	Q7TMM9 1xCarbamyl [N-Term]; P99024 1xCarbamyl [N-Term]; P68372 1xCarbamyl [N-Term]; Q9CWF2 1xCarbamyl [N-Term]	0.000435625	0	4	6	2	Q7TMM9; P99024; P68372; Q9CWF2	Q7TMM9 [155-162]; P99024 [155-162]; P68372 [155-162]; Q9CWF2 [155-162]	1	1120.54	0	1.15575e+07	Shared	High	High	0	0.0003462	48	42.21	K.IREEYPDR.I	[155-162]	1xCarbamyl [N-Term]	Not Used
	High	[R].IMNTFSVVPSPK.[V]			1.61948e-07	0	4	4	3	Q9D6F9; Q9ERD7; P99024; P68372	Q9D6F9 [163-174]; Q9ERD7 [163-174]; P99024 [163-174]; P68372 [163-174]	0	1319.7	0	3.0711e+07	Shared	High	High	0	2.548e-07	95	65.94	R.IMNTFSVVPSPK.V	[163-174]		Not Used
	High	[R].IMNTFSVVPSPK.[V]	1xOxidation [M2]		2.34068e-06	0	4	4	12	Q9D6F9; Q9ERD7; P99024; P68372	Q9D6F9 [163-174]; Q9ERD7 [163-174]; P99024 [163-174]; P68372 [163-174]	0	1335.7	0	1.90496e+07	Shared	High	High	0	1.772e-06	92	59.59	R.IMNTFSVVPSPK.V	[163-174]		Not Used
	High	[R].IMNTFSVVPSPK.[V]	1xCarbamyl [N-Term]	Q9D6F9 1xCarbamyl [N-Term]; Q9ERD7 1xCarbamyl [N-Term]; P99024 1xCarbamyl [N-Term]; P68372 1xCarbamyl [N-Term]	9.70783e-07	0	4	4	1	Q9D6F9; Q9ERD7; P99024; P68372	Q9D6F9 [163-174]; Q9ERD7 [163-174]; P99024 [163-174]; P68372 [163-174]	0	1362.71	0	1.11399e+06	Shared	High	High	0	6.056e-07	73	90.37	R.IMNTFSVVPSPK.V	[163-174]	1xCarbamyl [N-Term]	Not Used
	High	[R].ISVYYNEATGGK.[Y]			6.77499e-07	0	1	1	2	P99024	P99024 [47-58]	0	1301.64	0	29220996		High	High	0	4.159e-07	66	49.03	R.ISVYYNEATGGK.Y	[47-58]		Used
	High	[R].ISEQFTAMFR.[R]			5.51533e-06	0	6	6	2	Q7TMM9; Q9D6F9; Q9ERD7; P99024; P68372; Q9CWF2	Q7TMM9 [381-390]; Q9D6F9 [381-390]; Q9ERD7 [381-390]; P99024 [381-390]; P68372 [381-390]; Q9CWF2 [381-390]	0	1229.6	0	35275400	Shared	High	High	0	3.693e-06	81	72.4	R.ISEQFTAMFR.R	[381-390]		Not Used
	High	[R].ISEQFTAMFR.[R]	1xOxidation [M8]		1.75118e-05	0	6	6	9	Q7TMM9; Q9D6F9; Q9ERD7; P99024; P68372; Q9CWF2	Q7TMM9 [381-390]; Q9D6F9 [381-390]; Q9ERD7 [381-390]; P99024 [381-390]; P68372 [381-390]; Q9CWF2 [381-390]	0	1245.59	0	1.01634e+07	Shared	High	High	0	2.005e-05	54	60.16	R.ISEQFTAMFR.R	[381-390]		Not Used
	High	[K].LTTPTYGDLNHLVSATMSGVTTCLR.[F]	1xCarbamidomethyl [C23]		8.48898e-11	0	5	5	17	Q7TMM9; Q9D6F9; P99024; P68372; Q9CWF2	Q7TMM9 [217-241]; Q9D6F9 [217-241]; P99024 [217-241]; P68372 [217-241]; Q9CWF2 [217-241]	0	2708.34	0	3.25114e+06	Shared	High	High	0	6.354e-11	89	98.51	K.LTTPTYGDLNHLVSATMSGVTTCLR.F	[217-241]		Not Used
	High	[R].EIVHIQAGQCGNQIGAK.[F]	1xCarbamidomethyl [C10]		1.98513e-10	0	6	6	8	Q7TMM9; Q9D6F9; Q9ERD7; P99024; P68372; Q9CWF2	Q7TMM9 [3-19]; Q9D6F9 [3-19]; Q9ERD7 [3-19]; P99024 [3-19]; P68372 [3-19]; Q9CWF2 [3-19]	0	1822.92	0	67738421	Shared	High	High	0	8.809e-11	77	48.58	R.EIVHIQAGQCGNQIGAK.F	[3-19]		Not Used
	High	[R].EIVHIQAGQCGNQIGAK.[F]	1xCarbamidomethyl [C10]; 1xCarbamyl [N-Term]	Q7TMM9 1xCarbamyl [N-Term]; Q9D6F9 1xCarbamyl [N-Term]; Q9ERD7 1xCarbamyl [N-Term]; P99024 1xCarbamyl [N-Term]; P68372 1xCarbamyl [N-Term]; Q9CWF2 1xCarbamyl [N-Term]	8.95615e-11	0	6	6	8	Q7TMM9; Q9D6F9; Q9ERD7; P99024; P68372; Q9CWF2	Q7TMM9 [3-19]; Q9D6F9 [3-19]; Q9ERD7 [3-19]; P99024 [3-19]; P68372 [3-19]; Q9CWF2 [3-19]	0	1865.93	0	6.82948e+06	Shared	High	High	0	3.854e-11	81	58.03	R.EIVHIQAGQCGNQIGAK.F	[3-19]	1xCarbamyl [N-Term]	Not Used
	High	[K].EAESCDCLQGFQLTHSLGGGTGSGMGTLLISK.[I]	2xCarbamidomethyl [C5; C7]		1.24463e-10	0	3	3	2	Q9D6F9; P99024; P68372	Q9D6F9 [123-154]; P99024 [123-154]; P68372 [123-154]	0	3311.53	0	18552380	Shared	High	High	0	5.46e-11	43	85.32	K.EAESCDCLQGFQLTHSLGGGTGSGMGTLLISK.I	[123-154]		Not Used
	High	[K].EAESCDCLQGFQLTHSLGGGTGSGMGTLLISK.[I]	2xCarbamidomethyl [C5; C7]; 1xOxidation [M25]		2.32283e-06	0	3	3	8	Q9D6F9; P99024; P68372	Q9D6F9 [123-154]; P99024 [123-154]; P68372 [123-154]	0	3327.53	0	3.30537e+06	Shared	High	High	0	1.502e-06	30	85.14	K.EAESCDCLQGFQLTHSLGGGTGSGMGTLLISK.I	[123-154]		Not Used
	High	[R].FPGQLNADLRK.[L]			8.27377e-06	0	6	8	2	Q7TMM9; Q9D6F9; Q9ERD7; P99024; P68372; Q9CWF2	Q7TMM9 [242-252]; Q9D6F9 [242-252]; Q9ERD7 [242-252]; P99024 [242-252]; P68372 [242-252]; Q9CWF2 [242-252]	1	1258.69	0	939262	Shared	High	High	0	5.643e-06	49	51.18	R.FPGQLNADLRK.L	[242-252]		Not Used
	High	[R].FPGQLNADLR.[K]	1xCarbamyl [N-Term]	Q7TMM9 1xCarbamyl [N-Term]; Q9D6F9 1xCarbamyl [N-Term]; Q9ERD7 1xCarbamyl [N-Term]; P99024 1xCarbamyl [N-Term]; P68372 1xCarbamyl [N-Term]; Q9CWF2 1xCarbamyl [N-Term]	0.000134623	0	6	8	1	Q7TMM9; Q9D6F9; Q9ERD7; P99024; P68372; Q9CWF2	Q7TMM9 [242-251]; Q9D6F9 [242-251]; Q9ERD7 [242-251]; P99024 [242-251]; P68372 [242-251]; Q9CWF2 [242-251]	0	1173.6	0	768850	Shared	High	High	0	0.000102	47	74.92	R.FPGQLNADLR.K	[242-251]	1xCarbamyl [N-Term]	Not Used
	High	[R].FPGQLNADLR.[K]			3.45814e-06	0	6	8	4	Q7TMM9; Q9D6F9; Q9ERD7; P99024; P68372; Q9CWF2	Q7TMM9 [242-251]; Q9D6F9 [242-251]; Q9ERD7 [242-251]; P99024 [242-251]; P68372 [242-251]; Q9CWF2 [242-251]	0	1130.6	0	5984625	Shared	High	High	0	2.266e-06	61	59	R.FPGQLNADLR.K	[242-251]		Not Used
	High	[K].FWEVISDEHGIDPTGTYHGDSDLQLDR.[I]	1xCarbamyl [N-Term]	P99024 1xCarbamyl [N-Term]	0.000156764	0	1	1	1	P99024	P99024 [20-46]	0	3145.41	0	297519		High	High	0	0.0001198	12	96.25	K.FWEVISDEHGIDPTGTYHGDSDLQLDR.I	[20-46]	1xCarbamyl [N-Term]	Used
	High	[K].FWEVISDEHGIDPTGTYHGDSDLQLDR.[I]			2.13649e-13	0	1	1	3	P99024	P99024 [20-46]	0	3102.41	1	1.94055e+07		High	High	0	7.257e-14	55	77.88	K.FWEVISDEHGIDPTGTYHGDSDLQLDR.I	[20-46]		Used
	High	[K].EVDEQMLNVQNK.[N]	1xCarbamyl [N-Term]	Q7TMM9 1xCarbamyl [N-Term]; P99024 1xCarbamyl [N-Term]; P68372 1xCarbamyl [N-Term]; Q9CWF2 1xCarbamyl [N-Term]	0.000105489	0	4	4	1	Q7TMM9; P99024; P68372; Q9CWF2	Q7TMM9 [325-336]; P99024 [325-336]; P68372 [325-336]; Q9CWF2 [325-336]	0	1489.7	0	681060	Shared	High	High	0	7.965e-05	44	61.58	K.EVDEQMLNVQNK.N	[325-336]	1xCarbamyl [N-Term]	Not Used
	High	[K].EVDEQMLNVQNK.[N]	1xOxidation [M6]		7.26456e-06	0	4	4	15	Q7TMM9; P99024; P68372; Q9CWF2	Q7TMM9 [325-336]; P99024 [325-336]; P68372 [325-336]; Q9CWF2 [325-336]	0	1462.68	0	1.35244e+07	Shared	High	High	0	4.911e-06	59	40.17	K.EVDEQMLNVQNK.N	[325-336]		Not Used
	High	[K].EVDEQMLNVQNK.[N]			5.55563e-05	0	4	4	1	Q7TMM9; P99024; P68372; Q9CWF2	Q7TMM9 [325-336]; P99024 [325-336]; P68372 [325-336]; Q9CWF2 [325-336]	0	1446.69	0	71519328	Shared	High	High	0	4.061e-05	47	50.92	K.EVDEQMLNVQNK.N	[325-336]		Not Used
	High	[R].ALTVPELTQQVFDAK.[N]			9.33397e-08	0	1	1	3	P99024	P99024 [283-297]	0	1659.9	0	2.38788e+07		High	High	0	5.306e-08	77	85.17	R.ALTVPELTQQVFDAK.N	[283-297]		Used
	High	[R].ALTVPELTQQVFDAK.[N]	1xCarbamyl [N-Term]	P99024 1xCarbamyl [N-Term]	1.44528e-06	0	1	1	2	P99024	P99024 [283-297]	0	1702.9	0	804050		High	High	0	9.136e-07	52	99.71	R.ALTVPELTQQVFDAK.N	[283-297]	1xCarbamyl [N-Term]	Used
	High	[R].AILVDLEPGTMDSVR.[S]			2.11262e-09	0	4	4	3	Q7TMM9; Q9ERD7; P99024; Q9CWF2	Q7TMM9 [63-77]; Q9ERD7 [63-77]; P99024 [63-77]; Q9CWF2 [63-77]	0	1615.84	0	7.44806e+07	Shared	High	High	0	1.034e-09	75	76.97	R.AILVDLEPGTMDSVR.S	[63-77]		Not Used
	High	[R].AILVDLEPGTMDSVR.[S]	1xOxidation [M11]		7.14062e-08	0	4	4	12	Q7TMM9; Q9ERD7; P99024; Q9CWF2	Q7TMM9 [63-77]; Q9ERD7 [63-77]; P99024 [63-77]; Q9CWF2 [63-77]	0	1631.83	0	1.78972e+07	Shared	High	High	0	4.003e-08	67	69.54	R.AILVDLEPGTMDSVR.S	[63-77]		Not Used
	High	[R].AILVDLEPGTMDSVR.[S]	1xCarbamyl [N-Term]	Q7TMM9 1xCarbamyl [N-Term]; Q9ERD7 1xCarbamyl [N-Term]; P99024 1xCarbamyl [N-Term]; Q9CWF2 1xCarbamyl [N-Term]	2.85597e-06	0	4	4	1	Q7TMM9; Q9ERD7; P99024; Q9CWF2	Q7TMM9 [63-77]; Q9ERD7 [63-77]; P99024 [63-77]; Q9CWF2 [63-77]	0	1658.84	0	1165707	Shared	High	High	0	1.855e-06	71	95.36	R.AILVDLEPGTMDSVR.S	[63-77]	1xCarbamyl [N-Term]	Not Used
	High	[R].AILVDLEPGTMDSVR.[S]	1xCarbamyl [N-Term]; 1xOxidation [M11]	Q7TMM9 1xCarbamyl [N-Term]; Q9ERD7 1xCarbamyl [N-Term]; P99024 1xCarbamyl [N-Term]; Q9CWF2 1xCarbamyl [N-Term]	0.000161609	0	4	4	3	Q7TMM9; Q9ERD7; P99024; Q9CWF2	Q7TMM9 [63-77]; Q9ERD7 [63-77]; P99024 [63-77]; Q9CWF2 [63-77]	0	1674.84	0	387088	Shared	High	High	0	0.0001241	38	87.95	R.AILVDLEPGTMDSVR.S	[63-77]	1xCarbamyl [N-Term]	Not Used
	High	[R].YLTVAAVFR.[G]			0.000164086	0	3	3	1	Q9D6F9; P99024; P68372	Q9D6F9 [310-318]; P99024 [310-318]; P68372 [310-318]	0	1039.59	0	20589086	Shared	High	High	0	0.0001256	49	74.11	R.YLTVAAVFR.G	[310-318]		Not Used
	High	[K].IREEYPDR.[I]			0.000972348	0.000167019	4	6	2	Q7TMM9; P99024; P68372; Q9CWF2	Q7TMM9 [155-162]; P99024 [155-162]; P68372 [155-162]; Q9CWF2 [155-162]	1	1077.53	0	106878732	Shared	High	High	0.0001317	0.0008004	53	28.95	K.IREEYPDR.I	[155-162]		Not Used
	High	[K].NMMAACDPR.[H]	1xCarbamidomethyl [C6]; 1xOxidation [M]		0.00141082	0.000278345	6	7	16	Q7TMM9; Q9D6F9; Q9ERD7; P99024; P68372; Q9CWF2	Q7TMM9 [298-306]; Q9D6F9 [298-306]; Q9ERD7 [298-306]; P99024 [298-306]; P68372 [298-306]; Q9CWF2 [298-306]	0	1081.42	0	2.3173e+07	Shared	High	High	0.0003461	0.002437	64	27.96	K.NMMAACDPR.H	[298-306]		Not Used
	High	[K].LAVNMVPFPR.[L]	1xCarbamyl [N-Term]; 1xOxidation [M5]	Q7TMM9 1xCarbamyl [N-Term]; Q9D6F9 1xCarbamyl [N-Term]; Q9ERD7 1xCarbamyl [N-Term]; P99024 1xCarbamyl [N-Term]; P68372 1xCarbamyl [N-Term]; Q9CWF2 1xCarbamyl [N-Term]	0.00169097	0.000308496	6	8	1	Q7TMM9; Q9D6F9; Q9ERD7; P99024; P68372; Q9CWF2	Q7TMM9 [253-262]; Q9D6F9 [253-262]; Q9ERD7 [253-262]; P99024 [253-262]; P68372 [253-262]; Q9CWF2 [253-262]	0	1202.64	0	214198	Shared	High	High	0.0002427	0.001427	39	79.58	K.LAVNMVPFPR.L	[253-262]	1xCarbamyl [N-Term]	Not Used
	High	[R].ISEQFTAMFR.[R]	1xCarbamyl [N-Term]	Q7TMM9 1xCarbamyl [N-Term]; Q9D6F9 1xCarbamyl [N-Term]; Q9ERD7 1xCarbamyl [N-Term]; P99024 1xCarbamyl [N-Term]; P68372 1xCarbamyl [N-Term]; Q9CWF2 1xCarbamyl [N-Term]	0.00211528	0.000344215	6	6	1	Q7TMM9; Q9D6F9; Q9ERD7; P99024; P68372; Q9CWF2	Q7TMM9 [381-390]; Q9D6F9 [381-390]; Q9ERD7 [381-390]; P99024 [381-390]; P68372 [381-390]; Q9CWF2 [381-390]	0	1272.6	0	519087	Shared	High	High	0.0002712	0.00181	38	96.47	R.ISEQFTAMFR.R	[381-390]	1xCarbamyl [N-Term]	Not Used
	High	[K].RISEQFTAMFR.[R]			0.0059277	0.000765855	6	6	1	Q7TMM9; Q9D6F9; Q9ERD7; P99024; P68372; Q9CWF2	Q7TMM9 [380-390]; Q9D6F9 [380-390]; Q9ERD7 [380-390]; P99024 [380-390]; P68372 [380-390]; Q9CWF2 [380-390]	1	1385.7	0	762261	Shared	High	High	0.0006551	0.005261	45	66.82	K.RISEQFTAMFR.R	[380-390]		Not Used
	High	[K].MAVTFIGNSTAIQELFK.[R]	1xOxidation [M1]		0.010834	0.00124883	1	1	1	P99024	P99024 [363-379]	0	1885.97	0	211258		High	High	0.001056	0.009906	12	94.27	K.MAVTFIGNSTAIQELFK.R	[363-379]		Used
	High	[K].NMMAACDPR.[H]	1xCarbamidomethyl [C6]		0.0223211	0.00199815	6	7	2	Q7TMM9; Q9D6F9; Q9ERD7; P99024; P68372; Q9CWF2	Q7TMM9 [298-306]; Q9D6F9 [298-306]; Q9ERD7 [298-306]; P99024 [298-306]; P68372 [298-306]; Q9CWF2 [298-306]	0	1065.43	0	40605880	Shared	High	High	0.001888	0.02089	41	36.89	K.NMMAACDPR.H	[298-306]		Not Used
	High	[R].LHFFMPGFAPLTSR.[G]			0.0226882	0.00204577	5	5	2	Q7TMM9; Q9D6F9; P99024; P68372; Q9CWF2	Q7TMM9 [263-276]; Q9D6F9 [263-276]; P99024 [263-276]; P68372 [263-276]; Q9CWF2 [263-276]	0	1620.84	0	404178	Shared	High	High	0.001923	0.02123	19	88.3	R.LHFFMPGFAPLTSR.G	[263-276]		Not Used
	High	[K].NMMAACDPR.[H]	1xCarbamidomethyl [C6]; 1xCarbamyl [N-Term]	Q7TMM9 1xCarbamyl [N-Term]; Q9D6F9 1xCarbamyl [N-Term]; Q9ERD7 1xCarbamyl [N-Term]; P99024 1xCarbamyl [N-Term]; P68372 1xCarbamyl [N-Term]; Q9CWF2 1xCarbamyl [N-Term]	0.0252327	0.00217751	6	7	1	Q7TMM9; Q9D6F9; Q9ERD7; P99024; P68372; Q9CWF2	Q7TMM9 [298-306]; Q9D6F9 [298-306]; Q9ERD7 [298-306]; P99024 [298-306]; P68372 [298-306]; Q9CWF2 [298-306]	0	1108.43	0	410130	Shared	High	High	0.002025	0.02371	22	47.34	K.NMMAACDPR.H	[298-306]	1xCarbamyl [N-Term]	Not Used
	High	[R].YLTVAAVFR.[G]	1xCarbamyl [N-Term]	Q9D6F9 1xCarbamyl [N-Term]; P99024 1xCarbamyl [N-Term]; P68372 1xCarbamyl [N-Term]	0.0278429	0.00227585	3	3	1	Q9D6F9; P99024; P68372	Q9D6F9 [310-318]; P99024 [310-318]; P68372 [310-318]	0	1082.6	0	189941	Shared	High	High	0.002142	0.02625	22	98.17	R.YLTVAAVFR.G	[310-318]	1xCarbamyl [N-Term]	Not Used
	High	[K].NMMAACDPR.[H]	1xCarbamidomethyl [C6]; 2xOxidation [M2; M3]		0.0273894	0.00227585	6	7	7	Q7TMM9; Q9D6F9; Q9ERD7; P99024; P68372; Q9CWF2	Q7TMM9 [298-306]; Q9D6F9 [298-306]; Q9ERD7 [298-306]; P99024 [298-306]; P68372 [298-306]; Q9CWF2 [298-306]	0	1097.42	1	1.707e+06	Shared	High	High	0.003001	0.03458	33	36.87	K.NMMAACDPR.H	[298-306]		Not Used
	Medium	[R].MSMKEVDEQMLNVQNK.[N]	1xGG [K4]		0.240368	0.0173153	4	4	1	Q7TMM9; P99024; P68372; Q9CWF2	Q7TMM9 [321-336]; P99024 [321-336]; P68372 [321-336]; Q9CWF2 [321-336]	1	2037.94	0	167487	Shared	Medium	Medium	0.01771	0.2375	8	35.75	R.MSMKEVDEQMLNVQNK.N	[321-336]		Not Used
	Medium	[R].FPGQLNADLRK.[L]	1xCarbamyl [N-Term]	Q7TMM9 1xCarbamyl [N-Term]; Q9D6F9 1xCarbamyl [N-Term]; Q9ERD7 1xCarbamyl [N-Term]; P99024 1xCarbamyl [N-Term]; P68372 1xCarbamyl [N-Term]; Q9CWF2 1xCarbamyl [N-Term]	0.249794	0.0179341	6	8	1	Q7TMM9; Q9D6F9; Q9ERD7; P99024; P68372; Q9CWF2	Q7TMM9 [242-252]; Q9D6F9 [242-252]; Q9ERD7 [242-252]; P99024 [242-252]; P68372 [242-252]; Q9CWF2 [242-252]	1	1301.7	0	299425	Shared	Medium	Medium	0.01849	0.2472	27	65.47	R.FPGQLNADLRK.L	[242-252]	1xCarbamyl [N-Term]	Not Used
Master Protein	Q7TMM9	Tubulin beta-2A chain OS=Mus musculus OX=10090 GN=Tubb2a PE=1 SV=1	75	31	267	2	1	445	49.9	4.89	6196	31	56	9.18068e+08	High
	Confidence	Annotated Sequence	Modifications	Modifications in Master Proteins	Qvality PEP	Qvality q-value	# Protein Groups	# Proteins	# PSMs	Master Protein Accessions	Positions in Master Proteins	# Missed Cleavages	Theo. MH+ [Da]	# Razor Quan Results	Abundance: F1: Sample	Quan Info	Found in Sample: [S1] F1: Sample	Confidence (by Search Engine): A2 Mascot	Percolator q-Value (by Search Engine): A2 Mascot	Percolator PEP (by Search Engine): A2 Mascot	Ions Score (by Search Engine): A2 Mascot	Top Apex RT [min]	Sequence in Protein	Positions in Protein	Peptide Group Modifications in Protein	Quan Usage
	High	[K].LAVNMVPFPR.[L]	1xOxidation [M5]		3.25278e-06	0	6	8	11	Q7TMM9; Q9D6F9; Q9ERD7; P99024; P68372; Q9CWF2	Q7TMM9 [253-262]; Q9D6F9 [253-262]; Q9ERD7 [253-262]; P99024 [253-262]; P68372 [253-262]; Q9CWF2 [253-262]	0	1159.63	0	5.93539e+06	Shared	High	High	0	3.704e-06	77	65.18	K.LAVNMVPFPR.L	[253-262]		Used
	High	[K].LAVNMVPFPR.[L]			0.000147504	0	6	8	1	Q7TMM9; Q9D6F9; Q9ERD7; P99024; P68372; Q9CWF2	Q7TMM9 [253-262]; Q9D6F9 [253-262]; Q9ERD7 [253-262]; P99024 [253-262]; P68372 [253-262]; Q9CWF2 [253-262]	0	1143.63	0	29492038	Shared	High	High	0	0.0001125	68	74.18	K.LAVNMVPFPR.L	[253-262]		Used
	High	[K].TAVCDIPPR.[G]	1xCarbamidomethyl [C4]		0.000272867	0	5	5	10	Q7TMM9; Q9D6F9; P99024; P68372; Q9CWF2	Q7TMM9 [351-359]; Q9D6F9 [351-359]; P99024 [351-359]; P68372 [351-359]; Q9CWF2 [351-359]	0	1028.52	0	39047847	Shared	High	High	0	0.000252	58	41.03	K.TAVCDIPPR.G	[351-359]		Used
	High	[K].GHYTEGAELVDSVLDVVR.[K]			5.31158e-13	0	5	6	22	Q7TMM9; Q9ERD7; P99024; P68372; Q9CWF2	Q7TMM9 [104-121]; Q9ERD7 [104-121]; P99024 [104-121]; P68372 [104-121]; Q9CWF2 [104-121]	0	1958.98	0	3.412e+07	Shared	High	High	0	1.871e-13	100	92.17	K.GHYTEGAELVDSVLDVVR.K	[104-121]		Used
	High	[K].GHYTEGAELVDSVLDVVR.[K]	1xCarbamyl [N-Term]	Q7TMM9 1xCarbamyl [N-Term]; Q9ERD7 1xCarbamyl [N-Term]; P99024 1xCarbamyl [N-Term]; P68372 1xCarbamyl [N-Term]; Q9CWF2 1xCarbamyl [N-Term]	9.65865e-12	0	5	6	6	Q7TMM9; Q9ERD7; P99024; P68372; Q9CWF2	Q7TMM9 [104-121]; Q9ERD7 [104-121]; P99024 [104-121]; P68372 [104-121]; Q9CWF2 [104-121]	0	2001.99	0	1.49509e+06	Shared	High	High	0	3.821e-12	96	102.28	K.GHYTEGAELVDSVLDVVR.K	[104-121]	1xCarbamyl [N-Term]	Used
	High	[K].GHYTEGAELVDSVLDVVRK.[E]			3.04112e-12	0	5	6	10	Q7TMM9; Q9ERD7; P99024; P68372; Q9CWF2	Q7TMM9 [104-122]; Q9ERD7 [104-122]; P99024 [104-122]; P68372 [104-122]; Q9CWF2 [104-122]	1	2087.08	0	1.79987e+07	Shared	High	High	0	1.144e-12	76	87.04	K.GHYTEGAELVDSVLDVVRK.E	[104-122]		Used
	High	[K].GHYTEGAELVDSVLDVVRK.[E]	1xCarbamyl [N-Term]	Q7TMM9 1xCarbamyl [N-Term]; Q9ERD7 1xCarbamyl [N-Term]; P99024 1xCarbamyl [N-Term]; P68372 1xCarbamyl [N-Term]; Q9CWF2 1xCarbamyl [N-Term]	1.07321e-05	0	5	6	4	Q7TMM9; Q9ERD7; P99024; P68372; Q9CWF2	Q7TMM9 [104-122]; Q9ERD7 [104-122]; P99024 [104-122]; P68372 [104-122]; Q9CWF2 [104-122]	1	2130.08	0	1.41946e+06	Shared	High	High	3.47e-05	0.0005782	54	96.14	K.GHYTEGAELVDSVLDVVRK.E	[104-122]	1xCarbamyl [N-Term]	Used
	High	[R].KLAVNMVPFPR.[L]			3.70528e-05	0	6	8	2	Q7TMM9; Q9D6F9; Q9ERD7; P99024; P68372; Q9CWF2	Q7TMM9 [252-262]; Q9D6F9 [252-262]; Q9ERD7 [252-262]; P99024 [252-262]; P68372 [252-262]; Q9CWF2 [252-262]	1	1271.73	0	5505495	Shared	High	High	0	2.672e-05	45	66.94	R.KLAVNMVPFPR.L	[252-262]		Used
	High	[R].KLAVNMVPFPR.[L]	1xOxidation [M6]		9.70001e-05	0	6	8	3	Q7TMM9; Q9D6F9; Q9ERD7; P99024; P68372; Q9CWF2	Q7TMM9 [252-262]; Q9D6F9 [252-262]; Q9ERD7 [252-262]; P99024 [252-262]; P68372 [252-262]; Q9CWF2 [252-262]	1	1287.72	0	616945	Shared	High	High	0	7.29e-05	56	58.07	R.KLAVNMVPFPR.L	[252-262]		Used
	High	[R].KESESCDCLQGFQLTHSLGGGTGSGMGTLLISK.[I]	2xCarbamidomethyl [C6; C8]		1.89604e-10	0	2	2	2	Q7TMM9; Q9CWF2	Q7TMM9 [122-154]; Q9CWF2 [122-154]	1	3455.62	0	4.47881e+06	Shared	High	High	0	8.456e-11	64	80.37	R.KESESCDCLQGFQLTHSLGGGTGSGMGTLLISK.I	[122-154]		Used
	High	[R].KESESCDCLQGFQLTHSLGGGTGSGMGTLLISK.[I]	2xCarbamidomethyl [C6; C8]; 1xOxidation [M26]		1.39206e-05	0	2	2	1	Q7TMM9; Q9CWF2	Q7TMM9 [122-154]; Q9CWF2 [122-154]	1	3471.62	0	564022	Shared	High	High	0	9.661e-06	45	74.08	R.KESESCDCLQGFQLTHSLGGGTGSGMGTLLISK.I	[122-154]		Used
	High	[-].MREIVHIQAGQCGNQIGAK.[F]	1xCarbamidomethyl [C12]		5.41e-10	0	6	6	8	Q7TMM9; Q9D6F9; Q9ERD7; P99024; P68372; Q9CWF2	Q7TMM9 [1-19]; Q9D6F9 [1-19]; Q9ERD7 [1-19]; P99024 [1-19]; P68372 [1-19]; Q9CWF2 [1-19]	1	2110.06	0	1.92924e+07	Shared	High	High	0	2.51e-10	65	49.48	-.MREIVHIQAGQCGNQIGAK.F	[1-19]		Used
	High	[-].MREIVHIQAGQCGNQIGAK.[F]	1xCarbamidomethyl [C12]; 1xOxidation [M1]		1.04e-06	0	6	6	8	Q7TMM9; Q9D6F9; Q9ERD7; P99024; P68372; Q9CWF2	Q7TMM9 [1-19]; Q9D6F9 [1-19]; Q9ERD7 [1-19]; P99024 [1-19]; P68372 [1-19]; Q9CWF2 [1-19]	1	2126.06	0	2.46817e+06	Shared	High	High	0	6.534e-07	58	44.77	-.MREIVHIQAGQCGNQIGAK.F	[1-19]		Used
	High	[K].MSATFIGNSTAIQELFK.[R]			5.37423e-09	0	3	3	4	Q7TMM9; P68372; Q9CWF2	Q7TMM9 [363-379]; P68372 [363-379]; Q9CWF2 [363-379]	0	1857.94	0		No Quan Values	High	High	0	2.735e-09	70	94.24	K.MSATFIGNSTAIQELFK.R	[363-379]		Not Used
	High	[K].MSATFIGNSTAIQELFK.[R]	1xOxidation [M1]		1.46164e-10	0	3	3	6	Q7TMM9; P68372; Q9CWF2	Q7TMM9 [363-379]; P68372 [363-379]; Q9CWF2 [363-379]	0	1873.94	1	4.36156e+06	Shared	High	High	0	6.446e-11	83	92.39	K.MSATFIGNSTAIQELFK.R	[363-379]		Used
	High	[K].MSATFIGNSTAIQELFKR.[I]			5.00122e-12	0	3	3	3	Q7TMM9; P68372; Q9CWF2	Q7TMM9 [363-380]; P68372 [363-380]; Q9CWF2 [363-380]	1	2014.04	0		No Quan Values	High	High	0	1.927e-12	84	87.72	K.MSATFIGNSTAIQELFKR.I	[363-380]		Not Used
	High	[K].MSATFIGNSTAIQELFKR.[I]	1xOxidation [M1]		8.39406e-07	0	3	3	4	Q7TMM9; P68372; Q9CWF2	Q7TMM9 [363-380]; P68372 [363-380]; Q9CWF2 [363-380]	1	2030.04	2	1.31056e+06	Shared	High	High	0	6.681e-06	65	85.75	K.MSATFIGNSTAIQELFKR.I	[363-380]		Used
	High	[R].SGPFGQIFRPDNFVFGQSGAGNNWAK.[G]			0.000116479	0	5	5	2	Q7TMM9; Q9D6F9; P99024; P68372; Q9CWF2	Q7TMM9 [78-103]; Q9D6F9 [78-103]; P99024 [78-103]; P68372 [78-103]; Q9CWF2 [78-103]	0	2798.34	0	591589	Shared	High	High	0.0001636	0.000989	14	91.47	R.SGPFGQIFRPDNFVFGQSGAGNNWAK.G	[78-103]		Used
	High	[M].REIVHIQAGQCGNQIGAK.[F]	1xCarbamidomethyl [C11]		7.42665e-07	0	6	6	2	Q7TMM9; Q9D6F9; Q9ERD7; P99024; P68372; Q9CWF2	Q7TMM9 [2-19]; Q9D6F9 [2-19]; Q9ERD7 [2-19]; P99024 [2-19]; P68372 [2-19]; Q9CWF2 [2-19]	1	1979.02	0	6584723	Shared	High	High	0	4.604e-07	40	43.49	M.REIVHIQAGQCGNQIGAK.F	[2-19]		Used
	High	[K].NSSYFVEWIPNNVK.[TV]			4.76451e-07	0	6	7	4	Q7TMM9; Q9D6F9; Q9ERD7; P99024; P68372; Q9CWF2	Q7TMM9 [337-350]; Q9D6F9 [337-350]; Q9ERD7 [337-350]; P99024 [337-350]; P68372 [337-350]; Q9CWF2 [337-350]	0	1696.83	0	7.29824e+07	Shared	High	High	0	2.882e-07	66	82.26	K.NSSYFVEWIPNNVK.T	[337-350]		Used
	High	[R].INVYYNEAAGNK.[Y]			9.34338e-07	0	1	1	2	Q7TMM9	Q7TMM9 [47-58]	0	1355.66	0	55716040		High	High	0	5.816e-07	66	47.22	R.INVYYNEAAGNK.Y	[47-58]		Used
	High	[R].INVYYNEAAGNKYVPR.[A]			1.70686e-08	0	1	1	2	Q7TMM9	Q7TMM9 [47-62]	1	1870.94	0	3.90517e+06		High	High	0	9.059e-09	72	57.11	R.INVYYNEAAGNKYVPR.A	[47-62]		Used
	High	[K].IREEYPDR.[I]	1xCarbamyl [N-Term]	Q7TMM9 1xCarbamyl [N-Term]; P99024 1xCarbamyl [N-Term]; P68372 1xCarbamyl [N-Term]; Q9CWF2 1xCarbamyl [N-Term]	0.000435625	0	4	6	2	Q7TMM9; P99024; P68372; Q9CWF2	Q7TMM9 [155-162]; P99024 [155-162]; P68372 [155-162]; Q9CWF2 [155-162]	1	1120.54	0	1.15575e+07	Shared	High	High	0	0.0003462	48	42.21	K.IREEYPDR.I	[155-162]	1xCarbamyl [N-Term]	Used
	High	[R].IMNTFSVMPSPK.[V]	1xOxidation [M]		3.05961e-06	0	2	3	8	Q7TMM9; Q9CWF2	Q7TMM9 [163-174]; Q9CWF2 [163-174]	0	1367.67	0	5.51776e+06	Shared	High	High	0	2.006e-06	72	60.6	R.IMNTFSVMPSPK.V	[163-174]		Used
	High	[R].ISEQFTAMFR.[R]			5.51533e-06	0	6	6	2	Q7TMM9; Q9D6F9; Q9ERD7; P99024; P68372; Q9CWF2	Q7TMM9 [381-390]; Q9D6F9 [381-390]; Q9ERD7 [381-390]; P99024 [381-390]; P68372 [381-390]; Q9CWF2 [381-390]	0	1229.6	0	35275400	Shared	High	High	0	3.693e-06	81	72.4	R.ISEQFTAMFR.R	[381-390]		Used
	High	[R].ISEQFTAMFR.[R]	1xOxidation [M8]		1.75118e-05	0	6	6	9	Q7TMM9; Q9D6F9; Q9ERD7; P99024; P68372; Q9CWF2	Q7TMM9 [381-390]; Q9D6F9 [381-390]; Q9ERD7 [381-390]; P99024 [381-390]; P68372 [381-390]; Q9CWF2 [381-390]	0	1245.59	0	1.01634e+07	Shared	High	High	0	2.005e-05	54	60.16	R.ISEQFTAMFR.R	[381-390]		Used
	High	[K].LTTPTYGDLNHLVSATMSGVTTCLR.[F]	1xCarbamidomethyl [C23]		8.48898e-11	0	5	5	17	Q7TMM9; Q9D6F9; P99024; P68372; Q9CWF2	Q7TMM9 [217-241]; Q9D6F9 [217-241]; P99024 [217-241]; P68372 [217-241]; Q9CWF2 [217-241]	0	2708.34	0	3.25114e+06	Shared	High	High	0	6.354e-11	89	98.51	K.LTTPTYGDLNHLVSATMSGVTTCLR.F	[217-241]		Used
	High	[K].ESESCDCLQGFQLTHSLGGGTGSGMGTLLISK.[I]	2xCarbamidomethyl [C5; C7]; 1xCarbamyl [N-Term]	Q7TMM9 1xCarbamyl [N-Term]; Q9CWF2 1xCarbamyl [N-Term]	0.000201468	0	2	2	1	Q7TMM9; Q9CWF2	Q7TMM9 [123-154]; Q9CWF2 [123-154]	0	3370.53	0	219341	Shared	High	High	0	0.000156	26	90.35	K.ESESCDCLQGFQLTHSLGGGTGSGMGTLLISK.I	[123-154]	1xCarbamyl [N-Term]	Used
	High	[K].ESESCDCLQGFQLTHSLGGGTGSGMGTLLISK.[I]	2xCarbamidomethyl [C5; C7]; 1xOxidation [M25]		8.33732e-06	0	2	2	3	Q7TMM9; Q9CWF2	Q7TMM9 [123-154]; Q9CWF2 [123-154]	0	3343.52	0	1.61956e+06	Shared	High	High	0	5.681e-06	15	78.75	K.ESESCDCLQGFQLTHSLGGGTGSGMGTLLISK.I	[123-154]		Used
	High	[K].ESESCDCLQGFQLTHSLGGGTGSGMGTLLISK.[I]	2xCarbamidomethyl [C5; C7]		7.6187e-12	0	2	2	2	Q7TMM9; Q9CWF2	Q7TMM9 [123-154]; Q9CWF2 [123-154]	0	3327.53	1	13084384	Shared	High	High	0	2.979e-12	70	85.14	K.ESESCDCLQGFQLTHSLGGGTGSGMGTLLISK.I	[123-154]		Used
	High	[R].EIVHIQAGQCGNQIGAK.[F]	1xCarbamidomethyl [C10]		1.98513e-10	0	6	6	8	Q7TMM9; Q9D6F9; Q9ERD7; P99024; P68372; Q9CWF2	Q7TMM9 [3-19]; Q9D6F9 [3-19]; Q9ERD7 [3-19]; P99024 [3-19]; P68372 [3-19]; Q9CWF2 [3-19]	0	1822.92	0	67738421	Shared	High	High	0	8.809e-11	77	48.58	R.EIVHIQAGQCGNQIGAK.F	[3-19]		Used
	High	[R].EIVHIQAGQCGNQIGAK.[F]	1xCarbamidomethyl [C10]; 1xCarbamyl [N-Term]	Q7TMM9 1xCarbamyl [N-Term]; Q9D6F9 1xCarbamyl [N-Term]; Q9ERD7 1xCarbamyl [N-Term]; P99024 1xCarbamyl [N-Term]; P68372 1xCarbamyl [N-Term]; Q9CWF2 1xCarbamyl [N-Term]	8.95615e-11	0	6	6	8	Q7TMM9; Q9D6F9; Q9ERD7; P99024; P68372; Q9CWF2	Q7TMM9 [3-19]; Q9D6F9 [3-19]; Q9ERD7 [3-19]; P99024 [3-19]; P68372 [3-19]; Q9CWF2 [3-19]	0	1865.93	0	6.82948e+06	Shared	High	High	0	3.854e-11	81	58.03	R.EIVHIQAGQCGNQIGAK.F	[3-19]	1xCarbamyl [N-Term]	Used
	High	[R].FPGQLNADLRK.[L]			8.27377e-06	0	6	8	2	Q7TMM9; Q9D6F9; Q9ERD7; P99024; P68372; Q9CWF2	Q7TMM9 [242-252]; Q9D6F9 [242-252]; Q9ERD7 [242-252]; P99024 [242-252]; P68372 [242-252]; Q9CWF2 [242-252]	1	1258.69	0	939262	Shared	High	High	0	5.643e-06	49	51.18	R.FPGQLNADLRK.L	[242-252]		Used
	High	[R].FPGQLNADLR.[K]	1xCarbamyl [N-Term]	Q7TMM9 1xCarbamyl [N-Term]; Q9D6F9 1xCarbamyl [N-Term]; Q9ERD7 1xCarbamyl [N-Term]; P99024 1xCarbamyl [N-Term]; P68372 1xCarbamyl [N-Term]; Q9CWF2 1xCarbamyl [N-Term]	0.000134623	0	6	8	1	Q7TMM9; Q9D6F9; Q9ERD7; P99024; P68372; Q9CWF2	Q7TMM9 [242-251]; Q9D6F9 [242-251]; Q9ERD7 [242-251]; P99024 [242-251]; P68372 [242-251]; Q9CWF2 [242-251]	0	1173.6	0	768850	Shared	High	High	0	0.000102	47	74.92	R.FPGQLNADLR.K	[242-251]	1xCarbamyl [N-Term]	Used
	High	[R].FPGQLNADLR.[K]			3.45814e-06	0	6	8	4	Q7TMM9; Q9D6F9; Q9ERD7; P99024; P68372; Q9CWF2	Q7TMM9 [242-251]; Q9D6F9 [242-251]; Q9ERD7 [242-251]; P99024 [242-251]; P68372 [242-251]; Q9CWF2 [242-251]	0	1130.6	0	5984625	Shared	High	High	0	2.266e-06	61	59	R.FPGQLNADLR.K	[242-251]		Used
	High	[K].FWEVISDEHGIDPTGSYHGDSDLQLER.[I]	1xCarbamyl [N-Term]	Q7TMM9 1xCarbamyl [N-Term]; Q9CWF2 1xCarbamyl [N-Term]	5.99667e-05	0	2	2	2	Q7TMM9; Q9CWF2	Q7TMM9 [20-46]; Q9CWF2 [20-46]	0	3145.41	0	403519	Shared	High	High	0	4.396e-05	19	95.55	K.FWEVISDEHGIDPTGSYHGDSDLQLER.I	[20-46]	1xCarbamyl [N-Term]	Used
	High	[K].FWEVISDEHGIDPTGSYHGDSDLQLER.[I]			7.40407e-10	0	2	2	4	Q7TMM9; Q9CWF2	Q7TMM9 [20-46]; Q9CWF2 [20-46]	0	3102.41	0	4.38588e+07	Shared	High	High	0	6.895e-06	45	77.27	K.FWEVISDEHGIDPTGSYHGDSDLQLER.I	[20-46]		Used
	High	[K].EVDEQMLNVQNK.[N]	1xCarbamyl [N-Term]	Q7TMM9 1xCarbamyl [N-Term]; P99024 1xCarbamyl [N-Term]; P68372 1xCarbamyl [N-Term]; Q9CWF2 1xCarbamyl [N-Term]	0.000105489	0	4	4	1	Q7TMM9; P99024; P68372; Q9CWF2	Q7TMM9 [325-336]; P99024 [325-336]; P68372 [325-336]; Q9CWF2 [325-336]	0	1489.7	0	681060	Shared	High	High	0	7.965e-05	44	61.58	K.EVDEQMLNVQNK.N	[325-336]	1xCarbamyl [N-Term]	Used
	High	[K].EVDEQMLNVQNK.[N]	1xOxidation [M6]		7.26456e-06	0	4	4	15	Q7TMM9; P99024; P68372; Q9CWF2	Q7TMM9 [325-336]; P99024 [325-336]; P68372 [325-336]; Q9CWF2 [325-336]	0	1462.68	0	1.35244e+07	Shared	High	High	0	4.911e-06	59	40.17	K.EVDEQMLNVQNK.N	[325-336]		Used
	High	[K].EVDEQMLNVQNK.[N]			5.55563e-05	0	4	4	1	Q7TMM9; P99024; P68372; Q9CWF2	Q7TMM9 [325-336]; P99024 [325-336]; P68372 [325-336]; Q9CWF2 [325-336]	0	1446.69	0	71519328	Shared	High	High	0	4.061e-05	47	50.92	K.EVDEQMLNVQNK.N	[325-336]		Used
	High	[R].ALTVPELTQQMFDSK.[N]			6.82704e-07	0	2	2	5	Q7TMM9; Q9CWF2	Q7TMM9 [283-297]; Q9CWF2 [283-297]	0	1707.86	1	3.39798e+07	Shared	High	High	0	4.649e-06	64	85.14	R.ALTVPELTQQMFDSK.N	[283-297]		Used
	High	[R].ALTVPELTQQMFDSK.[N]	1xOxidation [M11]		6.9856e-07	0	2	2	15	Q7TMM9; Q9CWF2	Q7TMM9 [283-297]; Q9CWF2 [283-297]	0	1723.86	0	3.65689e+06	Shared	High	High	0	4.315e-07	43	70.62	R.ALTVPELTQQMFDSK.N	[283-297]		Used
	High	[R].ALTVPELTQQMFDSK.[N]	1xCarbamyl [N-Term]	Q7TMM9 1xCarbamyl [N-Term]; Q9CWF2 1xCarbamyl [N-Term]	3.01314e-06	0	2	2	1	Q7TMM9; Q9CWF2	Q7TMM9 [283-297]; Q9CWF2 [283-297]	0	1750.87	0	860200	Shared	High	High	0	1.964e-06	54	100.02	R.ALTVPELTQQMFDSK.N	[283-297]	1xCarbamyl [N-Term]	Used
	High	[R].AILVDLEPGTMDSVR.[S]			2.11262e-09	0	4	4	3	Q7TMM9; Q9ERD7; P99024; Q9CWF2	Q7TMM9 [63-77]; Q9ERD7 [63-77]; P99024 [63-77]; Q9CWF2 [63-77]	0	1615.84	0	7.44806e+07	Shared	High	High	0	1.034e-09	75	76.97	R.AILVDLEPGTMDSVR.S	[63-77]		Used
	High	[R].AILVDLEPGTMDSVR.[S]	1xOxidation [M11]		7.14062e-08	0	4	4	12	Q7TMM9; Q9ERD7; P99024; Q9CWF2	Q7TMM9 [63-77]; Q9ERD7 [63-77]; P99024 [63-77]; Q9CWF2 [63-77]	0	1631.83	0	1.78972e+07	Shared	High	High	0	4.003e-08	67	69.54	R.AILVDLEPGTMDSVR.S	[63-77]		Used
	High	[R].AILVDLEPGTMDSVR.[S]	1xCarbamyl [N-Term]	Q7TMM9 1xCarbamyl [N-Term]; Q9ERD7 1xCarbamyl [N-Term]; P99024 1xCarbamyl [N-Term]; Q9CWF2 1xCarbamyl [N-Term]	2.85597e-06	0	4	4	1	Q7TMM9; Q9ERD7; P99024; Q9CWF2	Q7TMM9 [63-77]; Q9ERD7 [63-77]; P99024 [63-77]; Q9CWF2 [63-77]	0	1658.84	0	1165707	Shared	High	High	0	1.855e-06	71	95.36	R.AILVDLEPGTMDSVR.S	[63-77]	1xCarbamyl [N-Term]	Used
	High	[R].AILVDLEPGTMDSVR.[S]	1xCarbamyl [N-Term]; 1xOxidation [M11]	Q7TMM9 1xCarbamyl [N-Term]; Q9ERD7 1xCarbamyl [N-Term]; P99024 1xCarbamyl [N-Term]; Q9CWF2 1xCarbamyl [N-Term]	0.000161609	0	4	4	3	Q7TMM9; Q9ERD7; P99024; Q9CWF2	Q7TMM9 [63-77]; Q9ERD7 [63-77]; P99024 [63-77]; Q9CWF2 [63-77]	0	1674.84	0	387088	Shared	High	High	0	0.0001241	38	87.95	R.AILVDLEPGTMDSVR.S	[63-77]	1xCarbamyl [N-Term]	Used
	High	[K].IREEYPDR.[I]			0.000972348	0.000167019	4	6	2	Q7TMM9; P99024; P68372; Q9CWF2	Q7TMM9 [155-162]; P99024 [155-162]; P68372 [155-162]; Q9CWF2 [155-162]	1	1077.53	0	106878732	Shared	High	High	0.0001317	0.0008004	53	28.95	K.IREEYPDR.I	[155-162]		Used
	High	[K].NMMAACDPR.[H]	1xCarbamidomethyl [C6]; 1xOxidation [M]		0.00141082	0.000278345	6	7	16	Q7TMM9; Q9D6F9; Q9ERD7; P99024; P68372; Q9CWF2	Q7TMM9 [298-306]; Q9D6F9 [298-306]; Q9ERD7 [298-306]; P99024 [298-306]; P68372 [298-306]; Q9CWF2 [298-306]	0	1081.42	0	2.3173e+07	Shared	High	High	0.0003461	0.002437	64	27.96	K.NMMAACDPR.H	[298-306]		Used
	High	[K].LAVNMVPFPR.[L]	1xCarbamyl [N-Term]; 1xOxidation [M5]	Q7TMM9 1xCarbamyl [N-Term]; Q9D6F9 1xCarbamyl [N-Term]; Q9ERD7 1xCarbamyl [N-Term]; P99024 1xCarbamyl [N-Term]; P68372 1xCarbamyl [N-Term]; Q9CWF2 1xCarbamyl [N-Term]	0.00169097	0.000308496	6	8	1	Q7TMM9; Q9D6F9; Q9ERD7; P99024; P68372; Q9CWF2	Q7TMM9 [253-262]; Q9D6F9 [253-262]; Q9ERD7 [253-262]; P99024 [253-262]; P68372 [253-262]; Q9CWF2 [253-262]	0	1202.64	0	214198	Shared	High	High	0.0002427	0.001427	39	79.58	K.LAVNMVPFPR.L	[253-262]	1xCarbamyl [N-Term]	Used
	High	[R].ISEQFTAMFR.[R]	1xCarbamyl [N-Term]	Q7TMM9 1xCarbamyl [N-Term]; Q9D6F9 1xCarbamyl [N-Term]; Q9ERD7 1xCarbamyl [N-Term]; P99024 1xCarbamyl [N-Term]; P68372 1xCarbamyl [N-Term]; Q9CWF2 1xCarbamyl [N-Term]	0.00211528	0.000344215	6	6	1	Q7TMM9; Q9D6F9; Q9ERD7; P99024; P68372; Q9CWF2	Q7TMM9 [381-390]; Q9D6F9 [381-390]; Q9ERD7 [381-390]; P99024 [381-390]; P68372 [381-390]; Q9CWF2 [381-390]	0	1272.6	0	519087	Shared	High	High	0.0002712	0.00181	38	96.47	R.ISEQFTAMFR.R	[381-390]	1xCarbamyl [N-Term]	Used
	High	[R].YLTVAAIFR.[G]			0.0034552	0.000499803	2	2	1	Q7TMM9; Q9CWF2	Q7TMM9 [310-318]; Q9CWF2 [310-318]	0	1053.61	0	9445663	Shared	High	High	0.0004219	0.003011	40	81.09	R.YLTVAAIFR.G	[310-318]		Used
	High	[K].RISEQFTAMFR.[R]			0.0059277	0.000765855	6	6	1	Q7TMM9; Q9D6F9; Q9ERD7; P99024; P68372; Q9CWF2	Q7TMM9 [380-390]; Q9D6F9 [380-390]; Q9ERD7 [380-390]; P99024 [380-390]; P68372 [380-390]; Q9CWF2 [380-390]	1	1385.7	0	762261	Shared	High	High	0.0006551	0.005261	45	66.82	K.RISEQFTAMFR.R	[380-390]		Used
	High	[R].IMNTFSVMPSPK.[V]	1xCarbamyl [N-Term]	Q7TMM9 1xCarbamyl [N-Term]; Q9CWF2 1xCarbamyl [N-Term]	0.0102659	0.00122474	2	3	1	Q7TMM9; Q9CWF2	Q7TMM9 [163-174]; Q9CWF2 [163-174]	0	1394.68	0	230770	Shared	High	High	0.001038	0.009334	21	91.66	R.IMNTFSVMPSPK.V	[163-174]	1xCarbamyl [N-Term]	Used
	High	[K].NMMAACDPR.[H]	1xCarbamidomethyl [C6]		0.0223211	0.00199815	6	7	2	Q7TMM9; Q9D6F9; Q9ERD7; P99024; P68372; Q9CWF2	Q7TMM9 [298-306]; Q9D6F9 [298-306]; Q9ERD7 [298-306]; P99024 [298-306]; P68372 [298-306]; Q9CWF2 [298-306]	0	1065.43	0	40605880	Shared	High	High	0.001888	0.02089	41	36.89	K.NMMAACDPR.H	[298-306]		Used
	High	[R].LHFFMPGFAPLTSR.[G]			0.0226882	0.00204577	5	5	2	Q7TMM9; Q9D6F9; P99024; P68372; Q9CWF2	Q7TMM9 [263-276]; Q9D6F9 [263-276]; P99024 [263-276]; P68372 [263-276]; Q9CWF2 [263-276]	0	1620.84	0	404178	Shared	High	High	0.001923	0.02123	19	88.3	R.LHFFMPGFAPLTSR.G	[263-276]		Used
	High	[K].NMMAACDPR.[H]	1xCarbamidomethyl [C6]; 1xCarbamyl [N-Term]	Q7TMM9 1xCarbamyl [N-Term]; Q9D6F9 1xCarbamyl [N-Term]; Q9ERD7 1xCarbamyl [N-Term]; P99024 1xCarbamyl [N-Term]; P68372 1xCarbamyl [N-Term]; Q9CWF2 1xCarbamyl [N-Term]	0.0252327	0.00217751	6	7	1	Q7TMM9; Q9D6F9; Q9ERD7; P99024; P68372; Q9CWF2	Q7TMM9 [298-306]; Q9D6F9 [298-306]; Q9ERD7 [298-306]; P99024 [298-306]; P68372 [298-306]; Q9CWF2 [298-306]	0	1108.43	0	410130	Shared	High	High	0.002025	0.02371	22	47.34	K.NMMAACDPR.H	[298-306]	1xCarbamyl [N-Term]	Used
	High	[K].NMMAACDPR.[H]	1xCarbamidomethyl [C6]; 2xOxidation [M2; M3]		0.0273894	0.00227585	6	7	7	Q7TMM9; Q9D6F9; Q9ERD7; P99024; P68372; Q9CWF2	Q7TMM9 [298-306]; Q9D6F9 [298-306]; Q9ERD7 [298-306]; P99024 [298-306]; P68372 [298-306]; Q9CWF2 [298-306]	0	1097.42	1	1.707e+06	Shared	High	High	0.003001	0.03458	33	36.87	K.NMMAACDPR.H	[298-306]		Used
	Medium	[R].MSMKEVDEQMLNVQNK.[N]	1xGG [K4]		0.240368	0.0173153	4	4	1	Q7TMM9; P99024; P68372; Q9CWF2	Q7TMM9 [321-336]; P99024 [321-336]; P68372 [321-336]; Q9CWF2 [321-336]	1	2037.94	0	167487	Shared	Medium	Medium	0.01771	0.2375	8	35.75	R.MSMKEVDEQMLNVQNK.N	[321-336]		Used
	Medium	[R].FPGQLNADLRK.[L]	1xCarbamyl [N-Term]	Q7TMM9 1xCarbamyl [N-Term]; Q9D6F9 1xCarbamyl [N-Term]; Q9ERD7 1xCarbamyl [N-Term]; P99024 1xCarbamyl [N-Term]; P68372 1xCarbamyl [N-Term]; Q9CWF2 1xCarbamyl [N-Term]	0.249794	0.0179341	6	8	1	Q7TMM9; Q9D6F9; Q9ERD7; P99024; P68372; Q9CWF2	Q7TMM9 [242-252]; Q9D6F9 [242-252]; Q9ERD7 [242-252]; P99024 [242-252]; P68372 [242-252]; Q9CWF2 [242-252]	1	1301.7	0	299425	Shared	Medium	Medium	0.01849	0.2472	27	65.47	R.FPGQLNADLRK.L	[242-252]	1xCarbamyl [N-Term]	Used
Master Protein	Q9CWF2	Tubulin beta-2B chain OS=Mus musculus OX=10090 GN=Tubb2b PE=1 SV=1	75	30	264	1	1	445	49.9	4.89	6103	30	0	394851	High
	Confidence	Annotated Sequence	Modifications	Modifications in Master Proteins	Qvality PEP	Qvality q-value	# Protein Groups	# Proteins	# PSMs	Master Protein Accessions	Positions in Master Proteins	# Missed Cleavages	Theo. MH+ [Da]	# Razor Quan Results	Abundance: F1: Sample	Quan Info	Found in Sample: [S1] F1: Sample	Confidence (by Search Engine): A2 Mascot	Percolator q-Value (by Search Engine): A2 Mascot	Percolator PEP (by Search Engine): A2 Mascot	Ions Score (by Search Engine): A2 Mascot	Top Apex RT [min]	Sequence in Protein	Positions in Protein	Peptide Group Modifications in Protein	Quan Usage
	High	[K].LAVNMVPFPR.[L]	1xOxidation [M5]		3.25278e-06	0	6	8	11	Q7TMM9; Q9D6F9; Q9ERD7; P99024; P68372; Q9CWF2	Q7TMM9 [253-262]; Q9D6F9 [253-262]; Q9ERD7 [253-262]; P99024 [253-262]; P68372 [253-262]; Q9CWF2 [253-262]	0	1159.63	0	5.93539e+06	Shared	High	High	0	3.704e-06	77	65.18	K.LAVNMVPFPR.L	[253-262]		Not Used
	High	[K].LAVNMVPFPR.[L]			0.000147504	0	6	8	1	Q7TMM9; Q9D6F9; Q9ERD7; P99024; P68372; Q9CWF2	Q7TMM9 [253-262]; Q9D6F9 [253-262]; Q9ERD7 [253-262]; P99024 [253-262]; P68372 [253-262]; Q9CWF2 [253-262]	0	1143.63	0	29492038	Shared	High	High	0	0.0001125	68	74.18	K.LAVNMVPFPR.L	[253-262]		Not Used
	High	[K].TAVCDIPPR.[G]	1xCarbamidomethyl [C4]		0.000272867	0	5	5	10	Q7TMM9; Q9D6F9; P99024; P68372; Q9CWF2	Q7TMM9 [351-359]; Q9D6F9 [351-359]; P99024 [351-359]; P68372 [351-359]; Q9CWF2 [351-359]	0	1028.52	0	39047847	Shared	High	High	0	0.000252	58	41.03	K.TAVCDIPPR.G	[351-359]		Not Used
	High	[K].GHYTEGAELVDSVLDVVR.[K]			5.31158e-13	0	5	6	22	Q7TMM9; Q9ERD7; P99024; P68372; Q9CWF2	Q7TMM9 [104-121]; Q9ERD7 [104-121]; P99024 [104-121]; P68372 [104-121]; Q9CWF2 [104-121]	0	1958.98	0	3.412e+07	Shared	High	High	0	1.871e-13	100	92.17	K.GHYTEGAELVDSVLDVVR.K	[104-121]		Not Used
	High	[K].GHYTEGAELVDSVLDVVR.[K]	1xCarbamyl [N-Term]	Q7TMM9 1xCarbamyl [N-Term]; Q9ERD7 1xCarbamyl [N-Term]; P99024 1xCarbamyl [N-Term]; P68372 1xCarbamyl [N-Term]; Q9CWF2 1xCarbamyl [N-Term]	9.65865e-12	0	5	6	6	Q7TMM9; Q9ERD7; P99024; P68372; Q9CWF2	Q7TMM9 [104-121]; Q9ERD7 [104-121]; P99024 [104-121]; P68372 [104-121]; Q9CWF2 [104-121]	0	2001.99	0	1.49509e+06	Shared	High	High	0	3.821e-12	96	102.28	K.GHYTEGAELVDSVLDVVR.K	[104-121]	1xCarbamyl [N-Term]	Not Used
	High	[K].GHYTEGAELVDSVLDVVRK.[E]			3.04112e-12	0	5	6	10	Q7TMM9; Q9ERD7; P99024; P68372; Q9CWF2	Q7TMM9 [104-122]; Q9ERD7 [104-122]; P99024 [104-122]; P68372 [104-122]; Q9CWF2 [104-122]	1	2087.08	0	1.79987e+07	Shared	High	High	0	1.144e-12	76	87.04	K.GHYTEGAELVDSVLDVVRK.E	[104-122]		Not Used
	High	[K].GHYTEGAELVDSVLDVVRK.[E]	1xCarbamyl [N-Term]	Q7TMM9 1xCarbamyl [N-Term]; Q9ERD7 1xCarbamyl [N-Term]; P99024 1xCarbamyl [N-Term]; P68372 1xCarbamyl [N-Term]; Q9CWF2 1xCarbamyl [N-Term]	1.07321e-05	0	5	6	4	Q7TMM9; Q9ERD7; P99024; P68372; Q9CWF2	Q7TMM9 [104-122]; Q9ERD7 [104-122]; P99024 [104-122]; P68372 [104-122]; Q9CWF2 [104-122]	1	2130.08	0	1.41946e+06	Shared	High	High	3.47e-05	0.0005782	54	96.14	K.GHYTEGAELVDSVLDVVRK.E	[104-122]	1xCarbamyl [N-Term]	Not Used
	High	[R].KLAVNMVPFPR.[L]			3.70528e-05	0	6	8	2	Q7TMM9; Q9D6F9; Q9ERD7; P99024; P68372; Q9CWF2	Q7TMM9 [252-262]; Q9D6F9 [252-262]; Q9ERD7 [252-262]; P99024 [252-262]; P68372 [252-262]; Q9CWF2 [252-262]	1	1271.73	0	5505495	Shared	High	High	0	2.672e-05	45	66.94	R.KLAVNMVPFPR.L	[252-262]		Not Used
	High	[R].KLAVNMVPFPR.[L]	1xOxidation [M6]		9.70001e-05	0	6	8	3	Q7TMM9; Q9D6F9; Q9ERD7; P99024; P68372; Q9CWF2	Q7TMM9 [252-262]; Q9D6F9 [252-262]; Q9ERD7 [252-262]; P99024 [252-262]; P68372 [252-262]; Q9CWF2 [252-262]	1	1287.72	0	616945	Shared	High	High	0	7.29e-05	56	58.07	R.KLAVNMVPFPR.L	[252-262]		Not Used
	High	[R].KESESCDCLQGFQLTHSLGGGTGSGMGTLLISK.[I]	2xCarbamidomethyl [C6; C8]		1.89604e-10	0	2	2	2	Q7TMM9; Q9CWF2	Q7TMM9 [122-154]; Q9CWF2 [122-154]	1	3455.62	0	4.47881e+06	Shared	High	High	0	8.456e-11	64	80.37	R.KESESCDCLQGFQLTHSLGGGTGSGMGTLLISK.I	[122-154]		Not Used
	High	[R].KESESCDCLQGFQLTHSLGGGTGSGMGTLLISK.[I]	2xCarbamidomethyl [C6; C8]; 1xOxidation [M26]		1.39206e-05	0	2	2	1	Q7TMM9; Q9CWF2	Q7TMM9 [122-154]; Q9CWF2 [122-154]	1	3471.62	0	564022	Shared	High	High	0	9.661e-06	45	74.08	R.KESESCDCLQGFQLTHSLGGGTGSGMGTLLISK.I	[122-154]		Not Used
	High	[-].MREIVHIQAGQCGNQIGAK.[F]	1xCarbamidomethyl [C12]		5.41e-10	0	6	6	8	Q7TMM9; Q9D6F9; Q9ERD7; P99024; P68372; Q9CWF2	Q7TMM9 [1-19]; Q9D6F9 [1-19]; Q9ERD7 [1-19]; P99024 [1-19]; P68372 [1-19]; Q9CWF2 [1-19]	1	2110.06	0	1.92924e+07	Shared	High	High	0	2.51e-10	65	49.48	-.MREIVHIQAGQCGNQIGAK.F	[1-19]		Not Used
	High	[-].MREIVHIQAGQCGNQIGAK.[F]	1xCarbamidomethyl [C12]; 1xOxidation [M1]		1.04e-06	0	6	6	8	Q7TMM9; Q9D6F9; Q9ERD7; P99024; P68372; Q9CWF2	Q7TMM9 [1-19]; Q9D6F9 [1-19]; Q9ERD7 [1-19]; P99024 [1-19]; P68372 [1-19]; Q9CWF2 [1-19]	1	2126.06	0	2.46817e+06	Shared	High	High	0	6.534e-07	58	44.77	-.MREIVHIQAGQCGNQIGAK.F	[1-19]		Not Used
	High	[K].MSATFIGNSTAIQELFK.[R]			5.37423e-09	0	3	3	4	Q7TMM9; P68372; Q9CWF2	Q7TMM9 [363-379]; P68372 [363-379]; Q9CWF2 [363-379]	0	1857.94	0		No Quan Values	High	High	0	2.735e-09	70	94.24	K.MSATFIGNSTAIQELFK.R	[363-379]		Not Used
	High	[K].MSATFIGNSTAIQELFK.[R]	1xOxidation [M1]		1.46164e-10	0	3	3	6	Q7TMM9; P68372; Q9CWF2	Q7TMM9 [363-379]; P68372 [363-379]; Q9CWF2 [363-379]	0	1873.94	1	4.36156e+06	Shared	High	High	0	6.446e-11	83	92.39	K.MSATFIGNSTAIQELFK.R	[363-379]		Not Used
	High	[K].MSATFIGNSTAIQELFKR.[I]			5.00122e-12	0	3	3	3	Q7TMM9; P68372; Q9CWF2	Q7TMM9 [363-380]; P68372 [363-380]; Q9CWF2 [363-380]	1	2014.04	0		No Quan Values	High	High	0	1.927e-12	84	87.72	K.MSATFIGNSTAIQELFKR.I	[363-380]		Not Used
	High	[K].MSATFIGNSTAIQELFKR.[I]	1xOxidation [M1]		8.39406e-07	0	3	3	4	Q7TMM9; P68372; Q9CWF2	Q7TMM9 [363-380]; P68372 [363-380]; Q9CWF2 [363-380]	1	2030.04	2	1.31056e+06	Shared	High	High	0	6.681e-06	65	85.75	K.MSATFIGNSTAIQELFKR.I	[363-380]		Not Used
	High	[R].SGPFGQIFRPDNFVFGQSGAGNNWAK.[G]			0.000116479	0	5	5	2	Q7TMM9; Q9D6F9; P99024; P68372; Q9CWF2	Q7TMM9 [78-103]; Q9D6F9 [78-103]; P99024 [78-103]; P68372 [78-103]; Q9CWF2 [78-103]	0	2798.34	0	591589	Shared	High	High	0.0001636	0.000989	14	91.47	R.SGPFGQIFRPDNFVFGQSGAGNNWAK.G	[78-103]		Not Used
	High	[M].REIVHIQAGQCGNQIGAK.[F]	1xCarbamidomethyl [C11]		7.42665e-07	0	6	6	2	Q7TMM9; Q9D6F9; Q9ERD7; P99024; P68372; Q9CWF2	Q7TMM9 [2-19]; Q9D6F9 [2-19]; Q9ERD7 [2-19]; P99024 [2-19]; P68372 [2-19]; Q9CWF2 [2-19]	1	1979.02	0	6584723	Shared	High	High	0	4.604e-07	40	43.49	M.REIVHIQAGQCGNQIGAK.F	[2-19]		Not Used
	High	[K].NSSYFVEWIPNNVK.[TV]			4.76451e-07	0	6	7	4	Q7TMM9; Q9D6F9; Q9ERD7; P99024; P68372; Q9CWF2	Q7TMM9 [337-350]; Q9D6F9 [337-350]; Q9ERD7 [337-350]; P99024 [337-350]; P68372 [337-350]; Q9CWF2 [337-350]	0	1696.83	0	7.29824e+07	Shared	High	High	0	2.882e-07	66	82.26	K.NSSYFVEWIPNNVK.T	[337-350]		Not Used
	High	[R].INVYYNEATGNKYVPR.[A]			3.56219e-07	0	1	1	1	Q9CWF2	Q9CWF2 [47-62]	1	1900.96	0	394851		High	High	0	2.132e-07	66	56.93	R.INVYYNEATGNKYVPR.A	[47-62]		Used
	High	[K].IREEYPDR.[I]	1xCarbamyl [N-Term]	Q7TMM9 1xCarbamyl [N-Term]; P99024 1xCarbamyl [N-Term]; P68372 1xCarbamyl [N-Term]; Q9CWF2 1xCarbamyl [N-Term]	0.000435625	0	4	6	2	Q7TMM9; P99024; P68372; Q9CWF2	Q7TMM9 [155-162]; P99024 [155-162]; P68372 [155-162]; Q9CWF2 [155-162]	1	1120.54	0	1.15575e+07	Shared	High	High	0	0.0003462	48	42.21	K.IREEYPDR.I	[155-162]	1xCarbamyl [N-Term]	Not Used
	High	[R].IMNTFSVMPSPK.[V]	1xOxidation [M]		3.05961e-06	0	2	3	8	Q7TMM9; Q9CWF2	Q7TMM9 [163-174]; Q9CWF2 [163-174]	0	1367.67	0	5.51776e+06	Shared	High	High	0	2.006e-06	72	60.6	R.IMNTFSVMPSPK.V	[163-174]		Not Used
	High	[R].ISEQFTAMFR.[R]			5.51533e-06	0	6	6	2	Q7TMM9; Q9D6F9; Q9ERD7; P99024; P68372; Q9CWF2	Q7TMM9 [381-390]; Q9D6F9 [381-390]; Q9ERD7 [381-390]; P99024 [381-390]; P68372 [381-390]; Q9CWF2 [381-390]	0	1229.6	0	35275400	Shared	High	High	0	3.693e-06	81	72.4	R.ISEQFTAMFR.R	[381-390]		Not Used
	High	[R].ISEQFTAMFR.[R]	1xOxidation [M8]		1.75118e-05	0	6	6	9	Q7TMM9; Q9D6F9; Q9ERD7; P99024; P68372; Q9CWF2	Q7TMM9 [381-390]; Q9D6F9 [381-390]; Q9ERD7 [381-390]; P99024 [381-390]; P68372 [381-390]; Q9CWF2 [381-390]	0	1245.59	0	1.01634e+07	Shared	High	High	0	2.005e-05	54	60.16	R.ISEQFTAMFR.R	[381-390]		Not Used
	High	[K].LTTPTYGDLNHLVSATMSGVTTCLR.[F]	1xCarbamidomethyl [C23]		8.48898e-11	0	5	5	17	Q7TMM9; Q9D6F9; P99024; P68372; Q9CWF2	Q7TMM9 [217-241]; Q9D6F9 [217-241]; P99024 [217-241]; P68372 [217-241]; Q9CWF2 [217-241]	0	2708.34	0	3.25114e+06	Shared	High	High	0	6.354e-11	89	98.51	K.LTTPTYGDLNHLVSATMSGVTTCLR.F	[217-241]		Not Used
	High	[K].ESESCDCLQGFQLTHSLGGGTGSGMGTLLISK.[I]	2xCarbamidomethyl [C5; C7]; 1xCarbamyl [N-Term]	Q7TMM9 1xCarbamyl [N-Term]; Q9CWF2 1xCarbamyl [N-Term]	0.000201468	0	2	2	1	Q7TMM9; Q9CWF2	Q7TMM9 [123-154]; Q9CWF2 [123-154]	0	3370.53	0	219341	Shared	High	High	0	0.000156	26	90.35	K.ESESCDCLQGFQLTHSLGGGTGSGMGTLLISK.I	[123-154]	1xCarbamyl [N-Term]	Not Used
	High	[K].ESESCDCLQGFQLTHSLGGGTGSGMGTLLISK.[I]	2xCarbamidomethyl [C5; C7]; 1xOxidation [M25]		8.33732e-06	0	2	2	3	Q7TMM9; Q9CWF2	Q7TMM9 [123-154]; Q9CWF2 [123-154]	0	3343.52	0	1.61956e+06	Shared	High	High	0	5.681e-06	15	78.75	K.ESESCDCLQGFQLTHSLGGGTGSGMGTLLISK.I	[123-154]		Not Used
	High	[K].ESESCDCLQGFQLTHSLGGGTGSGMGTLLISK.[I]	2xCarbamidomethyl [C5; C7]		7.6187e-12	0	2	2	2	Q7TMM9; Q9CWF2	Q7TMM9 [123-154]; Q9CWF2 [123-154]	0	3327.53	1	13084384	Shared	High	High	0	2.979e-12	70	85.14	K.ESESCDCLQGFQLTHSLGGGTGSGMGTLLISK.I	[123-154]		Not Used
	High	[R].EIVHIQAGQCGNQIGAK.[F]	1xCarbamidomethyl [C10]		1.98513e-10	0	6	6	8	Q7TMM9; Q9D6F9; Q9ERD7; P99024; P68372; Q9CWF2	Q7TMM9 [3-19]; Q9D6F9 [3-19]; Q9ERD7 [3-19]; P99024 [3-19]; P68372 [3-19]; Q9CWF2 [3-19]	0	1822.92	0	67738421	Shared	High	High	0	8.809e-11	77	48.58	R.EIVHIQAGQCGNQIGAK.F	[3-19]		Not Used
	High	[R].EIVHIQAGQCGNQIGAK.[F]	1xCarbamidomethyl [C10]; 1xCarbamyl [N-Term]	Q7TMM9 1xCarbamyl [N-Term]; Q9D6F9 1xCarbamyl [N-Term]; Q9ERD7 1xCarbamyl [N-Term]; P99024 1xCarbamyl [N-Term]; P68372 1xCarbamyl [N-Term]; Q9CWF2 1xCarbamyl [N-Term]	8.95615e-11	0	6	6	8	Q7TMM9; Q9D6F9; Q9ERD7; P99024; P68372; Q9CWF2	Q7TMM9 [3-19]; Q9D6F9 [3-19]; Q9ERD7 [3-19]; P99024 [3-19]; P68372 [3-19]; Q9CWF2 [3-19]	0	1865.93	0	6.82948e+06	Shared	High	High	0	3.854e-11	81	58.03	R.EIVHIQAGQCGNQIGAK.F	[3-19]	1xCarbamyl [N-Term]	Not Used
	High	[R].FPGQLNADLRK.[L]			8.27377e-06	0	6	8	2	Q7TMM9; Q9D6F9; Q9ERD7; P99024; P68372; Q9CWF2	Q7TMM9 [242-252]; Q9D6F9 [242-252]; Q9ERD7 [242-252]; P99024 [242-252]; P68372 [242-252]; Q9CWF2 [242-252]	1	1258.69	0	939262	Shared	High	High	0	5.643e-06	49	51.18	R.FPGQLNADLRK.L	[242-252]		Not Used
	High	[R].FPGQLNADLR.[K]	1xCarbamyl [N-Term]	Q7TMM9 1xCarbamyl [N-Term]; Q9D6F9 1xCarbamyl [N-Term]; Q9ERD7 1xCarbamyl [N-Term]; P99024 1xCarbamyl [N-Term]; P68372 1xCarbamyl [N-Term]; Q9CWF2 1xCarbamyl [N-Term]	0.000134623	0	6	8	1	Q7TMM9; Q9D6F9; Q9ERD7; P99024; P68372; Q9CWF2	Q7TMM9 [242-251]; Q9D6F9 [242-251]; Q9ERD7 [242-251]; P99024 [242-251]; P68372 [242-251]; Q9CWF2 [242-251]	0	1173.6	0	768850	Shared	High	High	0	0.000102	47	74.92	R.FPGQLNADLR.K	[242-251]	1xCarbamyl [N-Term]	Not Used
	High	[R].FPGQLNADLR.[K]			3.45814e-06	0	6	8	4	Q7TMM9; Q9D6F9; Q9ERD7; P99024; P68372; Q9CWF2	Q7TMM9 [242-251]; Q9D6F9 [242-251]; Q9ERD7 [242-251]; P99024 [242-251]; P68372 [242-251]; Q9CWF2 [242-251]	0	1130.6	0	5984625	Shared	High	High	0	2.266e-06	61	59	R.FPGQLNADLR.K	[242-251]		Not Used
	High	[K].FWEVISDEHGIDPTGSYHGDSDLQLER.[I]	1xCarbamyl [N-Term]	Q7TMM9 1xCarbamyl [N-Term]; Q9CWF2 1xCarbamyl [N-Term]	5.99667e-05	0	2	2	2	Q7TMM9; Q9CWF2	Q7TMM9 [20-46]; Q9CWF2 [20-46]	0	3145.41	0	403519	Shared	High	High	0	4.396e-05	19	95.55	K.FWEVISDEHGIDPTGSYHGDSDLQLER.I	[20-46]	1xCarbamyl [N-Term]	Not Used
	High	[K].FWEVISDEHGIDPTGSYHGDSDLQLER.[I]			7.40407e-10	0	2	2	4	Q7TMM9; Q9CWF2	Q7TMM9 [20-46]; Q9CWF2 [20-46]	0	3102.41	0	4.38588e+07	Shared	High	High	0	6.895e-06	45	77.27	K.FWEVISDEHGIDPTGSYHGDSDLQLER.I	[20-46]		Not Used
	High	[K].EVDEQMLNVQNK.[N]	1xCarbamyl [N-Term]	Q7TMM9 1xCarbamyl [N-Term]; P99024 1xCarbamyl [N-Term]; P68372 1xCarbamyl [N-Term]; Q9CWF2 1xCarbamyl [N-Term]	0.000105489	0	4	4	1	Q7TMM9; P99024; P68372; Q9CWF2	Q7TMM9 [325-336]; P99024 [325-336]; P68372 [325-336]; Q9CWF2 [325-336]	0	1489.7	0	681060	Shared	High	High	0	7.965e-05	44	61.58	K.EVDEQMLNVQNK.N	[325-336]	1xCarbamyl [N-Term]	Not Used
	High	[K].EVDEQMLNVQNK.[N]	1xOxidation [M6]		7.26456e-06	0	4	4	15	Q7TMM9; P99024; P68372; Q9CWF2	Q7TMM9 [325-336]; P99024 [325-336]; P68372 [325-336]; Q9CWF2 [325-336]	0	1462.68	0	1.35244e+07	Shared	High	High	0	4.911e-06	59	40.17	K.EVDEQMLNVQNK.N	[325-336]		Not Used
	High	[K].EVDEQMLNVQNK.[N]			5.55563e-05	0	4	4	1	Q7TMM9; P99024; P68372; Q9CWF2	Q7TMM9 [325-336]; P99024 [325-336]; P68372 [325-336]; Q9CWF2 [325-336]	0	1446.69	0	71519328	Shared	High	High	0	4.061e-05	47	50.92	K.EVDEQMLNVQNK.N	[325-336]		Not Used
	High	[R].ALTVPELTQQMFDSK.[N]			6.82704e-07	0	2	2	5	Q7TMM9; Q9CWF2	Q7TMM9 [283-297]; Q9CWF2 [283-297]	0	1707.86	1	3.39798e+07	Shared	High	High	0	4.649e-06	64	85.14	R.ALTVPELTQQMFDSK.N	[283-297]		Not Used
	High	[R].ALTVPELTQQMFDSK.[N]	1xOxidation [M11]		6.9856e-07	0	2	2	15	Q7TMM9; Q9CWF2	Q7TMM9 [283-297]; Q9CWF2 [283-297]	0	1723.86	0	3.65689e+06	Shared	High	High	0	4.315e-07	43	70.62	R.ALTVPELTQQMFDSK.N	[283-297]		Not Used
	High	[R].ALTVPELTQQMFDSK.[N]	1xCarbamyl [N-Term]	Q7TMM9 1xCarbamyl [N-Term]; Q9CWF2 1xCarbamyl [N-Term]	3.01314e-06	0	2	2	1	Q7TMM9; Q9CWF2	Q7TMM9 [283-297]; Q9CWF2 [283-297]	0	1750.87	0	860200	Shared	High	High	0	1.964e-06	54	100.02	R.ALTVPELTQQMFDSK.N	[283-297]	1xCarbamyl [N-Term]	Not Used
	High	[R].AILVDLEPGTMDSVR.[S]			2.11262e-09	0	4	4	3	Q7TMM9; Q9ERD7; P99024; Q9CWF2	Q7TMM9 [63-77]; Q9ERD7 [63-77]; P99024 [63-77]; Q9CWF2 [63-77]	0	1615.84	0	7.44806e+07	Shared	High	High	0	1.034e-09	75	76.97	R.AILVDLEPGTMDSVR.S	[63-77]		Not Used
	High	[R].AILVDLEPGTMDSVR.[S]	1xOxidation [M11]		7.14062e-08	0	4	4	12	Q7TMM9; Q9ERD7; P99024; Q9CWF2	Q7TMM9 [63-77]; Q9ERD7 [63-77]; P99024 [63-77]; Q9CWF2 [63-77]	0	1631.83	0	1.78972e+07	Shared	High	High	0	4.003e-08	67	69.54	R.AILVDLEPGTMDSVR.S	[63-77]		Not Used
	High	[R].AILVDLEPGTMDSVR.[S]	1xCarbamyl [N-Term]	Q7TMM9 1xCarbamyl [N-Term]; Q9ERD7 1xCarbamyl [N-Term]; P99024 1xCarbamyl [N-Term]; Q9CWF2 1xCarbamyl [N-Term]	2.85597e-06	0	4	4	1	Q7TMM9; Q9ERD7; P99024; Q9CWF2	Q7TMM9 [63-77]; Q9ERD7 [63-77]; P99024 [63-77]; Q9CWF2 [63-77]	0	1658.84	0	1165707	Shared	High	High	0	1.855e-06	71	95.36	R.AILVDLEPGTMDSVR.S	[63-77]	1xCarbamyl [N-Term]	Not Used
	High	[R].AILVDLEPGTMDSVR.[S]	1xCarbamyl [N-Term]; 1xOxidation [M11]	Q7TMM9 1xCarbamyl [N-Term]; Q9ERD7 1xCarbamyl [N-Term]; P99024 1xCarbamyl [N-Term]; Q9CWF2 1xCarbamyl [N-Term]	0.000161609	0	4	4	3	Q7TMM9; Q9ERD7; P99024; Q9CWF2	Q7TMM9 [63-77]; Q9ERD7 [63-77]; P99024 [63-77]; Q9CWF2 [63-77]	0	1674.84	0	387088	Shared	High	High	0	0.0001241	38	87.95	R.AILVDLEPGTMDSVR.S	[63-77]	1xCarbamyl [N-Term]	Not Used
	High	[K].IREEYPDR.[I]			0.000972348	0.000167019	4	6	2	Q7TMM9; P99024; P68372; Q9CWF2	Q7TMM9 [155-162]; P99024 [155-162]; P68372 [155-162]; Q9CWF2 [155-162]	1	1077.53	0	106878732	Shared	High	High	0.0001317	0.0008004	53	28.95	K.IREEYPDR.I	[155-162]		Not Used
	High	[K].NMMAACDPR.[H]	1xCarbamidomethyl [C6]; 1xOxidation [M]		0.00141082	0.000278345	6	7	16	Q7TMM9; Q9D6F9; Q9ERD7; P99024; P68372; Q9CWF2	Q7TMM9 [298-306]; Q9D6F9 [298-306]; Q9ERD7 [298-306]; P99024 [298-306]; P68372 [298-306]; Q9CWF2 [298-306]	0	1081.42	0	2.3173e+07	Shared	High	High	0.0003461	0.002437	64	27.96	K.NMMAACDPR.H	[298-306]		Not Used
	High	[K].LAVNMVPFPR.[L]	1xCarbamyl [N-Term]; 1xOxidation [M5]	Q7TMM9 1xCarbamyl [N-Term]; Q9D6F9 1xCarbamyl [N-Term]; Q9ERD7 1xCarbamyl [N-Term]; P99024 1xCarbamyl [N-Term]; P68372 1xCarbamyl [N-Term]; Q9CWF2 1xCarbamyl [N-Term]	0.00169097	0.000308496	6	8	1	Q7TMM9; Q9D6F9; Q9ERD7; P99024; P68372; Q9CWF2	Q7TMM9 [253-262]; Q9D6F9 [253-262]; Q9ERD7 [253-262]; P99024 [253-262]; P68372 [253-262]; Q9CWF2 [253-262]	0	1202.64	0	214198	Shared	High	High	0.0002427	0.001427	39	79.58	K.LAVNMVPFPR.L	[253-262]	1xCarbamyl [N-Term]	Not Used
	High	[R].ISEQFTAMFR.[R]	1xCarbamyl [N-Term]	Q7TMM9 1xCarbamyl [N-Term]; Q9D6F9 1xCarbamyl [N-Term]; Q9ERD7 1xCarbamyl [N-Term]; P99024 1xCarbamyl [N-Term]; P68372 1xCarbamyl [N-Term]; Q9CWF2 1xCarbamyl [N-Term]	0.00211528	0.000344215	6	6	1	Q7TMM9; Q9D6F9; Q9ERD7; P99024; P68372; Q9CWF2	Q7TMM9 [381-390]; Q9D6F9 [381-390]; Q9ERD7 [381-390]; P99024 [381-390]; P68372 [381-390]; Q9CWF2 [381-390]	0	1272.6	0	519087	Shared	High	High	0.0002712	0.00181	38	96.47	R.ISEQFTAMFR.R	[381-390]	1xCarbamyl [N-Term]	Not Used
	High	[R].YLTVAAIFR.[G]			0.0034552	0.000499803	2	2	1	Q7TMM9; Q9CWF2	Q7TMM9 [310-318]; Q9CWF2 [310-318]	0	1053.61	0	9445663	Shared	High	High	0.0004219	0.003011	40	81.09	R.YLTVAAIFR.G	[310-318]		Not Used
	High	[K].RISEQFTAMFR.[R]			0.0059277	0.000765855	6	6	1	Q7TMM9; Q9D6F9; Q9ERD7; P99024; P68372; Q9CWF2	Q7TMM9 [380-390]; Q9D6F9 [380-390]; Q9ERD7 [380-390]; P99024 [380-390]; P68372 [380-390]; Q9CWF2 [380-390]	1	1385.7	0	762261	Shared	High	High	0.0006551	0.005261	45	66.82	K.RISEQFTAMFR.R	[380-390]		Not Used
	High	[R].IMNTFSVMPSPK.[V]	1xCarbamyl [N-Term]	Q7TMM9 1xCarbamyl [N-Term]; Q9CWF2 1xCarbamyl [N-Term]	0.0102659	0.00122474	2	3	1	Q7TMM9; Q9CWF2	Q7TMM9 [163-174]; Q9CWF2 [163-174]	0	1394.68	0	230770	Shared	High	High	0.001038	0.009334	21	91.66	R.IMNTFSVMPSPK.V	[163-174]	1xCarbamyl [N-Term]	Not Used
	High	[K].NMMAACDPR.[H]	1xCarbamidomethyl [C6]		0.0223211	0.00199815	6	7	2	Q7TMM9; Q9D6F9; Q9ERD7; P99024; P68372; Q9CWF2	Q7TMM9 [298-306]; Q9D6F9 [298-306]; Q9ERD7 [298-306]; P99024 [298-306]; P68372 [298-306]; Q9CWF2 [298-306]	0	1065.43	0	40605880	Shared	High	High	0.001888	0.02089	41	36.89	K.NMMAACDPR.H	[298-306]		Not Used
	High	[R].LHFFMPGFAPLTSR.[G]			0.0226882	0.00204577	5	5	2	Q7TMM9; Q9D6F9; P99024; P68372; Q9CWF2	Q7TMM9 [263-276]; Q9D6F9 [263-276]; P99024 [263-276]; P68372 [263-276]; Q9CWF2 [263-276]	0	1620.84	0	404178	Shared	High	High	0.001923	0.02123	19	88.3	R.LHFFMPGFAPLTSR.G	[263-276]		Not Used
	High	[K].NMMAACDPR.[H]	1xCarbamidomethyl [C6]; 1xCarbamyl [N-Term]	Q7TMM9 1xCarbamyl [N-Term]; Q9D6F9 1xCarbamyl [N-Term]; Q9ERD7 1xCarbamyl [N-Term]; P99024 1xCarbamyl [N-Term]; P68372 1xCarbamyl [N-Term]; Q9CWF2 1xCarbamyl [N-Term]	0.0252327	0.00217751	6	7	1	Q7TMM9; Q9D6F9; Q9ERD7; P99024; P68372; Q9CWF2	Q7TMM9 [298-306]; Q9D6F9 [298-306]; Q9ERD7 [298-306]; P99024 [298-306]; P68372 [298-306]; Q9CWF2 [298-306]	0	1108.43	0	410130	Shared	High	High	0.002025	0.02371	22	47.34	K.NMMAACDPR.H	[298-306]	1xCarbamyl [N-Term]	Not Used
	High	[K].NMMAACDPR.[H]	1xCarbamidomethyl [C6]; 2xOxidation [M2; M3]		0.0273894	0.00227585	6	7	7	Q7TMM9; Q9D6F9; Q9ERD7; P99024; P68372; Q9CWF2	Q7TMM9 [298-306]; Q9D6F9 [298-306]; Q9ERD7 [298-306]; P99024 [298-306]; P68372 [298-306]; Q9CWF2 [298-306]	0	1097.42	1	1.707e+06	Shared	High	High	0.003001	0.03458	33	36.87	K.NMMAACDPR.H	[298-306]		Not Used
	Medium	[R].MSMKEVDEQMLNVQNK.[N]	1xGG [K4]		0.240368	0.0173153	4	4	1	Q7TMM9; P99024; P68372; Q9CWF2	Q7TMM9 [321-336]; P99024 [321-336]; P68372 [321-336]; Q9CWF2 [321-336]	1	2037.94	0	167487	Shared	Medium	Medium	0.01771	0.2375	8	35.75	R.MSMKEVDEQMLNVQNK.N	[321-336]		Not Used
	Medium	[R].FPGQLNADLRK.[L]	1xCarbamyl [N-Term]	Q7TMM9 1xCarbamyl [N-Term]; Q9D6F9 1xCarbamyl [N-Term]; Q9ERD7 1xCarbamyl [N-Term]; P99024 1xCarbamyl [N-Term]; P68372 1xCarbamyl [N-Term]; Q9CWF2 1xCarbamyl [N-Term]	0.249794	0.0179341	6	8	1	Q7TMM9; Q9D6F9; Q9ERD7; P99024; P68372; Q9CWF2	Q7TMM9 [242-252]; Q9D6F9 [242-252]; Q9ERD7 [242-252]; P99024 [242-252]; P68372 [242-252]; Q9CWF2 [242-252]	1	1301.7	0	299425	Shared	Medium	Medium	0.01849	0.2472	27	65.47	R.FPGQLNADLRK.L	[242-252]	1xCarbamyl [N-Term]	Not Used
Master Protein	P68369	Tubulin alpha-1A chain OS=Mus musculus OX=10090 GN=Tuba1a PE=1 SV=1	62	30	206	1	1	451	50.1	5.06	6074	30	54	1.54132e+09	High	Carbamyl [K96(100); K163(99.6)]
	Confidence	Annotated Sequence	Modifications	Modifications in Master Proteins	Qvality PEP	Qvality q-value	# Protein Groups	# Proteins	# PSMs	Master Protein Accessions	Positions in Master Proteins	# Missed Cleavages	Theo. MH+ [Da]	# Razor Quan Results	Abundance: F1: Sample	Quan Info	Found in Sample: [S1] F1: Sample	Confidence (by Search Engine): A2 Mascot	Percolator q-Value (by Search Engine): A2 Mascot	Percolator PEP (by Search Engine): A2 Mascot	Ions Score (by Search Engine): A2 Mascot	Top Apex RT [min]	Sequence in Protein	Positions in Protein	Peptide Group Modifications in Protein	Quan Usage
	High	[R].LDHKFDLMYAK.[RK]			6.67812e-06	0	4	7	2	Q9JJZ2; P68369; P68373; P68368	Q9JJZ2 [391-401]; P68369 [391-401]; P68373 [391-401]; P68368 [391-401]	1	1380.7	0	16268830	Shared	High	High	0	4.494e-06	45	54.65	R.LDHKFDLMYAK.R	[391-401]		Used
	High	[R].LDHKFDLMYAK.[RK]	1xOxidation [M8]		2.23684e-05	0	4	7	4	Q9JJZ2; P68369; P68373; P68368	Q9JJZ2 [391-401]; P68369 [391-401]; P68373 [391-401]; P68368 [391-401]	1	1396.69	0	3.30532e+06	Shared	High	High	0	1.583e-05	38	48.61	R.LDHKFDLMYAK.R	[391-401]		Used
	High	[K].TIGGGDDSFNTFFSETGAGK.[H]			5.32783e-10	0	2	4	3	P68369; P68373	P68369 [41-60]; P68373 [41-60]	0	2007.89	0	4.81571e+07	Shared	High	High	0	2.463e-10	100	78.48	K.TIGGGDDSFNTFFSETGAGK.H	[41-60]		Used
	High	[K].TIGGGDDSFNTFFSETGAGK.[H]	1xCarbamyl [N-Term]	P68369 1xCarbamyl [N-Term]; P68373 1xCarbamyl [N-Term]	5.22623e-05	0	2	4	1	P68369; P68373	P68369 [41-60]; P68373 [41-60]	0	2050.9	0	791614	Shared	High	High	0	3.82e-05	46	88.29	K.TIGGGDDSFNTFFSETGAGK.H	[41-60]	1xCarbamyl [N-Term]	Used
	High	[R].TIQFVDWCPTGFK.[V]	1xCarbamidomethyl [C8]; 1xCarbamyl [N-Term]	Q9JJZ2 1xCarbamyl [N-Term]; P68369 1xCarbamyl [N-Term]; P68373 1xCarbamyl [N-Term]	1.53763e-05	0	3	4	1	Q9JJZ2; P68369; P68373	Q9JJZ2 [340-352]; P68369 [340-352]; P68373 [340-352]	0	1641.77	0	3.41891e+06	Shared	High	High	0	1.067e-05	46	84.47	R.TIQFVDWCPTGFK.V	[340-352]	1xCarbamyl [N-Term]	Used
	High	[R].TIQFVDWCPTGFK.[V]	1xCarbamidomethyl [C8]		2.8353e-05	0	3	4	2	Q9JJZ2; P68369; P68373	Q9JJZ2 [340-352]; P68369 [340-352]; P68373 [340-352]	0	1598.77	0	2.96264e+07	Shared	High	High	0	2.026e-05	46	84.31	R.TIQFVDWCPTGFK.V	[340-352]		Used
	High	[R].IHFPLATYAPVISAEK.[A]			2.18051e-08	0	3	5	8	P68369; P68373; P68368	P68369 [265-280]; P68373 [265-280]; P68368 [265-280]	0	1756.96	0	54109516	Shared	High	High	0	1.168e-08	82	79.11	R.IHFPLATYAPVISAEK.A	[265-280]		Used
	High	[R].IHFPLATYAPVISAEK.[A]	1xCarbamyl [N-Term]	P68369 1xCarbamyl [N-Term]; P68373 1xCarbamyl [N-Term]; P68368 1xCarbamyl [N-Term]	1.20157e-07	0	3	5	3	P68369; P68373; P68368	P68369 [265-280]; P68373 [265-280]; P68368 [265-280]	0	1799.97	0	4.8593e+06	Shared	High	High	0	6.912e-08	65	92.45	R.IHFPLATYAPVISAEK.A	[265-280]	1xCarbamyl [N-Term]	Used
	High	[R].LIGQIVSSITASLR.[F]			2.58669e-05	0	1	2	4	P68369	P68369 [230-243]	0	1457.87	0	644634		High	High	0	1.833e-05	56	98.23	R.LIGQIVSSITASLR.F	[230-243]		Used
	High	[R].NLDIERPTYTNLNR.[L]			4.8331e-08	0	4	6	3	Q9JJZ2; P68369; P68373; P68368	Q9JJZ2 [216-229]; P68369 [216-229]; P68373 [216-229]; P68368 [216-229]	0	1718.88	0	106966702	Shared	High	High	0	2.684e-08	66	56.52	R.NLDIERPTYTNLNR.L	[216-229]		Used
	High	[K].RAFVHWYVGEGMEEGEFSEAR.[E]			4.31331e-07	0	4	6	1	Q9JJZ2; P68369; P68373; P68368	Q9JJZ2 [402-422]; P68369 [402-422]; P68373 [402-422]; P68368 [402-422]	1	2486.12	0	849978	Shared	High	High	0	2.607e-07	42	71.24	K.RAFVHWYVGEGMEEGEFSEAR.E	[402-422]		Used
	High	[R].QLFHPEQLITGK.[E]			1.64445e-07	0	4	6	5	Q9JJZ2; P68369; P68373; P68368	Q9JJZ2 [85-96]; P68369 [85-96]; P68373 [85-96]; P68368 [85-96]	0	1410.77	0	7.92396e+07	Shared	High	High	0	9.599e-08	55	65.97	R.QLFHPEQLITGK.E	[85-96]		Used
	High	[R].QLFHPEQLITGK.[E]	1xCarbamyl [N-Term]	Q9JJZ2 1xCarbamyl [N-Term]; P68369 1xCarbamyl [N-Term]; P68373 1xCarbamyl [N-Term]; P68368 1xCarbamyl [N-Term]	3.32172e-08	0	4	6	1	Q9JJZ2; P68369; P68373; P68368	Q9JJZ2 [85-96]; P68369 [85-96]; P68373 [85-96]; P68368 [85-96]	0	1453.78	0	9377396	Shared	High	High	0	1.806e-08	58	79.35	R.QLFHPEQLITGK.E	[85-96]	1xCarbamyl [N-Term]	Used
	High	[R].QLFHPEQLITGKEDAANNYAR.[G]			3.08803e-12	0	4	6	5	Q9JJZ2; P68369; P68373; P68368	Q9JJZ2 [85-105]; P68369 [85-105]; P68373 [85-105]; P68368 [85-105]	1	2415.21	0	7.37895e+07	Shared	High	High	0	1.281e-07	73	65	R.QLFHPEQLITGKEDAANNYAR.G	[85-105]		Used
	High	[R].QLFHPEQLITGKEDAANNYAR.[G]	1xCarbamyl [K12(100)]; 1xCarbamyl [N-Term]	Q9JJZ2 1xCarbamyl [K96(100)]; 1xCarbamyl [N-Term]; P68369 1xCarbamyl [K96(100)]; 1xCarbamyl [N-Term]; P68373 1xCarbamyl [K96(100)]; 1xCarbamyl [N-Term]; P68368 1xCarbamyl [K96(100)]; 1xCarbamyl [N-Term]	1.5202e-09	0	4	6	2	Q9JJZ2; P68369; P68373; P68368	Q9JJZ2 [85-105]; P68369 [85-105]; P68373 [85-105]; P68368 [85-105]	1	2458.21	0	5.38739e+06	Shared	High	High	0	7.33e-10	62	75.29	R.QLFHPEQLITGKEDAANNYAR.G	[85-105]	1xCarbamyl [K96(100)]; 1xCarbamyl [N-Term]	Used
	High	[K].RTIQFVDWCPTGFK.[V]	1xCarbamidomethyl [C9]		0.000162843	0	3	4	2	Q9JJZ2; P68369; P68373	Q9JJZ2 [339-352]; P68369 [339-352]; P68373 [339-352]	1	1754.87	0	1.5791e+06	Shared	High	High	0	0.0001243	38	76.11	K.RTIQFVDWCPTGFK.V	[339-352]		Used
	High	[R].RNLDIERPTYTNLNR.[L]			1.6554e-08	0	4	6	1	Q9JJZ2; P68369; P68373; P68368	Q9JJZ2 [215-229]; P68369 [215-229]; P68373 [215-229]; P68368 [215-229]	1	1874.98	0	7.32708e+06	Shared	High	High	0	8.811e-09	41	50.83	R.RNLDIERPTYTNLNR.L	[215-229]		Used
	High	[K].AYHEQLSVAEITNACFEPANQMVK.[C]	1xCarbamidomethyl [C15]; 1xCarbamyl [N-Term]	P68369 1xCarbamyl [N-Term]; P68368 1xCarbamyl [N-Term]	4.709e-11	0	2	4	1	P68369; P68368	P68369 [281-304]; P68368 [281-304]	0	2793.3	0	1.36816e+06	Shared	High	High	0	1.976e-11	66	84.3	K.AYHEQLSVAEITNACFEPANQMVK.C	[281-304]	1xCarbamyl [N-Term]	Used
	High	[K].AYHEQLSVAEITNACFEPANQMVK.[C]	1xCarbamidomethyl [C15]		1.5595e-14	0	2	4	8	P68369; P68368	P68369 [281-304]; P68368 [281-304]	0	2750.29	0	3.60155e+07	Shared	High	High	0	4.784e-15	85	76.42	K.AYHEQLSVAEITNACFEPANQMVK.C	[281-304]		Used
	High	[K].AYHEQLSVAEITNACFEPANQMVK.[C]	1xCarbamidomethyl [C15]; 1xOxidation [M22]		2.23688e-13	0	2	4	10	P68369; P68368	P68369 [281-304]; P68368 [281-304]	0	2766.29	0	1.61114e+07	Shared	High	High	0	4.148e-13	84	71.41	K.AYHEQLSVAEITNACFEPANQMVK.C	[281-304]		Used
	High	[K].EIIDLVLDR.[I]	1xCarbamyl [N-Term]	P68369 1xCarbamyl [N-Term]; P68373 1xCarbamyl [N-Term]	3.17989e-05	0	2	3	2	P68369; P68373	P68369 [113-121]; P68373 [113-121]	0	1128.63	0	2.01929e+06	Shared	High	High	0	2.271e-05	57	106.55	K.EIIDLVLDR.I	[113-121]	1xCarbamyl [N-Term]	Used
	High	[K].EIIDLVLDR.[I]			0.000268766	0	2	3	3	P68369; P68373	P68369 [113-121]; P68373 [113-121]	0	1085.62	0	99372560	Shared	High	High	0	0.0003608	65	79.71	K.EIIDLVLDR.I	[113-121]		Used
	High	[R].AVFVDLEPTVIDEVR.[T]	1xCarbamyl [N-Term]	P68369 1xCarbamyl [N-Term]; P68373 1xCarbamyl [N-Term]	7.36259e-08	0	2	3	2	P68369; P68373	P68369 [65-79]; P68373 [65-79]	0	1744.91	0	2271228	Shared	High	High	0	4.145e-08	82	104.24	R.AVFVDLEPTVIDEVR.T	[65-79]	1xCarbamyl [N-Term]	Used
	High	[R].AVFVDLEPTVIDEVR.[T]			1.84262e-08	0	2	3	5	P68369; P68373	P68369 [65-79]; P68373 [65-79]	0	1701.91	0	159584302	Shared	High	High	0	5.978e-08	89	86.46	R.AVFVDLEPTVIDEVR.T	[65-79]		Used
	High	[R].AVCMLSNTTAIAEAWAR.[L]	1xCarbamidomethyl [C3]		9.80763e-12	0	4	6	14	Q9JJZ2; P68369; P68373; P68368	Q9JJZ2 [374-390]; P68369 [374-390]; P68373 [374-390]; P68368 [374-390]	0	1864.9	1	3.19864e+07	Shared	High	High	0	3.875e-12	108	85.95	R.AVCMLSNTTAIAEAWAR.L	[374-390]		Used
	High	[R].AVCMLSNTTAIAEAWAR.[L]	1xCarbamidomethyl [C3]; 1xOxidation [M4]		1.50554e-11	0	4	6	28	Q9JJZ2; P68369; P68373; P68368	Q9JJZ2 [374-390]; P68369 [374-390]; P68373 [374-390]; P68368 [374-390]	0	1880.9	0	7.76207e+06	Shared	High	High	0	9.553e-12	127	75.47	R.AVCMLSNTTAIAEAWAR.L	[374-390]		Used
	High	[R].AVCMLSNTTAIAEAWAR.[L]	1xCarbamidomethyl [C3]; 1xCarbamyl [N-Term]	Q9JJZ2 1xCarbamyl [N-Term]; P68369 1xCarbamyl [N-Term]; P68373 1xCarbamyl [N-Term]; P68368 1xCarbamyl [N-Term]	7.6187e-12	0	4	6	2	Q9JJZ2; P68369; P68373; P68368	Q9JJZ2 [374-390]; P68369 [374-390]; P68373 [374-390]; P68368 [374-390]	0	1907.91	0	1.03834e+06	Shared	High	High	0	2.976e-12	110	109.51	R.AVCMLSNTTAIAEAWAR.L	[374-390]	1xCarbamyl [N-Term]	Used
	High	[K].DVNAAIATIK.[T]	1xCarbamyl [N-Term]	P68369 1xCarbamyl [N-Term]; P68373 1xCarbamyl [N-Term]	2.12023e-05	0	2	4	1	P68369; P68373	P68369 [327-336]; P68373 [327-336]	0	1058.58	0	3.95175e+06	Shared	High	High	0	1.494e-05	63	67.48	K.DVNAAIATIK.T	[327-336]	1xCarbamyl [N-Term]	Used
	High	[K].DVNAAIATIK.[T]			0.000266739	0	2	4	2	P68369; P68373	P68369 [327-336]; P68373 [327-336]	0	1015.58	0	161072736	Shared	High	High	0	0.0002086	44	55.31	K.DVNAAIATIK.T	[327-336]		Used
	High	[K].EDAANNYAR.[G]			1.79183e-05	0	4	6	7	Q9JJZ2; P68369; P68373; P68368	Q9JJZ2 [97-105]; P68369 [97-105]; P68373 [97-105]; P68368 [97-105]	0	1023.45	0	8.84686e+07	Shared	High	High	0	0.00015	70	24.28	K.EDAANNYAR.G	[97-105]		Used
	High	[K].VGINYQPPTVVPGGDLAK.[V]			9.26281e-08	0	4	6	5	Q9JJZ2; P68369; P68373; P68368	Q9JJZ2 [353-370]; P68369 [353-370]; P68373 [353-370]; P68368 [353-370]	0	1824.99	0	1.90266e+08	Shared	High	High	0	5.256e-08	57	70.56	K.VGINYQPPTVVPGGDLAK.V	[353-370]		Used
	High	[K].VGINYQPPTVVPGGDLAK.[V]	1xCarbamyl [N-Term]	Q9JJZ2 1xCarbamyl [N-Term]; P68369 1xCarbamyl [N-Term]; P68373 1xCarbamyl [N-Term]; P68368 1xCarbamyl [N-Term]	5.22767e-06	0	4	6	2	Q9JJZ2; P68369; P68373; P68368	Q9JJZ2 [353-370]; P68369 [353-370]; P68373 [353-370]; P68368 [353-370]	0	1867.99	0	3.72094e+06	Shared	High	High	0	3.476e-06	45	79.83	K.VGINYQPPTVVPGGDLAK.V	[353-370]	1xCarbamyl [N-Term]	Used
	High	[R].AFVHWYVGEGMEEGEFSEAR.[E]			3.93084e-08	0	4	6	2	Q9JJZ2; P68369; P68373; P68368	Q9JJZ2 [403-422]; P68369 [403-422]; P68373 [403-422]; P68368 [403-422]	0	2330.02	0	906708	Shared	High	High	0	2.168e-08	64	77.43	R.AFVHWYVGEGMEEGEFSEAR.E	[403-422]		Used
	High	[R].AFVHWYVGEGMEEGEFSEAR.[E]	1xOxidation [M11]		3.12445e-08	0	4	6	9	Q9JJZ2; P68369; P68373; P68368	Q9JJZ2 [403-422]; P68369 [403-422]; P68373 [403-422]; P68368 [403-422]	0	2346.01	0	2.98119e+06	Shared	High	High	0	4.998e-07	85	71.16	R.AFVHWYVGEGMEEGEFSEAR.E	[403-422]		Used
	High	[R].FDGALNVDLTEFQTNLVPYPR.[I]			1.99631e-12	0	4	6	9	Q9JJZ2; P68369; P68373; P68368	Q9JJZ2 [244-264]; P68369 [244-264]; P68373 [244-264]; P68368 [244-264]	0	2409.21	0	1.34216e+07	Shared	High	High	0	7.418e-13	104	97.93	R.FDGALNVDLTEFQTNLVPYPR.I	[244-264]		Used
	High	[K].YMACCLLYR.[G]	2xCarbamidomethyl [C4; C5]; 1xOxidation [M2]		0.000188153	0	3	5	9	P68369; P68373; P68368	P68369 [312-320]; P68373 [312-320]; P68368 [312-320]	0	1265.55	0	4.59748e+06	Shared	High	High	0	0.0001607	64	57.53	K.YMACCLLYR.G	[312-320]		Used
	High	[K].YMACCLLYR.[G]	2xCarbamidomethyl [C4; C5]		0.0011591	0.000167019	3	5	1	P68369; P68373; P68368	P68369 [312-320]; P68373 [312-320]; P68368 [312-320]	0	1249.55	0	11893106	Shared	High	High	0.0001636	0.0009661	53	63.23	K.YMACCLLYR.G	[312-320]		Used
	High	[R].GHYTIGKEIIDLVLDR.[I]			0.0014736	0.000278345	2	3	5	P68369; P68373	P68369 [106-121]; P68373 [106-121]	1	1842.01	0	1.29875e+06	Shared	High	High	0.0002193	0.001232	41	113.08	R.GHYTIGKEIIDLVLDR.I	[106-121]		Used
	High	[R].LDHKFDLMYAKR.[A]			0.00393625	0.000668207	4	6	1	Q9JJZ2; P68369; P68373; P68368	Q9JJZ2 [391-402]; P68369 [391-402]; P68373 [391-402]; P68368 [391-402]	2	1536.8	0	346739	Shared	High	High	0.0005816	0.003438	18	49.95	R.LDHKFDLMYAKR.A	[391-402]		Used
	High	[R].AFVHWYVGEGMEEGEFSEAR.[E]	1xCarbamyl [N-Term]	Q9JJZ2 1xCarbamyl [N-Term]; P68369 1xCarbamyl [N-Term]; P68373 1xCarbamyl [N-Term]; P68368 1xCarbamyl [N-Term]	0.00420198	0.000696769	4	6	2	Q9JJZ2; P68369; P68373; P68368	Q9JJZ2 [403-422]; P68369 [403-422]; P68373 [403-422]; P68368 [403-422]	0	2373.02	0	151612	Shared	High	High	0.0006033	0.003693	25	92.49	R.AFVHWYVGEGMEEGEFSEAR.E	[403-422]	1xCarbamyl [N-Term]	Used
	High	[R].AFVHWYVGEGMEEGEFSEAREDMAALEK.[D]			0.00399376	0.000696769	3	4	1	P68369; P68373; P68368	P68369 [403-430]; P68373 [403-430]; P68368 [403-430]	1	3217.42	0	70205.4	Shared	High	High	0.0006033	0.003502	13	109.95	R.AFVHWYVGEGMEEGEFSEAREDMAALEK.D	[403-430]		Used
	High	[R].NLDIERPTYTNLNR.[L]	1xCarbamyl [N-Term]	Q9JJZ2 1xCarbamyl [N-Term]; P68369 1xCarbamyl [N-Term]; P68373 1xCarbamyl [N-Term]; P68368 1xCarbamyl [N-Term]	0.00588408	0.000765855	4	6	1	Q9JJZ2; P68369; P68373; P68368	Q9JJZ2 [216-229]; P68369 [216-229]; P68373 [216-229]; P68368 [216-229]	0	1761.89	0	5857599	Shared	High	High	0.0006551	0.005231	36	62.4	R.NLDIERPTYTNLNR.L	[216-229]	1xCarbamyl [N-Term]	Used
	High	[K].FDLMYAK.[RK]			0.00496899	0.000765855	4	7	2	Q9JJZ2; P68369; P68373; P68368	Q9JJZ2 [395-401]; P68369 [395-401]; P68373 [395-401]; P68368 [395-401]	0	887.433	0	27630144	Shared	High	High	0.0006551	0.004398	48	60.68	K.FDLMYAK.R	[395-401]		Used
	High	[R].GHYTIGKEIIDLVLDR.[I]	1xCarbamyl [N-Term]	P68369 1xCarbamyl [N-Term]; P68373 1xCarbamyl [N-Term]	0.011348	0.00130409	2	3	1	P68369; P68373	P68369 [106-121]; P68373 [106-121]	1	1885.02	0	86152.8	Shared	High	High	0.001123	0.01037	36	112.81	R.GHYTIGKEIIDLVLDR.I	[106-121]	1xCarbamyl [N-Term]	Used
	High	[K].FDLMYAK.[RK]	1xOxidation [M4]		0.0130555	0.0014403	4	7	10	Q9JJZ2; P68369; P68373; P68368	Q9JJZ2 [395-401]; P68369 [395-401]; P68373 [395-401]; P68368 [395-401]	0	903.428	0	15396686	Shared	High	High	0.001228	0.01204	40	53.14	K.FDLMYAK.R	[395-401]		Used
	High	[R].LSVDYGK.[K]			0.0134716	0.00146416	3	5	2	P68369; P68373; P68368	P68369 [157-163]; P68373 [157-163]; P68368 [157-163]	0	781.409	0	54671016	Shared	High	High	0.001469	0.01568	47	38.3	R.LSVDYGK.K	[157-163]		Used
	High	[K].AYHEQLSVAEITNACFEPANQMVK.[C]	1xCarbamidomethyl [C15]; 1xCarbamyl [N-Term]; 1xOxidation [M22]	P68369 1xCarbamyl [N-Term]; P68368 1xCarbamyl [N-Term]	0.0242207	0.00209959	2	4	1	P68369; P68368	P68369 [281-304]; P68368 [281-304]	0	2809.29	0	209553	Shared	High	High	0.001965	0.02276	19	79.69	K.AYHEQLSVAEITNACFEPANQMVK.C	[281-304]	1xCarbamyl [N-Term]	Used
	High	[R].LSVDYGKK.[S]	1xCarbamyl [N-Term]; 1xCarbamyl [K7(99.6)]	P68369 1xCarbamyl [K163(99.6)]; 1xCarbamyl [N-Term]; P68373 1xCarbamyl [K163(99.6)]; 1xCarbamyl [N-Term]; P68368 1xCarbamyl [K163(99.6)]; 1xCarbamyl [N-Term]	0.0320161	0.00258535	3	5	2	P68369; P68373; P68368	P68369 [157-164]; P68373 [157-164]; P68368 [157-164]	1	952.51	0	6.83728e+06	Shared	High	High	0.002467	0.03054	41	44.52	R.LSVDYGKK.S	[157-164]	1xCarbamyl [K163(99.6)]; 1xCarbamyl [N-Term]	Used
	High	[R].EDMAALEK.[D]			0.0374152	0.00310539	3	4	1	P68369; P68373; P68368	P68369 [423-430]; P68373 [423-430]; P68368 [423-430]	0	906.424	0	5312939	Shared	High	High	0.003081	0.03586	17	38.66	R.EDMAALEK.D	[423-430]		Used
	High	[R].LDHKFDLMYAK.[RK]	1xCarbamyl [N-Term]	Q9JJZ2 1xCarbamyl [N-Term]; P68369 1xCarbamyl [N-Term]; P68373 1xCarbamyl [N-Term]; P68368 1xCarbamyl [N-Term]	0.0386594	0.00328982	4	7	1	Q9JJZ2; P68369; P68373; P68368	Q9JJZ2 [391-401]; P68369 [391-401]; P68373 [391-401]; P68368 [391-401]	1	1423.7	0	1.04759e+06	Shared	High	High	0.003244	0.03711	23	68.68	R.LDHKFDLMYAK.R	[391-401]	1xCarbamyl [N-Term]	Used
	High	[R].LSVDYGKK.[S]			0.0700275	0.00572359	3	5	1	P68369; P68373; P68368	P68369 [157-164]; P68373 [157-164]; P68368 [157-164]	1	909.504	0	45058260	Shared	High	High	0.005685	0.06817	52	31.87	R.LSVDYGKK.S	[157-164]		Used
	High	[K].FDLMYAK.[RK]	1xCarbamyl [N-Term]	Q9JJZ2 1xCarbamyl [N-Term]; P68369 1xCarbamyl [N-Term]; P68373 1xCarbamyl [N-Term]; P68368 1xCarbamyl [N-Term]	0.0819191	0.00653696	4	7	1	Q9JJZ2; P68369; P68373; P68368	Q9JJZ2 [395-401]; P68369 [395-401]; P68373 [395-401]; P68368 [395-401]	0	930.439	0	80475	Shared	High	High	0.006403	0.08021	17	77.72	K.FDLMYAK.R	[395-401]	1xCarbamyl [N-Term]	Used
	Medium	[R].GHYTIGK.[E]			0.216434	0.0156248	3	5	1	P68369; P68373; P68368	P68369 [106-112]; P68373 [106-112]; P68368 [106-112]	0	775.41	0	77722160	Shared	Medium	Medium	0.01589	0.2143	20	24.06	R.GHYTIGK.E	[106-112]		Used
	Medium	[K].EIIDLVLDRIR.[K]			0.276139	0.0191785	2	3	1	P68369; P68373	P68369 [113-123]; P68373 [113-123]	1	1354.81	0	38833.7	Shared	Medium	Medium	0.01963	0.2718	19	88.06	K.EIIDLVLDRIR.K	[113-123]		Used
	Medium	[R].GHYTIGK.[E]	1xCarbamyl [N-Term]	P68369 1xCarbamyl [N-Term]; P68373 1xCarbamyl [N-Term]; P68368 1xCarbamyl [N-Term]	0.381225	0.0264276	3	5	2	P68369; P68373; P68368	P68369 [106-112]; P68373 [106-112]; P68368 [106-112]	0	818.416	0	14996127	Shared	Medium	Medium	0.02759	0.3742	15	32.08	R.GHYTIGK.E	[106-112]	1xCarbamyl [N-Term]	Used
Master Protein	Q68FD5	Clathrin heavy chain 1 OS=Mus musculus OX=10090 GN=Cltc PE=1 SV=3	59	98	254	98	1	1675	191.4	5.69	5925	98	0	9.88343e+08	High	Acetyl [N-Term]; Carbamyl [K189(100); K367(100); K951(100); K1074(100); K1501(100)]
	Confidence	Annotated Sequence	Modifications	Modifications in Master Proteins	Qvality PEP	Qvality q-value	# Protein Groups	# Proteins	# PSMs	Master Protein Accessions	Positions in Master Proteins	# Missed Cleavages	Theo. MH+ [Da]	# Razor Quan Results	Abundance: F1: Sample	Quan Info	Found in Sample: [S1] F1: Sample	Confidence (by Search Engine): A2 Mascot	Percolator q-Value (by Search Engine): A2 Mascot	Percolator PEP (by Search Engine): A2 Mascot	Ions Score (by Search Engine): A2 Mascot	Top Apex RT [min]	Sequence in Protein	Positions in Protein	Peptide Group Modifications in Protein	Quan Usage
	High	[R].LASTLVHLGEYQAAVDGAR.[K]			3.283e-12	0	1	1	2	Q68FD5	Q68FD5 [1227-1245]	0	1971.03	0	3.98641e+07		High	High	0	1.238e-12	78	68.91	R.LASTLVHLGEYQAAVDGAR.K	[1227-1245]		Used
	High	[R].LASTLVHLGEYQAAVDGAR.[K]	1xCarbamyl [N-Term]	Q68FD5 1xCarbamyl [N-Term]	6.47093e-07	0	1	1	3	Q68FD5	Q68FD5 [1227-1245]	0	2014.04	0	543379		High	High	0	3.966e-07	68	98.49	R.LASTLVHLGEYQAAVDGAR.K	[1227-1245]	1xCarbamyl [N-Term]	Used
	High	[K].LECSEELGDLVK.[S]	1xCarbamidomethyl [C3]		4.11972e-07	0	1	1	1	Q68FD5	Q68FD5 [457-468]	0	1391.67	0	1.59368e+06		High	High	0	2.483e-07	63	63.68	K.LECSEELGDLVK.S	[457-468]		Used
	High	[R].LAELEEFINGPNNAHIQQVGDR.[C]			6.19641e-12	0	1	1	2	Q68FD5	Q68FD5 [1183-1204]	0	2464.22	0	2.58525e+07		High	High	0	2.398e-12	97	74.6	R.LAELEEFINGPNNAHIQQVGDR.C	[1183-1204]		Used
	High	[R].KVSQPIEGHAASFAQFK.[M]			6.47093e-07	0	1	1	2	Q68FD5	Q68FD5 [189-205]	1	1844.97	0	5.52958e+06		High	High	0	3.984e-07	41	52.73	R.KVSQPIEGHAASFAQFK.M	[189-205]		Used
	High	[K].TLQIFNIEMK.[S]			2.771e-05	0	1	1	1	Q68FD5	Q68FD5 [87-96]	0	1236.67	0	6455465		High	High	0	1.979e-05	53	81.53	K.TLQIFNIEMK.S	[87-96]		Used
	High	[K].LHIIEVGTPPTGNQPFPK.[K]	1xCarbamyl [N-Term]	Q68FD5 1xCarbamyl [N-Term]	8.52005e-05	0	1	1	2	Q68FD5	Q68FD5 [228-245]	0	1988.06	0	1.37495e+06		High	High	3.47e-05	0.0004923	36	80.78	K.LHIIEVGTPPTGNQPFPK.K	[228-245]	1xCarbamyl [N-Term]	Used
	High	[K].LHIIEVGTPPTGNQPFPK.[K]			1.54522e-08	0	1	1	3	Q68FD5	Q68FD5 [228-245]	0	1945.05	0	2.26913e+07		High	High	0	2.527e-05	50	68.09	K.LHIIEVGTPPTGNQPFPK.K	[228-245]		Used
	High	[R].IHEGCEEPATHNALAK.[I]	1xCarbamidomethyl [C5]		7.87155e-10	0	1	1	3	Q68FD5	Q68FD5 [866-881]	0	1776.83	0	3.94882e+07		High	High	0	5.323e-07	57	32	R.IHEGCEEPATHNALAK.I	[866-881]		Used
	High	[R].IHEGCEEPATHNALAK.[I]	1xCarbamidomethyl [C5]; 1xCarbamyl [N-Term]	Q68FD5 1xCarbamyl [N-Term]	6.51405e-08	0	1	1	1	Q68FD5	Q68FD5 [866-881]	0	1819.84	0	2.14647e+06		High	High	0	3.666e-08	47	41.75	R.IHEGCEEPATHNALAK.I	[866-881]	1xCarbamyl [N-Term]	Used
	High	[K].SVNESLNNLFITEEDYQALR.[T]			3.23643e-11	0	1	1	4	Q68FD5	Q68FD5 [1462-1481]	0	2355.15	0	1.35093e+07		High	High	0	1.341e-11	95	88.41	K.SVNESLNNLFITEEDYQALR.T	[1462-1481]		Used
	High	[R].LLEMNLMHAPQVADAILGNQMFTHYDR.[A]			3.4548e-07	0	1	1	2	Q68FD5	Q68FD5 [584-610]	0	3128.51	0	453041		High	High	0	2.075e-07	71	111.98	R.LLEMNLMHAPQVADAILGNQMFTHYDR.A	[584-610]		Used
	High	[R].LLEMNLMHAPQVADAILGNQMFTHYDR.[A]	1xOxidation [M]		4.8049e-05	0	1	1	4	Q68FD5	Q68FD5 [584-610]	0	3144.51	0	220036		High	High	0	3.512e-05	32	110.45	R.LLEMNLMHAPQVADAILGNQMFTHYDR.A	[584-610]		Used
	High	[R].GQCDLELINVCNENSLFK.[S]	2xCarbamidomethyl [C3; C11]		3.22798e-06	0	1	1	2	Q68FD5	Q68FD5 [924-941]	0	2153	0	9.63804e+06		High	High	0	2.118e-06	55	83.73	R.GQCDLELINVCNENSLFK.S	[924-941]		Used
	High	[R].GQFSTDELVAEVEK.[R]			1.57065e-07	0	1	1	1	Q68FD5	Q68FD5 [838-851]	0	1551.75	0	3.09468e+06		High	High	0	9.153e-08	65	72.8	R.GQFSTDELVAEVEK.R	[838-851]		Used
	High	[R].GQFSTDELVAEVEKR.[N]			1.15411e-09	0	1	1	2	Q68FD5	Q68FD5 [838-852]	1	1707.85	0	1.8695e+07		High	High	0	7.144e-09	115	70.8	R.GQFSTDELVAEVEKR.N	[838-852]		Used
	High	[R].GQFSTDELVAEVEKR.[N]	1xCarbamyl [N-Term]	Q68FD5 1xCarbamyl [N-Term]	3.93084e-08	0	1	1	1	Q68FD5	Q68FD5 [838-852]	1	1750.86	0	2.19577e+06		High	High	0	2.163e-08	95	78.85	R.GQFSTDELVAEVEKR.N	[838-852]	1xCarbamyl [N-Term]	Used
	High	[K].VANVELYYK.[A]			1.80559e-05	0	1	1	1	Q68FD5	Q68FD5 [1398-1406]	0	1098.58	0	12989438		High	High	0	1.269e-05	69	54.44	K.VANVELYYK.A	[1398-1406]		Used
	High	[K].VDKLDASESLRK.[E]			1.8617e-05	0	1	1	2	Q68FD5	Q68FD5 [1610-1621]	2	1360.74	0	3.13709e+06		High	High	0	1.309e-05	16	34.47	K.VDKLDASESLRK.E	[1610-1621]		Used
	High	[K].VDKLDASESLR.[K]			3.51147e-06	0	1	1	1	Q68FD5	Q68FD5 [1610-1620]	1	1232.65	0	7.11549e+06		High	High	0	2.308e-06	62	39.91	K.VDKLDASESLR.K	[1610-1620]		Used
	High	[R].TSIDAYDNFDNISLAQR.[L]	1xCarbamyl [N-Term]	Q68FD5 1xCarbamyl [N-Term]	2.01986e-08	0	1	1	1	Q68FD5	Q68FD5 [1482-1498]	0	1985.92	0	169792		High	High	0	1.082e-08	86	83.04	R.TSIDAYDNFDNISLAQR.L	[1482-1498]	1xCarbamyl [N-Term]	Used
	High	[R].TSIDAYDNFDNISLAQR.[L]			2.77427e-12	0	1	1	2	Q68FD5	Q68FD5 [1482-1498]	0	1942.91	0	23509817		High	High	0	1.04e-12	125	74.38	R.TSIDAYDNFDNISLAQR.L	[1482-1498]		Used
	High	[R].KDPELWGSVLLESNPYR.[R]			0.000363626	0	1	1	3	Q68FD5	Q68FD5 [951-967]	1	2003.02	0	3.04465e+06		High	High	0	0.0002875	43	83.03	R.KDPELWGSVLLESNPYR.R	[951-967]		Used
	High	[K].KAVDVFFPPEAQNDFPVAMQISEK.[H]			1.66642e-09	0	1	1	2	Q68FD5	Q68FD5 [246-269]	1	2707.34	0	2.07791e+06		High	High	0	8.07e-10	66	88.78	K.KAVDVFFPPEAQNDFPVAMQISEK.H	[246-269]		Used
	High	[R].HSSLAGCQIINYR.[T]	1xCarbamidomethyl [C7]		2.94475e-06	0	1	1	2	Q68FD5	Q68FD5 [145-157]	0	1518.75	0	18999848		High	High	0	1.92e-06	66	52.66	R.HSSLAGCQIINYR.T	[145-157]		Used
	High	[R].HSSLAGCQIINYR.[T]	1xCarbamidomethyl [C7]; 1xCarbamyl [N-Term]	Q68FD5 1xCarbamyl [N-Term]	1.6554e-08	0	1	1	1	Q68FD5	Q68FD5 [145-157]	0	1561.75	0	1.12538e+06		High	High	0	8.796e-09	74	59.95	R.HSSLAGCQIINYR.T	[145-157]	1xCarbamyl [N-Term]	Used
	High	[R].KFDVNTSAVQVLIEHIGNLDR.[A]			2.02512e-05	0	1	1	6	Q68FD5	Q68FD5 [1074-1094]	1	2368.26	0	9.56746e+06		High	High	0.0002193	0.001168	53	112.1	R.KFDVNTSAVQVLIEHIGNLDR.A	[1074-1094]		Used
	High	[R].KFNALFAQGNYSEAAK.[V]			3.2289e-05	0	1	1	2	Q68FD5	Q68FD5 [367-382]	1	1758.88	0	1.70918e+07		High	High	0	2.317e-05	52	58.97	R.KFNALFAQGNYSEAAK.V	[367-382]		Used
	High	[K].HDVVFLITK.[Y]			0.00031267	0	1	1	1	Q68FD5	Q68FD5 [270-278]	0	1071.62	0	24635726		High	High	0	0.0002448	42	60.34	K.HDVVFLITK.Y	[270-278]		Used
	High	[R].NNLAGAEELFAR.[K]			1.59488e-07	0	1	1	2	Q68FD5	Q68FD5 [355-366]	0	1304.66	0	23086830		High	High	0	9.273e-08	73	68.77	R.NNLAGAEELFAR.K	[355-366]		Used
	High	[K].NNRPSEGPLQTR.[L]			7.31385e-07	0	1	1	2	Q68FD5	Q68FD5 [572-583]	0	1368.7	0	33323161		High	High	0	1.707e-06	59	30.49	K.NNRPSEGPLQTR.L	[572-583]		Used
	High	[R].NLQNLLILTAIK.[A]			4.15533e-06	0	1	1	3	Q68FD5	Q68FD5 [1023-1034]	0	1353.85	0	1.20033e+07		High	High	0	2.754e-06	61	93.99	R.NLQNLLILTAIK.A	[1023-1034]		Used
	High	[K].QLPLVKPYLR.[S]			9.13909e-06	0	1	1	3	Q68FD5	Q68FD5 [1444-1453]	0	1226.76	0	1.10242e+07		High	High	0	6.226e-06	39	61.78	K.QLPLVKPYLR.S	[1444-1453]		Used
	High	[K].RDPHLACVAYER.[G]	1xCarbamidomethyl [C7]		4.68262e-09	0	1	1	2	Q68FD5	Q68FD5 [912-923]	1	1486.72	0	1.25745e+06		High	High	0	2.357e-09	53	39.93	K.RDPHLACVAYER.G	[912-923]		Used
	High	[R].RKDPELWGSVLLESNPYR.[R]	1xCarbamyl [N-Term]; 1xCarbamyl [K2(100)]	Q68FD5 1xCarbamyl [K951(100)]; 1xCarbamyl [N-Term]	0.000131582	0	1	1	3	Q68FD5	Q68FD5 [950-967]	2	2202.13	0	713428		High	High	0	0.0001619	55	83.34	R.RKDPELWGSVLLESNPYR.R	[950-967]	1xCarbamyl [K951(100)]; 1xCarbamyl [N-Term]	Used
	High	[R].RKDPELWGSVLLESNPYR.[R]			6.02185e-10	0	1	1	5	Q68FD5	Q68FD5 [950-967]	2	2159.12	0	1.10847e+07		High	High	0	2.799e-10	64	76.66	R.RKDPELWGSVLLESNPYR.R	[950-967]		Used
	High	[R].QNLQICVQVASK.[Y]	1xCarbamidomethyl [C6]		2.48964e-05	0	1	1	2	Q68FD5	Q68FD5 [677-688]	0	1387.74	0	2.8751e+06		High	High	0	1.773e-05	44	57.14	R.QNLQICVQVASK.Y	[677-688]		Used
	High	[R].RPISADSAIMNPASK.[V]	1xOxidation [M10]		1.57222e-06	0	1	1	2	Q68FD5	Q68FD5 [64-78]	0	1573.8	0	723805		High	High	0	9.986e-07	50	40.8	R.RPISADSAIMNPASK.V	[64-78]		Used
	High	[R].RPLIDQVVQTALSETQDPEEVSVTVK.[A]			9.56552e-14	0	1	1	8	Q68FD5	Q68FD5 [968-993]	0	2881.52	0	2.44886e+06		High	High	0	3.142e-14	77	95.86	R.RPLIDQVVQTALSETQDPEEVSVTVK.A	[968-993]		Used
	High	[R].RPISADSAIMNPASK.[V]			1.00096e-06	0	1	1	2	Q68FD5	Q68FD5 [64-78]	0	1557.81	0	6607007		High	High	0	5.333e-06	60	47.36	R.RPISADSAIMNPASK.V	[64-78]		Used
	High	[R].LPVVIGGLLDVDCSEDVIK.[N]	1xCarbamidomethyl [C13]		6.08368e-15	0	1	1	4	Q68FD5	Q68FD5 [812-830]	0	2041.09	0	9.70102e+06		High	High	0	1.794e-15	89	96.24	R.LPVVIGGLLDVDCSEDVIK.N	[812-830]		Used
	High	[K].LLLPWLEAR.[I]			0.000164086	0	1	1	2	Q68FD5	Q68FD5 [857-865]	0	1110.67	0	7.54513e+06		High	High	0	0.0001256	61	91.89	K.LLLPWLEAR.I	[857-865]		Used
	High	[K].SVDPTLALSVYLR.[A]			6.97854e-08	0	1	1	2	Q68FD5	Q68FD5 [469-481]	0	1433.8	0	4.40231e+06		High	High	0	3.917e-08	88	87.73	K.SVDPTLALSVYLR.A	[469-481]		Used
	High	[K].LLYNNVSNFGR.[L]			1.56134e-05	0	1	1	1	Q68FD5	Q68FD5 [1216-1226]	0	1296.67	0	20933652		High	High	0	1.091e-05	45	61.48	K.LLYNNVSNFGR.L	[1216-1226]		Used
	High	[K].IVLDNSVFSEHR.[N]	1xCarbamyl [N-Term]	Q68FD5 1xCarbamyl [N-Term]	1.37904e-07	0	1	1	1	Q68FD5	Q68FD5 [1011-1022]	0	1458.73	0	1953567		High	High	0	7.969e-08	91	78.15	K.IVLDNSVFSEHR.N	[1011-1022]	1xCarbamyl [N-Term]	Used
	High	[K].IVLDNSVFSEHR.[N]			9.63382e-07	0	1	1	2	Q68FD5	Q68FD5 [1011-1022]	0	1415.73	0	27083282		High	High	0	5.987e-07	94	60	K.IVLDNSVFSEHR.N	[1011-1022]		Used
	High	[K].MEGNAEESTLFCFAVR.[G]	1xCarbamidomethyl [C12]		2.91055e-10	0	1	1	4	Q68FD5	Q68FD5 [206-221]	0	1860.83	0	2.12576e+06		High	High	0	2.404e-10	95	82.42	K.MEGNAEESTLFCFAVR.G	[206-221]		Used
	High	[K].IYIDSNNNPER.[F]			8.79606e-06	0	1	1	1	Q68FD5	Q68FD5 [882-892]	0	1334.63	0	36731676		High	High	0	5.991e-06	80	41.05	K.IYIDSNNNPER.F	[882-892]		Used
	High	[R].ISGETIFVTAPHEATAGIIGVNR.[K]			8.69498e-10	0	1	1	4	Q68FD5	Q68FD5 [298-320]	0	2353.25	0	2.34479e+07		High	High	0	4.114e-10	56	77.57	R.ISGETIFVTAPHEATAGIIGVNR.K	[298-320]		Used
	High	[R].ISGETIFVTAPHEATAGIIGVNR.[K]	1xCarbamyl [N-Term]	Q68FD5 1xCarbamyl [N-Term]	4.12382e-05	0	1	1	2	Q68FD5	Q68FD5 [298-320]	0	2396.26	0	595196		High	High	0	3.893e-05	29	89.4	R.ISGETIFVTAPHEATAGIIGVNR.K	[298-320]	1xCarbamyl [N-Term]	Used
	High	[R].ISGETIFVTAPHEATAGIIGVNRK.[G]			2.28529e-07	0	1	1	2	Q68FD5	Q68FD5 [298-321]	1	2481.35	0	5.32122e+06		High	High	0	1.349e-07	37	72.37	R.ISGETIFVTAPHEATAGIIGVNRK.G	[298-321]		Used
	High	[K].LTDQLPLIIVCDR.[F]	1xCarbamidomethyl [C11]		5.7633e-08	0	1	1	1	Q68FD5	Q68FD5 [768-780]	0	1555.85	0	1.83773e+06		High	High	0	3.227e-08	68	84.21	K.LTDQLPLIIVCDR.F	[768-780]		Used
	High	[K].VNPSRLPVVIGGLLDVDCSEDVIK.[N]	1xCarbamidomethyl [C18]		0.000229218	0	1	1	2	Q68FD5	Q68FD5 [807-830]	1	2594.39	0	450413		High	High	0	0.0001783	28	94.92	K.VNPSRLPVVIGGLLDVDCSEDVIK.N	[807-830]		Used
	High	[R].CNEPAVWSQLAK.[A]	1xCarbamidomethyl [C1]		4.31734e-05	0	1	1	1	Q68FD5	Q68FD5 [1102-1113]	0	1402.68	0	18984292		High	High	0	3.145e-05	42	64.42	R.CNEPAVWSQLAK.A	[1102-1113]		Used
	High	[R].EKVGEQAQVVIIDMNDPSNPIR.[R]			3.56563e-06	0	1	1	1	Q68FD5	Q68FD5 [42-63]	1	2452.25	0	3.21191e+06		High	High	0	2.336e-06	24	73.23	R.EKVGEQAQVVIIDMNDPSNPIR.R	[42-63]		Used
	High	[K].ARESYVETELIFALAK.[T]			6.32602e-05	0	1	1	3	Q68FD5	Q68FD5 [1164-1179]	1	1839.99	0	630565		High	High	0	5.26e-05	46	86.81	K.ARESYVETELIFALAK.T	[1164-1179]		Used
	High	[K].YESLELCRPVLQQGR.[K]	1xCarbamidomethyl [C7]		3.62127e-05	0	1	1	2	Q68FD5	Q68FD5 [430-444]	0	1847.94	0	3.78237e+06		High	High	0	2.604e-05	28	60.53	K.YESLELCRPVLQQGR.K	[430-444]		Used
	High	[R].VVGAMQLYSVDR.[K]	1xCarbamyl [N-Term]	Q68FD5 1xCarbamyl [N-Term]	7.88759e-08	0	1	1	1	Q68FD5	Q68FD5 [177-188]	0	1380.69	0	417867		High	High	0	4.462e-08	82	84.62	R.VVGAMQLYSVDR.K	[177-188]	1xCarbamyl [N-Term]	Used
	High	[R].VVGAMQLYSVDRK.[V]			3.62062e-06	0	1	1	1	Q68FD5	Q68FD5 [177-189]	1	1465.78	0		No Quan Values	High	High	0	2.373e-06	49	55.42	R.VVGAMQLYSVDRK.V	[177-189]		Not Used
	High	[K].DPELWGSVLLESNPYR.[R]			1.3699e-06	0	1	1	2	Q68FD5	Q68FD5 [952-967]	0	1874.93	0	579273		High	High	0	8.669e-07	54	94.23	K.DPELWGSVLLESNPYR.R	[952-967]		Used
	High	[R].DPHLACVAYER.[G]	1xCarbamidomethyl [C6]		8.26389e-05	0	1	1	2	Q68FD5	Q68FD5 [913-923]	0	1330.62	0	7.46739e+06		High	High	0	6.174e-05	50	47.29	R.DPHLACVAYER.G	[913-923]		Used
	High	[R].VVGAMQLYSVDR.[K]	1xOxidation [M5]		9.86582e-06	0	1	1	4	Q68FD5	Q68FD5 [177-188]	0	1353.68	0	1.33596e+06		High	High	0	1.829e-05	61	54.21	R.VVGAMQLYSVDR.K	[177-188]		Used
	High	[K].VSQPIEGHAASFAQFK.[M]			1.74651e-08	0	1	1	3	Q68FD5	Q68FD5 [190-205]	0	1716.87	0	27235474		High	High	0	5.362e-07	64	57.52	K.VSQPIEGHAASFAQFK.M	[190-205]		Used
	High	[K].EDKLECSEELGDLVK.[S]	1xCarbamidomethyl [C6]		4.11972e-07	0	1	1	2	Q68FD5	Q68FD5 [454-468]	1	1763.84	0	3.4985e+06		High	High	0	2.481e-07	64	62.62	K.EDKLECSEELGDLVK.S	[454-468]		Used
	High	[K].WLLLTGISAQQNR.[V]			4.71859e-09	0	1	1	1	Q68FD5	Q68FD5 [164-176]	0	1499.83	0	2.5642e+06		High	High	0	2.381e-09	75	81.6	K.WLLLTGISAQQNR.V	[164-176]		Used
	High	[K].WLKEDKLECSEELGDLVK.[S]	1xCarbamidomethyl [C9]		8.92405e-07	0	1	1	3	Q68FD5	Q68FD5 [451-468]	2	2191.1	0	1.64205e+07		High	High	0.0003953	0.002943	34	68.83	K.WLKEDKLECSEELGDLVK.S	[451-468]		Used
	High	[K].FNALFAQGNYSEAAK.[V]			4.21113e-08	0	1	1	1	Q68FD5	Q68FD5 [368-382]	0	1630.79	0	3.19879e+06		High	High	0	2.329e-08	63	64.66	K.FNALFAQGNYSEAAK.V	[368-382]		Used
	High	[K].VGYTPDWIFLLR.[N]			1.8617e-05	0	1	1	1	Q68FD5	Q68FD5 [508-519]	0	1479.8	0	133409		High	High	0	1.302e-05	59	102.41	K.VGYTPDWIFLLR.N	[508-519]		Used
	High	[K].VGEQAQVVIIDMNDPSNPIR.[R]			4.90265e-09	0	1	1	3	Q68FD5	Q68FD5 [44-63]	0	2195.11	0	5.11497e+06		High	High	0	2.475e-09	83	77.88	K.VGEQAQVVIIDMNDPSNPIR.R	[44-63]		Used
	High	[K].AFMTADLPNELIELLEK.[I]	1xOxidation [M3]		0.000249157	0	1	1	1	Q68FD5	Q68FD5 [994-1010]	0	1963.01	0	218932		High	High	0	0.0001935	30	110.7	K.AFMTADLPNELIELLEK.I	[994-1010]		Used
	High	[K].AFMTADLPNELIELLEK.[I]			7.19548e-08	0	1	1	2	Q68FD5	Q68FD5 [994-1010]	0	1947.01	0	1.09563e+06		High	High	0	4.045e-08	64	112.13	K.AFMTADLPNELIELLEK.I	[994-1010]		Used
	High	[K].ADDPSSYMEVVQAANASGNWEELVK.[Y]			2.78559e-08	0	1	1	3	Q68FD5	Q68FD5 [1131-1155]	0	2710.23	0	3.77084e+06		High	High	0	1.514e-08	71	93.75	K.ADDPSSYMEVVQAANASGNWEELVK.Y	[1131-1155]		Used
	High	[K].ADDPSSYMEVVQAANASGNWEELVK.[Y]	1xOxidation [M8]		1.08145e-05	0	1	1	2	Q68FD5	Q68FD5 [1131-1155]	0	2726.23	0	502483		High	High	0	7.442e-06	27	86.43	K.ADDPSSYMEVVQAANASGNWEELVK.Y	[1131-1155]		Used
	High	[R].ANVPNKVIQCFAETGQVQK.[I]	1xCarbamidomethyl [C10]		8.14811e-06	0	1	1	1	Q68FD5	Q68FD5 [482-500]	1	2131.1	0	577168		High	High	0	5.519e-06	39	64.77	R.ANVPNKVIQCFAETGQVQK.I	[482-500]		Used
	High	[R].ESYVETELIFALAK.[T]			2.72513e-07	0	1	1	5	Q68FD5	Q68FD5 [1166-1179]	0	1612.85	0	4.75003e+06		High	High	0	3.417e-07	65	95.34	R.ESYVETELIFALAK.T	[1166-1179]		Used
	High	[K].YHEQLSTQSLIELFESFK.[S]			1.29944e-05	0	1	1	2	Q68FD5	Q68FD5 [689-706]	0	2199.1	0	1.19442e+06		High	High	0	9.013e-06	50	112.07	K.YHEQLSTQSLIELFESFK.S	[689-706]		Used
	High	[K].VIQCFAETGQVQK.[I]	1xCarbamidomethyl [C4]		1.12272e-06	0	1	1	2	Q68FD5	Q68FD5 [488-500]	0	1507.76	0	27212506		High	High	0	7.039e-07	65	49.41	K.VIQCFAETGQVQK.I	[488-500]		Used
	High	[K].VIQCFAETGQVQK.[I]	1xCarbamidomethyl [C4]; 1xCarbamyl [N-Term]	Q68FD5 1xCarbamyl [N-Term]	2.62282e-07	0	1	1	1	Q68FD5	Q68FD5 [488-500]	0	1550.76	0	605111		High	High	0	1.559e-07	72	76.6	K.VIQCFAETGQVQK.I	[488-500]	1xCarbamyl [N-Term]	Used
	High	[R].ALEHFTDLYDIK.[R]			4.98839e-07	0	1	1	2	Q68FD5	Q68FD5 [626-637]	0	1464.74	0	1.34945e+07		High	High	0	3.035e-07	52	69.23	R.ALEHFTDLYDIK.R	[626-637]		Used
	High	[R].ALEHFTDLYDIKR.[A]			3.7506e-09	0	1	1	2	Q68FD5	Q68FD5 [626-638]	1	1620.84	0	1.46673e+07		High	High	0	1.878e-09	63	62.73	R.ALEHFTDLYDIKR.A	[626-638]		Used
	High	[K].FDVNTSAVQVLIEHIGNLDR.[A]			7.71635e-07	0	1	1	2	Q68FD5	Q68FD5 [1075-1094]	0	2240.17	0	692462		High	High	0	4.777e-07	71	111.29	K.FDVNTSAVQVLIEHIGNLDR.A	[1075-1094]		Used
	High	[R].AHMGMFTELAILYSK.[F]			1.75118e-05	0	1	1	2	Q68FD5	Q68FD5 [1312-1326]	0	1711.85	0	241218		High	High	0	1.228e-05	52	89.87	R.AHMGMFTELAILYSK.F	[1312-1326]		Used
	High	[K].AHTMTDDVTFWK.[W]			9.12572e-05	0	1	1	2	Q68FD5	Q68FD5 [101-112]	0	1451.66	0	6.60098e+06		High	High	0	6.827e-05	55	63.47	K.AHTMTDDVTFWK.W	[101-112]		Used
	High	[R].LEKHELIEFR.[R]	1xCarbamyl [K3(100)]; 1xCarbamyl [N-Term]	Q68FD5 1xCarbamyl [N-Term]; 1xCarbamyl [K1501(100)]	0.000687194	4.38638e-05	1	1	2	Q68FD5	Q68FD5 [1499-1508]	1	1356.73	0	373549		High	High	3.47e-05	0.0005582	37	64.11	R.LEKHELIEFR.R	[1499-1508]	1xCarbamyl [N-Term]; 1xCarbamyl [K1501(100)]	Used
	High	[K].EVCFACVDGK.[E]	2xCarbamidomethyl [C3; C6]; 1xCarbamyl [N-Term]	Q68FD5 1xCarbamyl [N-Term]	0.000541397	4.38638e-05	1	1	1	Q68FD5	Q68FD5 [1255-1264]	0	1227.51	0	290745		High	High	3.47e-05	0.0004351	32	62.43	K.EVCFACVDGK.E	[1255-1264]	1xCarbamyl [N-Term]	Used
	High	[R].AHMGMFTELAILYSK.[F]	1xOxidation [M]		0.00113399	0.000167019	1	1	2	Q68FD5	Q68FD5 [1312-1326]	0	1727.85	0	87871.2		High	High	0.0001317	0.0009395	30	83.44	R.AHMGMFTELAILYSK.F	[1312-1326]		Used
	High	[K].MREHLELFWSR.[V]	1xOxidation [M1]		0.00123773	0.000247328	1	1	1	Q68FD5	Q68FD5 [1332-1342]	1	1519.75	0	320348		High	High	0.0001951	0.001035	34	62.78	K.MREHLELFWSR.V	[1332-1342]		Used
	High	[R].KFDVNTSAVQVLIEHIGNLDR.[A]	1xCarbamyl [N-Term]; 1xCarbamyl [K1(100)]	Q68FD5 1xCarbamyl [K1074(100)]; 1xCarbamyl [N-Term]	0.00158435	0.000278345	1	1	2	Q68FD5	Q68FD5 [1074-1094]	1	2411.27	0	201150		High	High	0.0002193	0.001329	33	111.05	R.KFDVNTSAVQVLIEHIGNLDR.A	[1074-1094]	1xCarbamyl [K1074(100)]; 1xCarbamyl [N-Term]	Used
	High	[R].KFNALFAQGNYSEAAK.[V]	1xCarbamyl [N-Term]; 1xCarbamyl [K1(100)]	Q68FD5 1xCarbamyl [K367(100)]; 1xCarbamyl [N-Term]	0.00156156	0.000278345	1	1	4	Q68FD5	Q68FD5 [367-382]	1	1801.89	0	600618		High	High	0.0002193	0.001309	46	71.23	R.KFNALFAQGNYSEAAK.V	[367-382]	1xCarbamyl [K367(100)]; 1xCarbamyl [N-Term]	Used
	High	[K].DAMQYASESK.[D]	1xOxidation [M3]		0.00127431	0.000278345	1	1	1	Q68FD5	Q68FD5 [1536-1545]	0	1145.48	0	413148		High	High	0.0002193	0.001063	34	26.27	K.DAMQYASESK.D	[1536-1545]		Used
	High	[R].NNLAGAEELFAR.[K]	1xCarbamyl [N-Term]	Q68FD5 1xCarbamyl [N-Term]	0.00196802	0.000308496	1	1	1	Q68FD5	Q68FD5 [355-366]	0	1347.67	0	256166		High	High	0.0002427	0.001678	34	81.03	R.NNLAGAEELFAR.K	[355-366]	1xCarbamyl [N-Term]	Used
	High	[R].VVGAMQLYSVDRK.[V]	1xOxidation [M5]		0.00225713	0.000378089	1	1	1	Q68FD5	Q68FD5 [177-189]	1	1481.78	0	373500		High	High	0.0002981	0.001935	25	48.08	R.VVGAMQLYSVDRK.V	[177-189]		Used
	High	[R].EHLELFWSR.[V]	1xCarbamyl [N-Term]	Q68FD5 1xCarbamyl [N-Term]	0.00253312	0.000432095	1	1	1	Q68FD5	Q68FD5 [1334-1342]	0	1259.62	0	446124		High	High	0.0003461	0.002177	28	79.64	R.EHLELFWSR.V	[1334-1342]	1xCarbamyl [N-Term]	Used
	High	[K].MREHLELFWSR.[V]			0.00374154	0.000566212	1	1	1	Q68FD5	Q68FD5 [1332-1342]	1	1503.75	0	866602		High	High	0.0004739	0.003255	29	66.01	K.MREHLELFWSR.V	[1332-1342]		Used
	High	[K].TLQIFNIEMK.[S]	1xOxidation [M9]		0.00376874	0.000566212	1	1	4	Q68FD5	Q68FD5 [87-96]	0	1252.66	0	1.93868e+06		High	High	0.001139	0.01104	30	72.04	K.TLQIFNIEMK.S	[87-96]		Used
	High	[R].ESNCYDPER.[V]	1xCarbamidomethyl [C4]		0.00385156	0.000668207	1	1	2	Q68FD5	Q68FD5 [750-758]	0	1169.45	0	11528701		High	High	0.0008635	0.006948	40	29.62	R.ESNCYDPER.V	[750-758]		Used
	High	[R].LAELEEFINGPNNAHIQQVGDR.[C]	1xCarbamyl [N-Term]	Q68FD5 1xCarbamyl [N-Term]	0.00399376	0.000696769	1	1	1	Q68FD5	Q68FD5 [1183-1204]	0	2507.23	0	93062		High	High	0.0006033	0.003494	9	102.8	R.LAELEEFINGPNNAHIQQVGDR.C	[1183-1204]	1xCarbamyl [N-Term]	Used
	High	[K].YIEIYVQK.[V]			0.00429462	0.000696769	1	1	1	Q68FD5	Q68FD5 [799-806]	0	1055.58	0	15437357		High	High	0.0006033	0.003775	46	56.38	K.YIEIYVQK.V	[799-806]		Used
	High	[K].LDASESLR.[K]			0.00606064	0.000765855	1	1	1	Q68FD5	Q68FD5 [1613-1620]	0	890.458	0	5895114		High	High	0.0006551	0.005383	37	37.16	K.LDASESLR.K	[1613-1620]		Used
	High	[K].HDVVFLITK.[Y]	1xCarbamyl [N-Term]	Q68FD5 1xCarbamyl [N-Term]	0.00530778	0.000765855	1	1	1	Q68FD5	Q68FD5 [270-278]	0	1114.63	0	867571		High	High	0.0006551	0.004692	23	72.19	K.HDVVFLITK.Y	[270-278]	1xCarbamyl [N-Term]	Used
	High	[K].NLILVVR.[G]			0.00550643	0.000765855	1	1	1	Q68FD5	Q68FD5 [831-837]	0	826.551	0	9731908		High	High	0.0006551	0.004899	40	62.89	K.NLILVVR.G	[831-837]		Used
	High	[K].HELIEFR.[R]	1xCarbamyl [N-Term]	Q68FD5 1xCarbamyl [N-Term]	0.00703193	0.000883336	1	1	1	Q68FD5	Q68FD5 [1502-1508]	0	986.505	0	497224		High	High	0.0007734	0.006293	37	60.69	K.HELIEFR.R	[1502-1508]	1xCarbamyl [N-Term]	Used
	High	[R].ALEHFTDLYDIKR.[A]	1xCarbamyl [N-Term]	Q68FD5 1xCarbamyl [N-Term]	0.00835788	0.00105835	1	1	1	Q68FD5	Q68FD5 [626-638]	1	1663.84	0	983612		High	High	0.0009469	0.007542	30	80.9	R.ALEHFTDLYDIKR.A	[626-638]	1xCarbamyl [N-Term]	Used
	High	[K].QLPLVKPYLR.[S]	1xCarbamyl [N-Term]	Q68FD5 1xCarbamyl [N-Term]	0.00936548	0.00110825	1	1	1	Q68FD5	Q68FD5 [1444-1453]	0	1269.77	0	641318		High	High	0.0009469	0.008452	17	75.18	K.QLPLVKPYLR.S	[1444-1453]	1xCarbamyl [N-Term]	Used
	High	[K].MYDAAK.[L]	1xOxidation [M1]		0.00908459	0.00110825	1	1	2	Q68FD5	Q68FD5 [1210-1215]	0	714.313	0	121041		High	High	0.0009469	0.008207	30	16.91	K.MYDAAK.L	[1210-1215]		Used
	High	[R].VMEYINR.[L]			0.00995577	0.00119656	1	1	1	Q68FD5	Q68FD5 [1040-1046]	0	924.461	0	11818753		High	High	0.001016	0.009024	41	42.8	R.VMEYINR.L	[1040-1046]		Used
	High	[R].AHIAQLCEK.[A]	1xCarbamidomethyl [C7]		0.0110878	0.00127434	1	1	1	Q68FD5	Q68FD5 [611-619]	0	1069.55	0	21189348		High	High	0.001075	0.01011	31	31.5	R.AHIAQLCEK.A	[611-619]		Used
	High	[R].EHLELFWSR.[V]			0.0114363	0.00130409	1	1	2	Q68FD5	Q68FD5 [1334-1342]	0	1216.61	0	3.18208e+06		High	High	0.001123	0.01041	33	69.88	R.EHLELFWSR.V	[1334-1342]		Used
	High	[K].YIQAACK.[T]	1xCarbamidomethyl [C6]		0.012075	0.00132602	1	1	1	Q68FD5	Q68FD5 [731-737]	0	853.424	0	18554586		High	High	0.001139	0.01109	35	24.99	K.YIQAACK.T	[731-737]		Used
	High	[K].IYIDSNNNPER.[F]	1xCarbamyl [N-Term]	Q68FD5 1xCarbamyl [N-Term]	0.0131582	0.0014403	1	1	1	Q68FD5	Q68FD5 [882-892]	0	1377.64	0	664895		High	High	0.001228	0.01212	20	57.46	K.IYIDSNNNPER.F	[882-892]	1xCarbamyl [N-Term]	Used
	High	[R].AMLSANIR.[Q]			0.0135779	0.00146416	1	1	1	Q68FD5	Q68FD5 [669-676]	0	875.477	0	4.48034e+06		High	High	0.001246	0.01247	34	46.91	R.AMLSANIR.Q	[669-676]		Used
	High	[R].AVNYFSK.[V]			0.0132618	0.00146416	1	1	1	Q68FD5	Q68FD5 [1435-1441]	0	828.425	0	16914564		High	High	0.001246	0.0122	35	40.89	R.AVNYFSK.V	[1435-1441]		Used
	High	[R].CNEPAVWSQLAK.[A]	1xCarbamidomethyl [C1]; 1xCarbamyl [N-Term]	Q68FD5 1xCarbamyl [N-Term]	0.0152861	0.00153305	1	1	1	Q68FD5	Q68FD5 [1102-1113]	0	1445.68	0	284152		High	High	0.0013	0.01417	24	74.78	R.CNEPAVWSQLAK.A	[1102-1113]	1xCarbamyl [N-Term]	Used
	High	[K].SVNESLNNLFITEEDYQALR.[T]	1xCarbamyl [N-Term]	Q68FD5 1xCarbamyl [N-Term]	0.0161619	0.00161272	1	1	1	Q68FD5	Q68FD5 [1462-1481]	0	2398.15	0	73908.5		High	High	0.001434	0.01494	9	99.26	K.SVNESLNNLFITEEDYQALR.T	[1462-1481]	1xCarbamyl [N-Term]	Used
	High	[R].KVSQPIEGHAASFAQFK.[M]	1xCarbamyl [K1(100)]; 1xCarbamyl [N-Term]	Q68FD5 1xCarbamyl [K189(100)]; 1xCarbamyl [N-Term]	0.016422	0.00165984	1	1	2	Q68FD5	Q68FD5 [189-205]	1	1887.97	0	292448		High	High	0.001469	0.01521	14	60.34	R.KVSQPIEGHAASFAQFK.M	[189-205]	1xCarbamyl [K189(100)]; 1xCarbamyl [N-Term]	Used
	High	[R].IAAYLFK.[G]			0.0191306	0.00176417	1	1	1	Q68FD5	Q68FD5 [1510-1516]	0	825.487	0	6.59948e+06		High	High	0.001633	0.01792	38	60.39	R.IAAYLFK.G	[1510-1516]		Used
	High	[R].DPHLACVAYER.[G]	1xCarbamidomethyl [C6]; 1xCarbamyl [N-Term]	Q68FD5 1xCarbamyl [N-Term]	0.0200824	0.00178524	1	1	1	Q68FD5	Q68FD5 [913-923]	0	1373.63	0	742574		High	High	0.001633	0.01879	17	54.17	R.DPHLACVAYER.G	[913-923]	1xCarbamyl [N-Term]	Used
	High	[R].NLQNLLILTAIKADR.[T]			0.0196004	0.00178524	1	1	1	Q68FD5	Q68FD5 [1023-1037]	1	1696.01	0	72361.6		High	High	0.001633	0.01824	25	88.07	R.NLQNLLILTAIKADR.T	[1023-1037]		Used
	High	[K].WLKEDKLECSEELGDLVK.[S]	1xCarbamidomethyl [C9]; 1xCarbamyl [K]		0.0223211	0.00199815	1	1	2	Q68FD5	Q68FD5 [451-468]	2	2234.1	0	1.11077e+06		High	High	0.006512	0.08228	25	82.28	K.WLKEDKLECSEELGDLVK.S	[451-468]		Used
	High	[K].HELIEFR.[R]			0.044042	0.00361198	1	1	1	Q68FD5	Q68FD5 [1502-1508]	0	943.5	0	16145712		High	High	0.00364	0.04219	47	51.42	K.HELIEFR.R	[1502-1508]		Used
	High	[R].AYEFAER.[C]			0.0509362	0.00446206	1	1	1	Q68FD5	Q68FD5 [1095-1101]	0	885.41	0	20760432		High	High	0.004416	0.04913	47	40.93	R.AYEFAER.C	[1095-1101]		Used
	High	[R].LKLLLPWLEAR.[I]			0.0689321	0.00567725	1	1	1	Q68FD5	Q68FD5 [855-865]	1	1351.85	0	166354		High	High	0.005609	0.0671	28	92.19	R.LKLLLPWLEAR.I	[855-865]		Used
	High	[K].SVDPTLALSVYLR.[A]	1xCarbamyl [N-Term]	Q68FD5 1xCarbamyl [N-Term]	0.0694778	0.00570138	1	1	1	Q68FD5	Q68FD5 [469-481]	0	1476.81	0	56706.2		High	High	0.005626	0.06778	6	99.08	K.SVDPTLALSVYLR.A	[469-481]	1xCarbamyl [N-Term]	Used
	High	[R].ENPYYDSR.[V]			0.0845144	0.00670431	1	1	1	Q68FD5	Q68FD5 [896-903]	0	1043.44	0	19763630		High	High	0.00653	0.08284	21	33.13	R.ENPYYDSR.V	[896-903]		Used
	High	[R].NLQNLLILTAIK.[A]	1xCarbamyl [N-Term]	Q68FD5 1xCarbamyl [N-Term]	0.0913422	0.00723478	1	1	1	Q68FD5	Q68FD5 [1023-1034]	0	1396.85	0	191393		High	High	0.006995	0.0895	9	108.55	R.NLQNLLILTAIK.A	[1023-1034]	1xCarbamyl [N-Term]	Used
	Medium	[K].EAIDSYIK.[A]			0.141857	0.0101527	1	1	1	Q68FD5	Q68FD5 [1123-1130]	0	938.483	0	24052394		Medium	Medium	0.0101	0.1402	39	50.88	K.EAIDSYIK.A	[1123-1130]		Used
	Medium	[K].EGQFKDIITK.[V]			0.159435	0.0116118	1	1	2	Q68FD5	Q68FD5 [1388-1397]	1	1178.64	0	5.01478e+06		Medium	Medium	0.01183	0.158	16	47.62	K.EGQFKDIITK.V	[1388-1397]		Used
	Medium	[M].AQILPIR.[F]	1xAcetyl [N-Term]	Q68FD5 1xAcetyl [N-Term]	0.165269	0.0120528	1	1	1	Q68FD5	Q68FD5 [2-8]	0	852.53	0	2.27406e+06		Medium	Medium	0.01223	0.1636	30	74.09	M.AQILPIR.F	[2-8]	1xAcetyl [N-Term]	Used
	Medium	[R].AMLSANIR.[Q]	1xCarbamyl [N-Term]	Q68FD5 1xCarbamyl [N-Term]	0.178678	0.0132195	1	1	1	Q68FD5	Q68FD5 [669-676]	0	918.483	0	143836		Medium	Medium	0.01333	0.1771	15	62.09	R.AMLSANIR.Q	[669-676]	1xCarbamyl [N-Term]	Used
	Medium	[R].LEKHELIEFR.[R]			0.182473	0.0133741	1	1	1	Q68FD5	Q68FD5 [1499-1508]	1	1313.72	0	811115		Medium	Medium	0.01368	0.1816	14	49.65	R.LEKHELIEFR.R	[1499-1508]		Used
	Medium	[R].LEKHELIEFRR.[I]			0.182473	0.0133741	1	1	1	Q68FD5	Q68FD5 [1499-1509]	2	1469.82	0		No Quan Values	Medium	Medium	0.01368	0.1815	18		R.LEKHELIEFRR.I	[1499-1509]		Not Used
	Medium	[K].KVGYTPDWIFLLR.[N]			0.216434	0.0156248	1	1	1	Q68FD5	Q68FD5 [507-519]	1	1607.89	0	252441		Medium	Medium	0.01579	0.2139	19	92.37	K.KVGYTPDWIFLLR.N	[507-519]		Used
	Medium	[R].TPDTIR.[R]			0.222255	0.0160855	1	1	1	Q68FD5	Q68FD5 [394-399]	0	702.378	0	4.79762e+06		Medium	Medium	0.01624	0.2204	34	23.84	R.TPDTIR.R	[394-399]		Used
	Medium	[K].YLQMAR.[K]			0.234221	0.016946	1	1	1	Q68FD5	Q68FD5 [1156-1161]	0	781.403	0	9430642		Medium	Medium	0.01729	0.2314	33	37.37	K.YLQMAR.K	[1156-1161]		Used
	Medium	[K].IVLYAK.[K]			0.286465	0.0198713	1	1	1	Q68FD5	Q68FD5 [501-506]	0	706.45	0	7.17826e+06		Medium	Medium	0.02031	0.2829	27	42.99	K.IVLYAK.K	[501-506]		Used
	Medium	[R].VMEYINR.[L]	1xOxidation [M2]		0.341529	0.0237648	1	1	1	Q68FD5	Q68FD5 [1040-1046]	0	940.456	0	402644		Medium	Medium	0.02469	0.3362	18	40.07	R.VMEYINR.L	[1040-1046]		Used
	Medium	[K].NNRPSEGPLQTR.[L]	1xCarbamyl [R3]		0.345395	0.0241415	1	1	1	Q68FD5	Q68FD5 [572-583]	0	1411.7	0	534524		Medium	Medium	0.02508	0.3402	14	36.94	K.NNRPSEGPLQTR.L	[572-583]		Used
	Medium	[R].GQCDLELINVCNENSLFK.[S]	2xCarbamidomethyl [C3; C11]; 1xCarbamyl [N-Term]	Q68FD5 1xCarbamyl [N-Term]	0.425184	0.0295448	1	1	1	Q68FD5	Q68FD5 [924-941]	0	2196.01	0		No Quan Values	Medium	Medium	0.03036	0.4163	7		R.GQCDLELINVCNENSLFK.S	[924-941]	1xCarbamyl [N-Term]	Not Used
	Medium	[K].QSVELCKK.[D]	1xCarbamidomethyl [C6]		0.52227	0.0368789	1	1	1	Q68FD5	Q68FD5 [1523-1530]	1	991.524	0	4063941		Medium	Medium	0.03778	0.515	18	24.45	K.QSVELCKK.D	[1523-1530]		Used
	Medium	[R].IAAYLFK.[G]	1xCarbamyl [N-Term]	Q68FD5 1xCarbamyl [N-Term]	0.580193	0.0423284	1	1	1	Q68FD5	Q68FD5 [1510-1516]	0	868.493	0	70685.7		Medium	Medium	0.044	0.5731	7	96.35	R.IAAYLFK.G	[1510-1516]	1xCarbamyl [N-Term]	Used
Master Protein	P68368	Tubulin alpha-4A chain OS=Mus musculus OX=10090 GN=Tuba4a PE=1 SV=1	62	28	189	6	1	448	49.9	5.06	5783	28	0	1.42475e+08	High	Carbamyl [K96(100); K163(99.6)]
	Confidence	Annotated Sequence	Modifications	Modifications in Master Proteins	Qvality PEP	Qvality q-value	# Protein Groups	# Proteins	# PSMs	Master Protein Accessions	Positions in Master Proteins	# Missed Cleavages	Theo. MH+ [Da]	# Razor Quan Results	Abundance: F1: Sample	Quan Info	Found in Sample: [S1] F1: Sample	Confidence (by Search Engine): A2 Mascot	Percolator q-Value (by Search Engine): A2 Mascot	Percolator PEP (by Search Engine): A2 Mascot	Ions Score (by Search Engine): A2 Mascot	Top Apex RT [min]	Sequence in Protein	Positions in Protein	Peptide Group Modifications in Protein	Quan Usage
	High	[R].LDHKFDLMYAK.[RK]			6.67812e-06	0	4	7	2	Q9JJZ2; P68369; P68373; P68368	Q9JJZ2 [391-401]; P68369 [391-401]; P68373 [391-401]; P68368 [391-401]	1	1380.7	0	16268830	Shared	High	High	0	4.494e-06	45	54.65	R.LDHKFDLMYAK.R	[391-401]		Not Used
	High	[R].LDHKFDLMYAK.[RK]	1xOxidation [M8]		2.23684e-05	0	4	7	4	Q9JJZ2; P68369; P68373; P68368	Q9JJZ2 [391-401]; P68369 [391-401]; P68373 [391-401]; P68368 [391-401]	1	1396.69	0	3.30532e+06	Shared	High	High	0	1.583e-05	38	48.61	R.LDHKFDLMYAK.R	[391-401]		Not Used
	High	[K].TIGGGDDSFTTFFCETGAGK.[H]	1xCarbamidomethyl [C14]		2.71683e-10	0	1	1	3	P68368	P68368 [41-60]	0	2067.9	0	8.15993e+06		High	High	0	1.222e-10	83	82.38	K.TIGGGDDSFTTFFCETGAGK.H	[41-60]		Used
	High	[R].IHFPLATYAPVISAEK.[A]			2.18051e-08	0	3	5	8	P68369; P68373; P68368	P68369 [265-280]; P68373 [265-280]; P68368 [265-280]	0	1756.96	0	54109516	Shared	High	High	0	1.168e-08	82	79.11	R.IHFPLATYAPVISAEK.A	[265-280]		Not Used
	High	[R].IHFPLATYAPVISAEK.[A]	1xCarbamyl [N-Term]	P68369 1xCarbamyl [N-Term]; P68373 1xCarbamyl [N-Term]; P68368 1xCarbamyl [N-Term]	1.20157e-07	0	3	5	3	P68369; P68373; P68368	P68369 [265-280]; P68373 [265-280]; P68368 [265-280]	0	1799.97	0	4.8593e+06	Shared	High	High	0	6.912e-08	65	92.45	R.IHFPLATYAPVISAEK.A	[265-280]	1xCarbamyl [N-Term]	Not Used
	High	[R].NLDIERPTYTNLNR.[L]			4.8331e-08	0	4	6	3	Q9JJZ2; P68369; P68373; P68368	Q9JJZ2 [216-229]; P68369 [216-229]; P68373 [216-229]; P68368 [216-229]	0	1718.88	0	106966702	Shared	High	High	0	2.684e-08	66	56.52	R.NLDIERPTYTNLNR.L	[216-229]		Not Used
	High	[K].RAFVHWYVGEGMEEGEFSEAR.[E]			4.31331e-07	0	4	6	1	Q9JJZ2; P68369; P68373; P68368	Q9JJZ2 [402-422]; P68369 [402-422]; P68373 [402-422]; P68368 [402-422]	1	2486.12	0	849978	Shared	High	High	0	2.607e-07	42	71.24	K.RAFVHWYVGEGMEEGEFSEAR.E	[402-422]		Not Used
	High	[R].QLFHPEQLITGK.[E]			1.64445e-07	0	4	6	5	Q9JJZ2; P68369; P68373; P68368	Q9JJZ2 [85-96]; P68369 [85-96]; P68373 [85-96]; P68368 [85-96]	0	1410.77	0	7.92396e+07	Shared	High	High	0	9.599e-08	55	65.97	R.QLFHPEQLITGK.E	[85-96]		Not Used
	High	[R].QLFHPEQLITGK.[E]	1xCarbamyl [N-Term]	Q9JJZ2 1xCarbamyl [N-Term]; P68369 1xCarbamyl [N-Term]; P68373 1xCarbamyl [N-Term]; P68368 1xCarbamyl [N-Term]	3.32172e-08	0	4	6	1	Q9JJZ2; P68369; P68373; P68368	Q9JJZ2 [85-96]; P68369 [85-96]; P68373 [85-96]; P68368 [85-96]	0	1453.78	0	9377396	Shared	High	High	0	1.806e-08	58	79.35	R.QLFHPEQLITGK.E	[85-96]	1xCarbamyl [N-Term]	Not Used
	High	[R].QLFHPEQLITGKEDAANNYAR.[G]			3.08803e-12	0	4	6	5	Q9JJZ2; P68369; P68373; P68368	Q9JJZ2 [85-105]; P68369 [85-105]; P68373 [85-105]; P68368 [85-105]	1	2415.21	0	7.37895e+07	Shared	High	High	0	1.281e-07	73	65	R.QLFHPEQLITGKEDAANNYAR.G	[85-105]		Not Used
	High	[R].QLFHPEQLITGKEDAANNYAR.[G]	1xCarbamyl [K12(100)]; 1xCarbamyl [N-Term]	Q9JJZ2 1xCarbamyl [K96(100)]; 1xCarbamyl [N-Term]; P68369 1xCarbamyl [K96(100)]; 1xCarbamyl [N-Term]; P68373 1xCarbamyl [K96(100)]; 1xCarbamyl [N-Term]; P68368 1xCarbamyl [K96(100)]; 1xCarbamyl [N-Term]	1.5202e-09	0	4	6	2	Q9JJZ2; P68369; P68373; P68368	Q9JJZ2 [85-105]; P68369 [85-105]; P68373 [85-105]; P68368 [85-105]	1	2458.21	0	5.38739e+06	Shared	High	High	0	7.33e-10	62	75.29	R.QLFHPEQLITGKEDAANNYAR.G	[85-105]	1xCarbamyl [K96(100)]; 1xCarbamyl [N-Term]	Not Used
	High	[R].RNLDIERPTYTNLNR.[L]			1.6554e-08	0	4	6	1	Q9JJZ2; P68369; P68373; P68368	Q9JJZ2 [215-229]; P68369 [215-229]; P68373 [215-229]; P68368 [215-229]	1	1874.98	0	7.32708e+06	Shared	High	High	0	8.811e-09	41	50.83	R.RNLDIERPTYTNLNR.L	[215-229]		Not Used
	High	[K].RSIQFVDWCPTGFK.[V]	1xCarbamidomethyl [C9]		1.63467e-05	0	1	2	2	P68368	P68368 [339-352]	1	1740.85	0	1.40705e+06		High	High	0	1.137e-05	39	75.13	K.RSIQFVDWCPTGFK.V	[339-352]		Used
	High	[R].LISQIVSSITASLR.[F]			8.86362e-06	0	3	4	3	Q9JJZ2; P68373; P68368	Q9JJZ2 [230-243]; P68373 [230-243]; P68368 [230-243]	0	1487.88	0	594267	Shared	High	High	0	6.046e-06	53	101.48	R.LISQIVSSITASLR.F	[230-243]		Not Used
	High	[R].SIQFVDWCPTGFK.[V]	1xCarbamidomethyl [C8]		1.05691e-05	0	1	2	1	P68368	P68368 [340-352]	0	1584.75	0	47905964		High	High	0	7.24e-06	61	83.72	R.SIQFVDWCPTGFK.V	[340-352]		Used
	High	[K].AYHEQLSVAEITNACFEPANQMVK.[C]	1xCarbamidomethyl [C15]; 1xCarbamyl [N-Term]	P68369 1xCarbamyl [N-Term]; P68368 1xCarbamyl [N-Term]	4.709e-11	0	2	4	1	P68369; P68368	P68369 [281-304]; P68368 [281-304]	0	2793.3	0	1.36816e+06	Shared	High	High	0	1.976e-11	66	84.3	K.AYHEQLSVAEITNACFEPANQMVK.C	[281-304]	1xCarbamyl [N-Term]	Not Used
	High	[K].AYHEQLSVAEITNACFEPANQMVK.[C]	1xCarbamidomethyl [C15]		1.5595e-14	0	2	4	8	P68369; P68368	P68369 [281-304]; P68368 [281-304]	0	2750.29	0	3.60155e+07	Shared	High	High	0	4.784e-15	85	76.42	K.AYHEQLSVAEITNACFEPANQMVK.C	[281-304]		Not Used
	High	[K].AYHEQLSVAEITNACFEPANQMVK.[C]	1xCarbamidomethyl [C15]; 1xOxidation [M22]		2.23688e-13	0	2	4	10	P68369; P68368	P68369 [281-304]; P68368 [281-304]	0	2766.29	0	1.61114e+07	Shared	High	High	0	4.148e-13	84	71.41	K.AYHEQLSVAEITNACFEPANQMVK.C	[281-304]		Not Used
	High	[K].EIIDPVLDR.[I]	1xCarbamyl [N-Term]	P68368 1xCarbamyl [N-Term]	0.000435625	0	1	1	1	P68368	P68368 [113-121]	0	1112.59	0	1.25554e+06		High	High	0	0.0003476	34	76.59	K.EIIDPVLDR.I	[113-121]	1xCarbamyl [N-Term]	Used
	High	[R].AVCMLSNTTAIAEAWAR.[L]	1xCarbamidomethyl [C3]		9.80763e-12	0	4	6	14	Q9JJZ2; P68369; P68373; P68368	Q9JJZ2 [374-390]; P68369 [374-390]; P68373 [374-390]; P68368 [374-390]	0	1864.9	1	3.19864e+07	Shared	High	High	0	3.875e-12	108	85.95	R.AVCMLSNTTAIAEAWAR.L	[374-390]		Not Used
	High	[R].AVCMLSNTTAIAEAWAR.[L]	1xCarbamidomethyl [C3]; 1xOxidation [M4]		1.50554e-11	0	4	6	28	Q9JJZ2; P68369; P68373; P68368	Q9JJZ2 [374-390]; P68369 [374-390]; P68373 [374-390]; P68368 [374-390]	0	1880.9	0	7.76207e+06	Shared	High	High	0	9.553e-12	127	75.47	R.AVCMLSNTTAIAEAWAR.L	[374-390]		Not Used
	High	[R].AVCMLSNTTAIAEAWAR.[L]	1xCarbamidomethyl [C3]; 1xCarbamyl [N-Term]	Q9JJZ2 1xCarbamyl [N-Term]; P68369 1xCarbamyl [N-Term]; P68373 1xCarbamyl [N-Term]; P68368 1xCarbamyl [N-Term]	7.6187e-12	0	4	6	2	Q9JJZ2; P68369; P68373; P68368	Q9JJZ2 [374-390]; P68369 [374-390]; P68373 [374-390]; P68368 [374-390]	0	1907.91	0	1.03834e+06	Shared	High	High	0	2.976e-12	110	109.51	R.AVCMLSNTTAIAEAWAR.L	[374-390]	1xCarbamyl [N-Term]	Not Used
	High	[R].AVFVDLEPTVIDEIR.[N]			9.09429e-11	0	1	1	3	P68368	P68368 [65-79]	0	1715.92	0	2.38904e+07		High	High	0	3.942e-11	95	91.19	R.AVFVDLEPTVIDEIR.N	[65-79]		Used
	High	[K].DVNAAIAAIK.[T]	1xCarbamyl [N-Term]	P68368 1xCarbamyl [N-Term]	0.000294318	0	1	1	1	P68368	P68368 [327-336]	0	1028.57	0	912828		High	High	0	0.0002307	31	72.15	K.DVNAAIAAIK.T	[327-336]	1xCarbamyl [N-Term]	Used
	High	[K].DVNAAIAAIK.[T]			0.000380447	0	1	1	2	P68368	P68368 [327-336]	0	985.568	0	21853536		High	High	0	0.0003025	47	59.07	K.DVNAAIAAIK.T	[327-336]		Used
	High	[K].EDAANNYAR.[G]			1.79183e-05	0	4	6	7	Q9JJZ2; P68369; P68373; P68368	Q9JJZ2 [97-105]; P68369 [97-105]; P68373 [97-105]; P68368 [97-105]	0	1023.45	0	8.84686e+07	Shared	High	High	0	0.00015	70	24.28	K.EDAANNYAR.G	[97-105]		Not Used
	High	[K].VGINYQPPTVVPGGDLAK.[V]			9.26281e-08	0	4	6	5	Q9JJZ2; P68369; P68373; P68368	Q9JJZ2 [353-370]; P68369 [353-370]; P68373 [353-370]; P68368 [353-370]	0	1824.99	0	1.90266e+08	Shared	High	High	0	5.256e-08	57	70.56	K.VGINYQPPTVVPGGDLAK.V	[353-370]		Not Used
	High	[K].VGINYQPPTVVPGGDLAK.[V]	1xCarbamyl [N-Term]	Q9JJZ2 1xCarbamyl [N-Term]; P68369 1xCarbamyl [N-Term]; P68373 1xCarbamyl [N-Term]; P68368 1xCarbamyl [N-Term]	5.22767e-06	0	4	6	2	Q9JJZ2; P68369; P68373; P68368	Q9JJZ2 [353-370]; P68369 [353-370]; P68373 [353-370]; P68368 [353-370]	0	1867.99	0	3.72094e+06	Shared	High	High	0	3.476e-06	45	79.83	K.VGINYQPPTVVPGGDLAK.V	[353-370]	1xCarbamyl [N-Term]	Not Used
	High	[R].AFVHWYVGEGMEEGEFSEAR.[E]			3.93084e-08	0	4	6	2	Q9JJZ2; P68369; P68373; P68368	Q9JJZ2 [403-422]; P68369 [403-422]; P68373 [403-422]; P68368 [403-422]	0	2330.02	0	906708	Shared	High	High	0	2.168e-08	64	77.43	R.AFVHWYVGEGMEEGEFSEAR.E	[403-422]		Not Used
	High	[R].AFVHWYVGEGMEEGEFSEAR.[E]	1xOxidation [M11]		3.12445e-08	0	4	6	9	Q9JJZ2; P68369; P68373; P68368	Q9JJZ2 [403-422]; P68369 [403-422]; P68373 [403-422]; P68368 [403-422]	0	2346.01	0	2.98119e+06	Shared	High	High	0	4.998e-07	85	71.16	R.AFVHWYVGEGMEEGEFSEAR.E	[403-422]		Not Used
	High	[R].FDGALNVDLTEFQTNLVPYPR.[I]			1.99631e-12	0	4	6	9	Q9JJZ2; P68369; P68373; P68368	Q9JJZ2 [244-264]; P68369 [244-264]; P68373 [244-264]; P68368 [244-264]	0	2409.21	0	1.34216e+07	Shared	High	High	0	7.418e-13	104	97.93	R.FDGALNVDLTEFQTNLVPYPR.I	[244-264]		Not Used
	High	[K].YMACCLLYR.[G]	2xCarbamidomethyl [C4; C5]; 1xOxidation [M2]		0.000188153	0	3	5	9	P68369; P68373; P68368	P68369 [312-320]; P68373 [312-320]; P68368 [312-320]	0	1265.55	0	4.59748e+06	Shared	High	High	0	0.0001607	64	57.53	K.YMACCLLYR.G	[312-320]		Not Used
	High	[K].YMACCLLYR.[G]	2xCarbamidomethyl [C4; C5]		0.0011591	0.000167019	3	5	1	P68369; P68373; P68368	P68369 [312-320]; P68373 [312-320]; P68368 [312-320]	0	1249.55	0	11893106	Shared	High	High	0.0001636	0.0009661	53	63.23	K.YMACCLLYR.G	[312-320]		Not Used
	High	[R].LDHKFDLMYAKR.[A]			0.00393625	0.000668207	4	6	1	Q9JJZ2; P68369; P68373; P68368	Q9JJZ2 [391-402]; P68369 [391-402]; P68373 [391-402]; P68368 [391-402]	2	1536.8	0	346739	Shared	High	High	0.0005816	0.003438	18	49.95	R.LDHKFDLMYAKR.A	[391-402]		Not Used
	High	[R].AFVHWYVGEGMEEGEFSEAR.[E]	1xCarbamyl [N-Term]	Q9JJZ2 1xCarbamyl [N-Term]; P68369 1xCarbamyl [N-Term]; P68373 1xCarbamyl [N-Term]; P68368 1xCarbamyl [N-Term]	0.00420198	0.000696769	4	6	2	Q9JJZ2; P68369; P68373; P68368	Q9JJZ2 [403-422]; P68369 [403-422]; P68373 [403-422]; P68368 [403-422]	0	2373.02	0	151612	Shared	High	High	0.0006033	0.003693	25	92.49	R.AFVHWYVGEGMEEGEFSEAR.E	[403-422]	1xCarbamyl [N-Term]	Not Used
	High	[R].AFVHWYVGEGMEEGEFSEAREDMAALEK.[D]			0.00399376	0.000696769	3	4	1	P68369; P68373; P68368	P68369 [403-430]; P68373 [403-430]; P68368 [403-430]	1	3217.42	0	70205.4	Shared	High	High	0.0006033	0.003502	13	109.95	R.AFVHWYVGEGMEEGEFSEAREDMAALEK.D	[403-430]		Not Used
	High	[K].EIIDPVLDR.[I]			0.00482578	0.000720663	1	1	1	P68368	P68368 [113-121]	0	1069.59	0	36664912		High	High	0.0006208	0.004243	44	61.83	K.EIIDPVLDR.I	[113-121]		Used
	High	[R].NLDIERPTYTNLNR.[L]	1xCarbamyl [N-Term]	Q9JJZ2 1xCarbamyl [N-Term]; P68369 1xCarbamyl [N-Term]; P68373 1xCarbamyl [N-Term]; P68368 1xCarbamyl [N-Term]	0.00588408	0.000765855	4	6	1	Q9JJZ2; P68369; P68373; P68368	Q9JJZ2 [216-229]; P68369 [216-229]; P68373 [216-229]; P68368 [216-229]	0	1761.89	0	5857599	Shared	High	High	0.0006551	0.005231	36	62.4	R.NLDIERPTYTNLNR.L	[216-229]	1xCarbamyl [N-Term]	Not Used
	High	[K].FDLMYAK.[RK]			0.00496899	0.000765855	4	7	2	Q9JJZ2; P68369; P68373; P68368	Q9JJZ2 [395-401]; P68369 [395-401]; P68373 [395-401]; P68368 [395-401]	0	887.433	0	27630144	Shared	High	High	0.0006551	0.004398	48	60.68	K.FDLMYAK.R	[395-401]		Not Used
	High	[K].FDLMYAK.[RK]	1xOxidation [M4]		0.0130555	0.0014403	4	7	10	Q9JJZ2; P68369; P68373; P68368	Q9JJZ2 [395-401]; P68369 [395-401]; P68373 [395-401]; P68368 [395-401]	0	903.428	0	15396686	Shared	High	High	0.001228	0.01204	40	53.14	K.FDLMYAK.R	[395-401]		Not Used
	High	[R].LSVDYGK.[K]			0.0134716	0.00146416	3	5	2	P68369; P68373; P68368	P68369 [157-163]; P68373 [157-163]; P68368 [157-163]	0	781.409	0	54671016	Shared	High	High	0.001469	0.01568	47	38.3	R.LSVDYGK.K	[157-163]		Not Used
	High	[R].SIQFVDWCPTGFK.[V]	1xCarbamidomethyl [C8]; 1xCarbamyl [N-Term]	P68368 1xCarbamyl [N-Term]	0.0199204	0.00178524	1	2	1	P68368	P68368 [340-352]	0	1627.76	0	425286		High	High	0.001633	0.01863	14	94.17	R.SIQFVDWCPTGFK.V	[340-352]	1xCarbamyl [N-Term]	Used
	High	[K].AYHEQLSVAEITNACFEPANQMVK.[C]	1xCarbamidomethyl [C15]; 1xCarbamyl [N-Term]; 1xOxidation [M22]	P68369 1xCarbamyl [N-Term]; P68368 1xCarbamyl [N-Term]	0.0242207	0.00209959	2	4	1	P68369; P68368	P68369 [281-304]; P68368 [281-304]	0	2809.29	0	209553	Shared	High	High	0.001965	0.02276	19	79.69	K.AYHEQLSVAEITNACFEPANQMVK.C	[281-304]	1xCarbamyl [N-Term]	Not Used
	High	[R].LSVDYGKK.[S]	1xCarbamyl [N-Term]; 1xCarbamyl [K7(99.6)]	P68369 1xCarbamyl [K163(99.6)]; 1xCarbamyl [N-Term]; P68373 1xCarbamyl [K163(99.6)]; 1xCarbamyl [N-Term]; P68368 1xCarbamyl [K163(99.6)]; 1xCarbamyl [N-Term]	0.0320161	0.00258535	3	5	2	P68369; P68373; P68368	P68369 [157-164]; P68373 [157-164]; P68368 [157-164]	1	952.51	0	6.83728e+06	Shared	High	High	0.002467	0.03054	41	44.52	R.LSVDYGKK.S	[157-164]	1xCarbamyl [K163(99.6)]; 1xCarbamyl [N-Term]	Not Used
	High	[R].EDMAALEK.[D]			0.0374152	0.00310539	3	4	1	P68369; P68373; P68368	P68369 [423-430]; P68373 [423-430]; P68368 [423-430]	0	906.424	0	5312939	Shared	High	High	0.003081	0.03586	17	38.66	R.EDMAALEK.D	[423-430]		Not Used
	High	[R].LDHKFDLMYAK.[RK]	1xCarbamyl [N-Term]	Q9JJZ2 1xCarbamyl [N-Term]; P68369 1xCarbamyl [N-Term]; P68373 1xCarbamyl [N-Term]; P68368 1xCarbamyl [N-Term]	0.0386594	0.00328982	4	7	1	Q9JJZ2; P68369; P68373; P68368	Q9JJZ2 [391-401]; P68369 [391-401]; P68373 [391-401]; P68368 [391-401]	1	1423.7	0	1.04759e+06	Shared	High	High	0.003244	0.03711	23	68.68	R.LDHKFDLMYAK.R	[391-401]	1xCarbamyl [N-Term]	Not Used
	High	[R].LSVDYGKK.[S]			0.0700275	0.00572359	3	5	1	P68369; P68373; P68368	P68369 [157-164]; P68373 [157-164]; P68368 [157-164]	1	909.504	0	45058260	Shared	High	High	0.005685	0.06817	52	31.87	R.LSVDYGKK.S	[157-164]		Not Used
	High	[K].FDLMYAK.[RK]	1xCarbamyl [N-Term]	Q9JJZ2 1xCarbamyl [N-Term]; P68369 1xCarbamyl [N-Term]; P68373 1xCarbamyl [N-Term]; P68368 1xCarbamyl [N-Term]	0.0819191	0.00653696	4	7	1	Q9JJZ2; P68369; P68373; P68368	Q9JJZ2 [395-401]; P68369 [395-401]; P68373 [395-401]; P68368 [395-401]	0	930.439	0	80475	Shared	High	High	0.006403	0.08021	17	77.72	K.FDLMYAK.R	[395-401]	1xCarbamyl [N-Term]	Not Used
	Medium	[R].GHYTIGK.[E]			0.216434	0.0156248	3	5	1	P68369; P68373; P68368	P68369 [106-112]; P68373 [106-112]; P68368 [106-112]	0	775.41	0	77722160	Shared	Medium	Medium	0.01589	0.2143	20	24.06	R.GHYTIGK.E	[106-112]		Not Used
	Medium	[R].GHYTIGK.[E]	1xCarbamyl [N-Term]	P68369 1xCarbamyl [N-Term]; P68373 1xCarbamyl [N-Term]; P68368 1xCarbamyl [N-Term]	0.381225	0.0264276	3	5	2	P68369; P68373; P68368	P68369 [106-112]; P68373 [106-112]; P68368 [106-112]	0	818.416	0	14996127	Shared	Medium	Medium	0.02759	0.3742	15	32.08	R.GHYTIGK.E	[106-112]	1xCarbamyl [N-Term]	Not Used
Master Protein	Q9ERD7	Tubulin beta-3 chain OS=Mus musculus OX=10090 GN=Tubb3 PE=1 SV=1	64	27	218	11	1	450	50.4	4.93	5690	27	0	6.65145e+07	High
	Confidence	Annotated Sequence	Modifications	Modifications in Master Proteins	Qvality PEP	Qvality q-value	# Protein Groups	# Proteins	# PSMs	Master Protein Accessions	Positions in Master Proteins	# Missed Cleavages	Theo. MH+ [Da]	# Razor Quan Results	Abundance: F1: Sample	Quan Info	Found in Sample: [S1] F1: Sample	Confidence (by Search Engine): A2 Mascot	Percolator q-Value (by Search Engine): A2 Mascot	Percolator PEP (by Search Engine): A2 Mascot	Ions Score (by Search Engine): A2 Mascot	Top Apex RT [min]	Sequence in Protein	Positions in Protein	Peptide Group Modifications in Protein	Quan Usage
	High	[K].LAVNMVPFPR.[L]	1xOxidation [M5]		3.25278e-06	0	6	8	11	Q7TMM9; Q9D6F9; Q9ERD7; P99024; P68372; Q9CWF2	Q7TMM9 [253-262]; Q9D6F9 [253-262]; Q9ERD7 [253-262]; P99024 [253-262]; P68372 [253-262]; Q9CWF2 [253-262]	0	1159.63	0	5.93539e+06	Shared	High	High	0	3.704e-06	77	65.18	K.LAVNMVPFPR.L	[253-262]		Not Used
	High	[K].LATPTYGDLNHLVSATMSGVTTSLR.[F]			1.46757e-06	0	1	1	5	Q9ERD7	Q9ERD7 [217-241]	0	2605.33	0	381519		High	High	0	1.056e-06	44	99.87	K.LATPTYGDLNHLVSATMSGVTTSLR.F	[217-241]		Used
	High	[K].LATPTYGDLNHLVSATMSGVTTSLR.[F]	1xOxidation [M17]		5.68443e-05	0	1	1	2	Q9ERD7	Q9ERD7 [217-241]	0	2621.32	0	396348		High	High	0	4.16e-05	32	85.29	K.LATPTYGDLNHLVSATMSGVTTSLR.F	[217-241]		Used
	High	[K].LAVNMVPFPR.[L]			0.000147504	0	6	8	1	Q7TMM9; Q9D6F9; Q9ERD7; P99024; P68372; Q9CWF2	Q7TMM9 [253-262]; Q9D6F9 [253-262]; Q9ERD7 [253-262]; P99024 [253-262]; P68372 [253-262]; Q9CWF2 [253-262]	0	1143.63	0	29492038	Shared	High	High	0	0.0001125	68	74.18	K.LAVNMVPFPR.L	[253-262]		Not Used
	High	[K].VAVCDIPPR.[G]	1xCarbamidomethyl [C4]		3.84965e-05	0	1	3	10	Q9ERD7	Q9ERD7 [351-359]	0	1026.54	0	4.46559e+06		High	High	0	3.78e-05	71	46.79	K.VAVCDIPPR.G	[351-359]		Used
	High	[K].GHYTEGAELVDSVLDVVR.[K]			5.31158e-13	0	5	6	22	Q7TMM9; Q9ERD7; P99024; P68372; Q9CWF2	Q7TMM9 [104-121]; Q9ERD7 [104-121]; P99024 [104-121]; P68372 [104-121]; Q9CWF2 [104-121]	0	1958.98	0	3.412e+07	Shared	High	High	0	1.871e-13	100	92.17	K.GHYTEGAELVDSVLDVVR.K	[104-121]		Not Used
	High	[K].GHYTEGAELVDSVLDVVR.[K]	1xCarbamyl [N-Term]	Q7TMM9 1xCarbamyl [N-Term]; Q9ERD7 1xCarbamyl [N-Term]; P99024 1xCarbamyl [N-Term]; P68372 1xCarbamyl [N-Term]; Q9CWF2 1xCarbamyl [N-Term]	9.65865e-12	0	5	6	6	Q7TMM9; Q9ERD7; P99024; P68372; Q9CWF2	Q7TMM9 [104-121]; Q9ERD7 [104-121]; P99024 [104-121]; P68372 [104-121]; Q9CWF2 [104-121]	0	2001.99	0	1.49509e+06	Shared	High	High	0	3.821e-12	96	102.28	K.GHYTEGAELVDSVLDVVR.K	[104-121]	1xCarbamyl [N-Term]	Not Used
	High	[K].GHYTEGAELVDSVLDVVRK.[E]			3.04112e-12	0	5	6	10	Q7TMM9; Q9ERD7; P99024; P68372; Q9CWF2	Q7TMM9 [104-122]; Q9ERD7 [104-122]; P99024 [104-122]; P68372 [104-122]; Q9CWF2 [104-122]	1	2087.08	0	1.79987e+07	Shared	High	High	0	1.144e-12	76	87.04	K.GHYTEGAELVDSVLDVVRK.E	[104-122]		Not Used
	High	[K].GHYTEGAELVDSVLDVVRK.[E]	1xCarbamyl [N-Term]	Q7TMM9 1xCarbamyl [N-Term]; Q9ERD7 1xCarbamyl [N-Term]; P99024 1xCarbamyl [N-Term]; P68372 1xCarbamyl [N-Term]; Q9CWF2 1xCarbamyl [N-Term]	1.07321e-05	0	5	6	4	Q7TMM9; Q9ERD7; P99024; P68372; Q9CWF2	Q7TMM9 [104-122]; Q9ERD7 [104-122]; P99024 [104-122]; P68372 [104-122]; Q9CWF2 [104-122]	1	2130.08	0	1.41946e+06	Shared	High	High	3.47e-05	0.0005782	54	96.14	K.GHYTEGAELVDSVLDVVRK.E	[104-122]	1xCarbamyl [N-Term]	Not Used
	High	[R].KLAVNMVPFPR.[L]			3.70528e-05	0	6	8	2	Q7TMM9; Q9D6F9; Q9ERD7; P99024; P68372; Q9CWF2	Q7TMM9 [252-262]; Q9D6F9 [252-262]; Q9ERD7 [252-262]; P99024 [252-262]; P68372 [252-262]; Q9CWF2 [252-262]	1	1271.73	0	5505495	Shared	High	High	0	2.672e-05	45	66.94	R.KLAVNMVPFPR.L	[252-262]		Not Used
	High	[R].KLAVNMVPFPR.[L]	1xOxidation [M6]		9.70001e-05	0	6	8	3	Q7TMM9; Q9D6F9; Q9ERD7; P99024; P68372; Q9CWF2	Q7TMM9 [252-262]; Q9D6F9 [252-262]; Q9ERD7 [252-262]; P99024 [252-262]; P68372 [252-262]; Q9CWF2 [252-262]	1	1287.72	0	616945	Shared	High	High	0	7.29e-05	56	58.07	R.KLAVNMVPFPR.L	[252-262]		Not Used
	High	[-].MREIVHIQAGQCGNQIGAK.[F]	1xCarbamidomethyl [C12]		5.41e-10	0	6	6	8	Q7TMM9; Q9D6F9; Q9ERD7; P99024; P68372; Q9CWF2	Q7TMM9 [1-19]; Q9D6F9 [1-19]; Q9ERD7 [1-19]; P99024 [1-19]; P68372 [1-19]; Q9CWF2 [1-19]	1	2110.06	0	1.92924e+07	Shared	High	High	0	2.51e-10	65	49.48	-.MREIVHIQAGQCGNQIGAK.F	[1-19]		Not Used
	High	[-].MREIVHIQAGQCGNQIGAK.[F]	1xCarbamidomethyl [C12]; 1xOxidation [M1]		1.04e-06	0	6	6	8	Q7TMM9; Q9D6F9; Q9ERD7; P99024; P68372; Q9CWF2	Q7TMM9 [1-19]; Q9D6F9 [1-19]; Q9ERD7 [1-19]; P99024 [1-19]; P68372 [1-19]; Q9CWF2 [1-19]	1	2126.06	0	2.46817e+06	Shared	High	High	0	6.534e-07	58	44.77	-.MREIVHIQAGQCGNQIGAK.F	[1-19]		Not Used
	High	[K].MSSTFIGNSTAIQELFK.[R]			7.9401e-09	0	1	1	1	Q9ERD7	Q9ERD7 [363-379]	0	1873.94	0		No Quan Values	High	High	0	4.082e-09	74	92.39	K.MSSTFIGNSTAIQELFK.R	[363-379]		Not Used
	High	[K].MSSTFIGNSTAIQELFK.[R]	1xOxidation [M1]		3.51147e-06	0	1	1	3	Q9ERD7	Q9ERD7 [363-379]	0	1889.93	0	679541		High	High	0	2.307e-06	55	89.12	K.MSSTFIGNSTAIQELFK.R	[363-379]		Used
	High	[K].MSSTFIGNSTAIQELFKR.[I]			8.92405e-07	0	1	1	1	Q9ERD7	Q9ERD7 [363-380]	1	2030.04	0		No Quan Values	High	High	0	5.569e-07	61	85.75	K.MSSTFIGNSTAIQELFKR.I	[363-380]		Not Used
	High	[M].REIVHIQAGQCGNQIGAK.[F]	1xCarbamidomethyl [C11]		7.42665e-07	0	6	6	2	Q7TMM9; Q9D6F9; Q9ERD7; P99024; P68372; Q9CWF2	Q7TMM9 [2-19]; Q9D6F9 [2-19]; Q9ERD7 [2-19]; P99024 [2-19]; P68372 [2-19]; Q9CWF2 [2-19]	1	1979.02	0	6584723	Shared	High	High	0	4.604e-07	40	43.49	M.REIVHIQAGQCGNQIGAK.F	[2-19]		Not Used
	High	[K].NSSYFVEWIPNNVK.[TV]			4.76451e-07	0	6	7	4	Q7TMM9; Q9D6F9; Q9ERD7; P99024; P68372; Q9CWF2	Q7TMM9 [337-350]; Q9D6F9 [337-350]; Q9ERD7 [337-350]; P99024 [337-350]; P68372 [337-350]; Q9CWF2 [337-350]	0	1696.83	0	7.29824e+07	Shared	High	High	0	2.882e-07	66	82.26	K.NSSYFVEWIPNNVK.V	[337-350]		Not Used
	High	[R].IMNTFSVVPSPK.[V]			1.61948e-07	0	4	4	3	Q9D6F9; Q9ERD7; P99024; P68372	Q9D6F9 [163-174]; Q9ERD7 [163-174]; P99024 [163-174]; P68372 [163-174]	0	1319.7	0	3.0711e+07	Shared	High	High	0	2.548e-07	95	65.94	R.IMNTFSVVPSPK.V	[163-174]		Not Used
	High	[R].IMNTFSVVPSPK.[V]	1xOxidation [M2]		2.34068e-06	0	4	4	12	Q9D6F9; Q9ERD7; P99024; P68372	Q9D6F9 [163-174]; Q9ERD7 [163-174]; P99024 [163-174]; P68372 [163-174]	0	1335.7	0	1.90496e+07	Shared	High	High	0	1.772e-06	92	59.59	R.IMNTFSVVPSPK.V	[163-174]		Not Used
	High	[R].IMNTFSVVPSPK.[V]	1xCarbamyl [N-Term]	Q9D6F9 1xCarbamyl [N-Term]; Q9ERD7 1xCarbamyl [N-Term]; P99024 1xCarbamyl [N-Term]; P68372 1xCarbamyl [N-Term]	9.70783e-07	0	4	4	1	Q9D6F9; Q9ERD7; P99024; P68372	Q9D6F9 [163-174]; Q9ERD7 [163-174]; P99024 [163-174]; P68372 [163-174]	0	1362.71	0	1.11399e+06	Shared	High	High	0	6.056e-07	73	90.37	R.IMNTFSVVPSPK.V	[163-174]	1xCarbamyl [N-Term]	Not Used
	High	[R].ISVYYNEASSHK.[Y]			1.07233e-06	0	1	1	2	Q9ERD7	Q9ERD7 [47-58]	0	1397.67	0	26071039		High	High	0	6.717e-07	63	41.11	R.ISVYYNEASSHK.Y	[47-58]		Used
	High	[R].ISEQFTAMFR.[R]			5.51533e-06	0	6	6	2	Q7TMM9; Q9D6F9; Q9ERD7; P99024; P68372; Q9CWF2	Q7TMM9 [381-390]; Q9D6F9 [381-390]; Q9ERD7 [381-390]; P99024 [381-390]; P68372 [381-390]; Q9CWF2 [381-390]	0	1229.6	0	35275400	Shared	High	High	0	3.693e-06	81	72.4	R.ISEQFTAMFR.R	[381-390]		Not Used
	High	[R].ISEQFTAMFR.[R]	1xOxidation [M8]		1.75118e-05	0	6	6	9	Q7TMM9; Q9D6F9; Q9ERD7; P99024; P68372; Q9CWF2	Q7TMM9 [381-390]; Q9D6F9 [381-390]; Q9ERD7 [381-390]; P99024 [381-390]; P68372 [381-390]; Q9CWF2 [381-390]	0	1245.59	0	1.01634e+07	Shared	High	High	0	2.005e-05	54	60.16	R.ISEQFTAMFR.R	[381-390]		Not Used
	High	[R].EIVHIQAGQCGNQIGAK.[F]	1xCarbamidomethyl [C10]		1.98513e-10	0	6	6	8	Q7TMM9; Q9D6F9; Q9ERD7; P99024; P68372; Q9CWF2	Q7TMM9 [3-19]; Q9D6F9 [3-19]; Q9ERD7 [3-19]; P99024 [3-19]; P68372 [3-19]; Q9CWF2 [3-19]	0	1822.92	0	67738421	Shared	High	High	0	8.809e-11	77	48.58	R.EIVHIQAGQCGNQIGAK.F	[3-19]		Not Used
	High	[R].EIVHIQAGQCGNQIGAK.[F]	1xCarbamidomethyl [C10]; 1xCarbamyl [N-Term]	Q7TMM9 1xCarbamyl [N-Term]; Q9D6F9 1xCarbamyl [N-Term]; Q9ERD7 1xCarbamyl [N-Term]; P99024 1xCarbamyl [N-Term]; P68372 1xCarbamyl [N-Term]; Q9CWF2 1xCarbamyl [N-Term]	8.95615e-11	0	6	6	8	Q7TMM9; Q9D6F9; Q9ERD7; P99024; P68372; Q9CWF2	Q7TMM9 [3-19]; Q9D6F9 [3-19]; Q9ERD7 [3-19]; P99024 [3-19]; P68372 [3-19]; Q9CWF2 [3-19]	0	1865.93	0	6.82948e+06	Shared	High	High	0	3.854e-11	81	58.03	R.EIVHIQAGQCGNQIGAK.F	[3-19]	1xCarbamyl [N-Term]	Not Used
	High	[K].ECENCDCLQGFQLTHSLGGGTGSGMGTLLISK.[V]	3xCarbamidomethyl [C2; C5; C7]		1.58541e-05	0	1	1	1	Q9ERD7	Q9ERD7 [123-154]	0	3427.54	0	1032324		High	High	0	1.106e-05	16	85	K.ECENCDCLQGFQLTHSLGGGTGSGMGTLLISK.V	[123-154]		Used
	High	[R].FPGQLNADLRK.[L]			8.27377e-06	0	6	8	2	Q7TMM9; Q9D6F9; Q9ERD7; P99024; P68372; Q9CWF2	Q7TMM9 [242-252]; Q9D6F9 [242-252]; Q9ERD7 [242-252]; P99024 [242-252]; P68372 [242-252]; Q9CWF2 [242-252]	1	1258.69	0	939262	Shared	High	High	0	5.643e-06	49	51.18	R.FPGQLNADLRK.L	[242-252]		Not Used
	High	[R].FPGQLNADLR.[K]	1xCarbamyl [N-Term]	Q7TMM9 1xCarbamyl [N-Term]; Q9D6F9 1xCarbamyl [N-Term]; Q9ERD7 1xCarbamyl [N-Term]; P99024 1xCarbamyl [N-Term]; P68372 1xCarbamyl [N-Term]; Q9CWF2 1xCarbamyl [N-Term]	0.000134623	0	6	8	1	Q7TMM9; Q9D6F9; Q9ERD7; P99024; P68372; Q9CWF2	Q7TMM9 [242-251]; Q9D6F9 [242-251]; Q9ERD7 [242-251]; P99024 [242-251]; P68372 [242-251]; Q9CWF2 [242-251]	0	1173.6	0	768850	Shared	High	High	0	0.000102	47	74.92	R.FPGQLNADLR.K	[242-251]	1xCarbamyl [N-Term]	Not Used
	High	[R].FPGQLNADLR.[K]			3.45814e-06	0	6	8	4	Q7TMM9; Q9D6F9; Q9ERD7; P99024; P68372; Q9CWF2	Q7TMM9 [242-251]; Q9D6F9 [242-251]; Q9ERD7 [242-251]; P99024 [242-251]; P68372 [242-251]; Q9CWF2 [242-251]	0	1130.6	0	5984625	Shared	High	High	0	2.266e-06	61	59	R.FPGQLNADLR.K	[242-251]		Not Used
	High	[K].FWEVISDEHGIDPSGNYVGDSDLQLER.[I]			1.03685e-09	0	1	1	4	Q9ERD7	Q9ERD7 [20-46]	0	3077.41	0	1.17267e+07		High	High	0	4.92e-10	59	83.57	K.FWEVISDEHGIDPSGNYVGDSDLQLER.I	[20-46]		Used
	High	[R].ALTVPELTQQMFDAK.[N]	1xCarbamyl [N-Term]	Q9D6F9 1xCarbamyl [N-Term]; Q9ERD7 1xCarbamyl [N-Term]; P68372 1xCarbamyl [N-Term]	1.09724e-06	0	3	4	1	Q9D6F9; Q9ERD7; P68372	Q9D6F9 [283-297]; Q9ERD7 [283-297]; P68372 [283-297]	0	1734.87	0	1.38643e+06	Shared	High	High	0	6.874e-07	62	101.3	R.ALTVPELTQQMFDAK.N	[283-297]	1xCarbamyl [N-Term]	Not Used
	High	[K].EVDEQMLAIQSK.[N]	1xOxidation [M6]		0.000429126	0	1	1	3	Q9ERD7	Q9ERD7 [325-336]	0	1406.68	0	1.0447e+06		High	High	0	0.0003418	39	46.07	K.EVDEQMLAIQSK.N	[325-336]		Used
	High	[R].ALTVPELTQQMFDAK.[N]	1xOxidation [M11]		0.000337202	0	3	4	11	Q9D6F9; Q9ERD7; P68372	Q9D6F9 [283-297]; Q9ERD7 [283-297]; P68372 [283-297]	0	1707.86	0	4.59485e+06	Shared	High	High	0.0001951	0.00104	34	85.14	R.ALTVPELTQQMFDAK.N	[283-297]		Not Used
	High	[R].ALTVPELTQQMFDAK.[N]			3.58956e-07	0	3	4	4	Q9D6F9; Q9ERD7; P68372	Q9D6F9 [283-297]; Q9ERD7 [283-297]; P68372 [283-297]	0	1691.87	0	4.04107e+07	Shared	High	High	0	2.921e-07	76	86.43	R.ALTVPELTQQMFDAK.N	[283-297]		Not Used
	High	[R].AILVDLEPGTMDSVR.[S]			2.11262e-09	0	4	4	3	Q7TMM9; Q9ERD7; P99024; Q9CWF2	Q7TMM9 [63-77]; Q9ERD7 [63-77]; P99024 [63-77]; Q9CWF2 [63-77]	0	1615.84	0	7.44806e+07	Shared	High	High	0	1.034e-09	75	76.97	R.AILVDLEPGTMDSVR.S	[63-77]		Not Used
	High	[R].AILVDLEPGTMDSVR.[S]	1xOxidation [M11]		7.14062e-08	0	4	4	12	Q7TMM9; Q9ERD7; P99024; Q9CWF2	Q7TMM9 [63-77]; Q9ERD7 [63-77]; P99024 [63-77]; Q9CWF2 [63-77]	0	1631.83	0	1.78972e+07	Shared	High	High	0	4.003e-08	67	69.54	R.AILVDLEPGTMDSVR.S	[63-77]		Not Used
	High	[R].AILVDLEPGTMDSVR.[S]	1xCarbamyl [N-Term]	Q7TMM9 1xCarbamyl [N-Term]; Q9ERD7 1xCarbamyl [N-Term]; P99024 1xCarbamyl [N-Term]; Q9CWF2 1xCarbamyl [N-Term]	2.85597e-06	0	4	4	1	Q7TMM9; Q9ERD7; P99024; Q9CWF2	Q7TMM9 [63-77]; Q9ERD7 [63-77]; P99024 [63-77]; Q9CWF2 [63-77]	0	1658.84	0	1165707	Shared	High	High	0	1.855e-06	71	95.36	R.AILVDLEPGTMDSVR.S	[63-77]	1xCarbamyl [N-Term]	Not Used
	High	[R].AILVDLEPGTMDSVR.[S]	1xCarbamyl [N-Term]; 1xOxidation [M11]	Q7TMM9 1xCarbamyl [N-Term]; Q9ERD7 1xCarbamyl [N-Term]; P99024 1xCarbamyl [N-Term]; Q9CWF2 1xCarbamyl [N-Term]	0.000161609	0	4	4	3	Q7TMM9; Q9ERD7; P99024; Q9CWF2	Q7TMM9 [63-77]; Q9ERD7 [63-77]; P99024 [63-77]; Q9CWF2 [63-77]	0	1674.84	0	387088	Shared	High	High	0	0.0001241	38	87.95	R.AILVDLEPGTMDSVR.S	[63-77]	1xCarbamyl [N-Term]	Not Used
	High	[K].NMMAACDPR.[H]	1xCarbamidomethyl [C6]; 1xOxidation [M]		0.00141082	0.000278345	6	7	16	Q7TMM9; Q9D6F9; Q9ERD7; P99024; P68372; Q9CWF2	Q7TMM9 [298-306]; Q9D6F9 [298-306]; Q9ERD7 [298-306]; P99024 [298-306]; P68372 [298-306]; Q9CWF2 [298-306]	0	1081.42	0	2.3173e+07	Shared	High	High	0.0003461	0.002437	64	27.96	K.NMMAACDPR.H	[298-306]		Not Used
	High	[K].LAVNMVPFPR.[L]	1xCarbamyl [N-Term]; 1xOxidation [M5]	Q7TMM9 1xCarbamyl [N-Term]; Q9D6F9 1xCarbamyl [N-Term]; Q9ERD7 1xCarbamyl [N-Term]; P99024 1xCarbamyl [N-Term]; P68372 1xCarbamyl [N-Term]; Q9CWF2 1xCarbamyl [N-Term]	0.00169097	0.000308496	6	8	1	Q7TMM9; Q9D6F9; Q9ERD7; P99024; P68372; Q9CWF2	Q7TMM9 [253-262]; Q9D6F9 [253-262]; Q9ERD7 [253-262]; P99024 [253-262]; P68372 [253-262]; Q9CWF2 [253-262]	0	1202.64	0	214198	Shared	High	High	0.0002427	0.001427	39	79.58	K.LAVNMVPFPR.L	[253-262]	1xCarbamyl [N-Term]	Not Used
	High	[R].YLTVATVFR.[G]			0.00164274	0.000308496	1	2	1	Q9ERD7	Q9ERD7 [310-318]	0	1069.6	0	13067489		High	High	0.0002427	0.001382	51	72.1	R.YLTVATVFR.G	[310-318]		Used
	High	[R].ISEQFTAMFR.[R]	1xCarbamyl [N-Term]	Q7TMM9 1xCarbamyl [N-Term]; Q9D6F9 1xCarbamyl [N-Term]; Q9ERD7 1xCarbamyl [N-Term]; P99024 1xCarbamyl [N-Term]; P68372 1xCarbamyl [N-Term]; Q9CWF2 1xCarbamyl [N-Term]	0.00211528	0.000344215	6	6	1	Q7TMM9; Q9D6F9; Q9ERD7; P99024; P68372; Q9CWF2	Q7TMM9 [381-390]; Q9D6F9 [381-390]; Q9ERD7 [381-390]; P99024 [381-390]; P68372 [381-390]; Q9CWF2 [381-390]	0	1272.6	0	519087	Shared	High	High	0.0002712	0.00181	38	96.47	R.ISEQFTAMFR.R	[381-390]	1xCarbamyl [N-Term]	Not Used
	High	[K].RISEQFTAMFR.[R]			0.0059277	0.000765855	6	6	1	Q7TMM9; Q9D6F9; Q9ERD7; P99024; P68372; Q9CWF2	Q7TMM9 [380-390]; Q9D6F9 [380-390]; Q9ERD7 [380-390]; P99024 [380-390]; P68372 [380-390]; Q9CWF2 [380-390]	1	1385.7	0	762261	Shared	High	High	0.0006551	0.005261	45	66.82	K.RISEQFTAMFR.R	[380-390]		Not Used
	High	[K].FWEVISDEHGIDPSGNYVGDSDLQLER.[I]	1xCarbamyl [N-Term]	Q9ERD7 1xCarbamyl [N-Term]	0.00763562	0.000998885	1	1	1	Q9ERD7	Q9ERD7 [20-46]	0	3120.42	0	25218.3		High	High	0.0008635	0.006872	5	102.79	K.FWEVISDEHGIDPSGNYVGDSDLQLER.I	[20-46]	1xCarbamyl [N-Term]	Used
	High	[R].KECENCDCLQGFQLTHSLGGGTGSGMGTLLISK.[V]	3xCarbamidomethyl [C3; C6; C8]; 1xOxidation [M26]		0.0162914	0.00161272	1	1	1	Q9ERD7	Q9ERD7 [122-154]	1	3571.63	0	106306		High	High	0.001456	0.01508	12	73.91	R.KECENCDCLQGFQLTHSLGGGTGSGMGTLLISK.V	[122-154]		Used
	High	[K].NMMAACDPR.[H]	1xCarbamidomethyl [C6]		0.0223211	0.00199815	6	7	2	Q7TMM9; Q9D6F9; Q9ERD7; P99024; P68372; Q9CWF2	Q7TMM9 [298-306]; Q9D6F9 [298-306]; Q9ERD7 [298-306]; P99024 [298-306]; P68372 [298-306]; Q9CWF2 [298-306]	0	1065.43	0	40605880	Shared	High	High	0.001888	0.02089	41	36.89	K.NMMAACDPR.H	[298-306]		Not Used
	High	[K].NMMAACDPR.[H]	1xCarbamidomethyl [C6]; 1xCarbamyl [N-Term]	Q7TMM9 1xCarbamyl [N-Term]; Q9D6F9 1xCarbamyl [N-Term]; Q9ERD7 1xCarbamyl [N-Term]; P99024 1xCarbamyl [N-Term]; P68372 1xCarbamyl [N-Term]; Q9CWF2 1xCarbamyl [N-Term]	0.0252327	0.00217751	6	7	1	Q7TMM9; Q9D6F9; Q9ERD7; P99024; P68372; Q9CWF2	Q7TMM9 [298-306]; Q9D6F9 [298-306]; Q9ERD7 [298-306]; P99024 [298-306]; P68372 [298-306]; Q9CWF2 [298-306]	0	1108.43	0	410130	Shared	High	High	0.002025	0.02371	22	47.34	K.NMMAACDPR.H	[298-306]	1xCarbamyl [N-Term]	Not Used
	High	[K].NMMAACDPR.[H]	1xCarbamidomethyl [C6]; 2xOxidation [M2; M3]		0.0273894	0.00227585	6	7	7	Q7TMM9; Q9D6F9; Q9ERD7; P99024; P68372; Q9CWF2	Q7TMM9 [298-306]; Q9D6F9 [298-306]; Q9ERD7 [298-306]; P99024 [298-306]; P68372 [298-306]; Q9CWF2 [298-306]	0	1097.42	1	1.707e+06	Shared	High	High	0.003001	0.03458	33	36.87	K.NMMAACDPR.H	[298-306]		Not Used
	High	[K].VREEYPDR.[I]			0.0641988	0.00525739	1	1	2	Q9ERD7	Q9ERD7 [155-162]	1	1063.52	0	5.56159e+06		High	High	0.005164	0.06208	26	25.74	K.VREEYPDR.I	[155-162]		Used
	Medium	[R].YLTVATVFR.[G]	1xCarbamyl [N-Term]	Q9ERD7 1xCarbamyl [N-Term]	0.140813	0.0100571	1	2	1	Q9ERD7	Q9ERD7 [310-318]	0	1112.61	0	167462		Medium	Medium	0.0101	0.1396	9	95.22	R.YLTVATVFR.G	[310-318]	1xCarbamyl [N-Term]	Used
	Medium	[R].FPGQLNADLRK.[L]	1xCarbamyl [N-Term]	Q7TMM9 1xCarbamyl [N-Term]; Q9D6F9 1xCarbamyl [N-Term]; Q9ERD7 1xCarbamyl [N-Term]; P99024 1xCarbamyl [N-Term]; P68372 1xCarbamyl [N-Term]; Q9CWF2 1xCarbamyl [N-Term]	0.249794	0.0179341	6	8	1	Q7TMM9; Q9D6F9; Q9ERD7; P99024; P68372; Q9CWF2	Q7TMM9 [242-252]; Q9D6F9 [242-252]; Q9ERD7 [242-252]; P99024 [242-252]; P68372 [242-252]; Q9CWF2 [242-252]	1	1301.7	0	299425	Shared	Medium	Medium	0.01849	0.2472	27	65.47	R.FPGQLNADLRK.L	[242-252]	1xCarbamyl [N-Term]	Not Used
	Medium	[K].VREEYPDR.[I]	1xCarbamyl [R2]		0.586771	0.0431713	1	1	1	Q9ERD7	Q9ERD7 [155-162]	1	1106.52	0	1.78867e+06		Medium	Medium	0.0447	0.5787	33	36.83	K.VREEYPDR.I	[155-162]		Used
Master Protein	Q9D6F9	Tubulin beta-4A chain OS=Mus musculus OX=10090 GN=Tubb4a PE=1 SV=3	74	29	232	7	1	444	49.6	4.88	5439	29	0	9.09273e+07	High
	Confidence	Annotated Sequence	Modifications	Modifications in Master Proteins	Qvality PEP	Qvality q-value	# Protein Groups	# Proteins	# PSMs	Master Protein Accessions	Positions in Master Proteins	# Missed Cleavages	Theo. MH+ [Da]	# Razor Quan Results	Abundance: F1: Sample	Quan Info	Found in Sample: [S1] F1: Sample	Confidence (by Search Engine): A2 Mascot	Percolator q-Value (by Search Engine): A2 Mascot	Percolator PEP (by Search Engine): A2 Mascot	Ions Score (by Search Engine): A2 Mascot	Top Apex RT [min]	Sequence in Protein	Positions in Protein	Peptide Group Modifications in Protein	Quan Usage
	High	[K].LAVNMVPFPR.[L]	1xOxidation [M5]		3.25278e-06	0	6	8	11	Q7TMM9; Q9D6F9; Q9ERD7; P99024; P68372; Q9CWF2	Q7TMM9 [253-262]; Q9D6F9 [253-262]; Q9ERD7 [253-262]; P99024 [253-262]; P68372 [253-262]; Q9CWF2 [253-262]	0	1159.63	0	5.93539e+06	Shared	High	High	0	3.704e-06	77	65.18	K.LAVNMVPFPR.L	[253-262]		Not Used
	High	[K].LAVNMVPFPR.[L]			0.000147504	0	6	8	1	Q7TMM9; Q9D6F9; Q9ERD7; P99024; P68372; Q9CWF2	Q7TMM9 [253-262]; Q9D6F9 [253-262]; Q9ERD7 [253-262]; P99024 [253-262]; P68372 [253-262]; Q9CWF2 [253-262]	0	1143.63	0	29492038	Shared	High	High	0	0.0001125	68	74.18	K.LAVNMVPFPR.L	[253-262]		Not Used
	High	[K].TAVCDIPPR.[G]	1xCarbamidomethyl [C4]		0.000272867	0	5	5	10	Q7TMM9; Q9D6F9; P99024; P68372; Q9CWF2	Q7TMM9 [351-359]; Q9D6F9 [351-359]; P99024 [351-359]; P68372 [351-359]; Q9CWF2 [351-359]	0	1028.52	0	39047847	Shared	High	High	0	0.000252	58	41.03	K.TAVCDIPPR.G	[351-359]		Not Used
	High	[K].GHYTEGAELVDAVLDVVR.[K]			5.49345e-10	0	1	1	8	Q9D6F9	Q9D6F9 [104-121]	0	1942.99	0	3.53895e+06		High	High	0	2.557e-10	92	111.35	K.GHYTEGAELVDAVLDVVR.K	[104-121]		Used
	High	[K].GHYTEGAELVDAVLDVVR.[K]	1xCarbamyl [N-Term]	Q9D6F9 1xCarbamyl [N-Term]	6.57074e-07	0	1	1	3	Q9D6F9	Q9D6F9 [104-121]	0	1985.99	0	275962		High	High	0	4.025e-07	83	110.72	K.GHYTEGAELVDAVLDVVR.K	[104-121]	1xCarbamyl [N-Term]	Used
	High	[K].GHYTEGAELVDAVLDVVRK.[E]			3.33703e-11	0	1	1	8	Q9D6F9	Q9D6F9 [104-122]	1	2071.08	0	3.70932e+06		High	High	0	1.966e-06	77	112.29	K.GHYTEGAELVDAVLDVVRK.E	[104-122]		Used
	High	[R].KEAESCDCLQGFQLTHSLGGGTGSGMGTLLISK.[I]	2xCarbamidomethyl [C6; C8]; 1xOxidation [M26]		0.000156764	0	3	3	1	Q9D6F9; P99024; P68372	Q9D6F9 [122-154]; P99024 [122-154]; P68372 [122-154]	1	3455.62	0	520839	Shared	High	High	0	0.00012	36	74.2	R.KEAESCDCLQGFQLTHSLGGGTGSGMGTLLISK.I	[122-154]		Not Used
	High	[R].KLAVNMVPFPR.[L]			3.70528e-05	0	6	8	2	Q7TMM9; Q9D6F9; Q9ERD7; P99024; P68372; Q9CWF2	Q7TMM9 [252-262]; Q9D6F9 [252-262]; Q9ERD7 [252-262]; P99024 [252-262]; P68372 [252-262]; Q9CWF2 [252-262]	1	1271.73	0	5505495	Shared	High	High	0	2.672e-05	45	66.94	R.KLAVNMVPFPR.L	[252-262]		Not Used
	High	[R].KLAVNMVPFPR.[L]	1xOxidation [M6]		9.70001e-05	0	6	8	3	Q7TMM9; Q9D6F9; Q9ERD7; P99024; P68372; Q9CWF2	Q7TMM9 [252-262]; Q9D6F9 [252-262]; Q9ERD7 [252-262]; P99024 [252-262]; P68372 [252-262]; Q9CWF2 [252-262]	1	1287.72	0	616945	Shared	High	High	0	7.29e-05	56	58.07	R.KLAVNMVPFPR.L	[252-262]		Not Used
	High	[R].KEAESCDCLQGFQLTHSLGGGTGSGMGTLLISK.[I]	2xCarbamidomethyl [C6; C8]		4.95036e-07	0	3	3	2	Q9D6F9; P99024; P68372	Q9D6F9 [122-154]; P99024 [122-154]; P68372 [122-154]	1	3439.63	0	3.75564e+06	Shared	High	High	0	3.001e-07	58	80.48	R.KEAESCDCLQGFQLTHSLGGGTGSGMGTLLISK.I	[122-154]		Not Used
	High	[-].MREIVHIQAGQCGNQIGAK.[F]	1xCarbamidomethyl [C12]		5.41e-10	0	6	6	8	Q7TMM9; Q9D6F9; Q9ERD7; P99024; P68372; Q9CWF2	Q7TMM9 [1-19]; Q9D6F9 [1-19]; Q9ERD7 [1-19]; P99024 [1-19]; P68372 [1-19]; Q9CWF2 [1-19]	1	2110.06	0	1.92924e+07	Shared	High	High	0	2.51e-10	65	49.48	-.MREIVHLQAGQCGNQIGAK.F	[1-19]		Not Used
	High	[-].MREIVHIQAGQCGNQIGAK.[F]	1xCarbamidomethyl [C12]; 1xOxidation [M1]		1.04e-06	0	6	6	8	Q7TMM9; Q9D6F9; Q9ERD7; P99024; P68372; Q9CWF2	Q7TMM9 [1-19]; Q9D6F9 [1-19]; Q9ERD7 [1-19]; P99024 [1-19]; P68372 [1-19]; Q9CWF2 [1-19]	1	2126.06	0	2.46817e+06	Shared	High	High	0	6.534e-07	58	44.77	-.MREIVHLQAGQCGNQIGAK.F	[1-19]		Not Used
	High	[R].SGPFGQIFRPDNFVFGQSGAGNNWAK.[G]			0.000116479	0	5	5	2	Q7TMM9; Q9D6F9; P99024; P68372; Q9CWF2	Q7TMM9 [78-103]; Q9D6F9 [78-103]; P99024 [78-103]; P68372 [78-103]; Q9CWF2 [78-103]	0	2798.34	0	591589	Shared	High	High	0.0001636	0.000989	14	91.47	R.SGPFGQIFRPDNFVFGQSGAGNNWAK.G	[78-103]		Not Used
	High	[M].REIVHIQAGQCGNQIGAK.[F]	1xCarbamidomethyl [C11]		7.42665e-07	0	6	6	2	Q7TMM9; Q9D6F9; Q9ERD7; P99024; P68372; Q9CWF2	Q7TMM9 [2-19]; Q9D6F9 [2-19]; Q9ERD7 [2-19]; P99024 [2-19]; P68372 [2-19]; Q9CWF2 [2-19]	1	1979.02	0	6584723	Shared	High	High	0	4.604e-07	40	43.49	M.REIVHLQAGQCGNQIGAK.F	[2-19]		Not Used
	High	[K].NSSYFVEWIPNNVK.[TV]			4.76451e-07	0	6	7	4	Q7TMM9; Q9D6F9; Q9ERD7; P99024; P68372; Q9CWF2	Q7TMM9 [337-350]; Q9D6F9 [337-350]; Q9ERD7 [337-350]; P99024 [337-350]; P68372 [337-350]; Q9CWF2 [337-350]	0	1696.83	0	7.29824e+07	Shared	High	High	0	2.882e-07	66	82.26	K.NSSYFVEWIPNNVK.T	[337-350]		Not Used
	High	[R].INVYYNEATGGNYVPR.[A]			1.14531e-09	0	1	1	3	Q9D6F9	Q9D6F9 [47-62]	0	1829.88	0	25271667		High	High	0	5.157e-09	90	62.82	R.INVYYNEATGGNYVPR.A	[47-62]		Used
	High	[R].INVYYNEATGGNYVPR.[A]	1xCarbamyl [N-Term]	Q9D6F9 1xCarbamyl [N-Term]	1.08145e-05	0	1	1	1	Q9D6F9	Q9D6F9 [47-62]	0	1872.89	0	439482		High	High	0	7.456e-06	42	80.47	R.INVYYNEATGGNYVPR.A	[47-62]	1xCarbamyl [N-Term]	Used
	High	[R].IMNTFSVVPSPK.[V]			1.61948e-07	0	4	4	3	Q9D6F9; Q9ERD7; P99024; P68372	Q9D6F9 [163-174]; Q9ERD7 [163-174]; P99024 [163-174]; P68372 [163-174]	0	1319.7	0	3.0711e+07	Shared	High	High	0	2.548e-07	95	65.94	R.IMNTFSVVPSPK.V	[163-174]		Not Used
	High	[R].IMNTFSVVPSPK.[V]	1xOxidation [M2]		2.34068e-06	0	4	4	12	Q9D6F9; Q9ERD7; P99024; P68372	Q9D6F9 [163-174]; Q9ERD7 [163-174]; P99024 [163-174]; P68372 [163-174]	0	1335.7	0	1.90496e+07	Shared	High	High	0	1.772e-06	92	59.59	R.IMNTFSVVPSPK.V	[163-174]		Not Used
	High	[R].IMNTFSVVPSPK.[V]	1xCarbamyl [N-Term]	Q9D6F9 1xCarbamyl [N-Term]; Q9ERD7 1xCarbamyl [N-Term]; P99024 1xCarbamyl [N-Term]; P68372 1xCarbamyl [N-Term]	9.70783e-07	0	4	4	1	Q9D6F9; Q9ERD7; P99024; P68372	Q9D6F9 [163-174]; Q9ERD7 [163-174]; P99024 [163-174]; P68372 [163-174]	0	1362.71	0	1.11399e+06	Shared	High	High	0	6.056e-07	73	90.37	R.IMNTFSVVPSPK.V	[163-174]	1xCarbamyl [N-Term]	Not Used
	High	[K].MAATFIGNSTAIQELFK.[R]			2.40371e-10	0	1	1	3	Q9D6F9	Q9D6F9 [363-379]	0	1841.95	0	2.70583e+06		High	High	0	1.081e-10	87	94.98	K.MAATFIGNSTAIQELFK.R	[363-379]		Used
	High	[K].MAATFIGNSTAIQELFK.[R]	1xOxidation [M1]		5.37423e-09	0	1	1	6	Q9D6F9	Q9D6F9 [363-379]	0	1857.94	4	6.87624e+06		High	High	0	2.735e-09	70	94.24	K.MAATFIGNSTAIQELFK.R	[363-379]		Used
	High	[K].MAATFIGNSTAIQELFKR.[I]			2.2528e-06	0	1	1	2	Q9D6F9	Q9D6F9 [363-380]	1	1998.05	0	739456		High	High	0	1.452e-06	48	88.35	K.MAATFIGNSTAIQELFKR.I	[363-380]		Used
	High	[K].MAATFIGNSTAIQELFKR.[I]	1xOxidation [M1]		1.16953e-11	0	1	1	3	Q9D6F9	Q9D6F9 [363-380]	1	2014.04	3	2.87663e+06		High	High	0	4.645e-12	84	87.72	K.MAATFIGNSTAIQELFKR.I	[363-380]		Used
	High	[R].ISEQFTAMFR.[R]			5.51533e-06	0	6	6	2	Q7TMM9; Q9D6F9; Q9ERD7; P99024; P68372; Q9CWF2	Q7TMM9 [381-390]; Q9D6F9 [381-390]; Q9ERD7 [381-390]; P99024 [381-390]; P68372 [381-390]; Q9CWF2 [381-390]	0	1229.6	0	35275400	Shared	High	High	0	3.693e-06	81	72.4	R.ISEQFTAMFR.R	[381-390]		Not Used
	High	[R].ISEQFTAMFR.[R]	1xOxidation [M8]		1.75118e-05	0	6	6	9	Q7TMM9; Q9D6F9; Q9ERD7; P99024; P68372; Q9CWF2	Q7TMM9 [381-390]; Q9D6F9 [381-390]; Q9ERD7 [381-390]; P99024 [381-390]; P68372 [381-390]; Q9CWF2 [381-390]	0	1245.59	0	1.01634e+07	Shared	High	High	0	2.005e-05	54	60.16	R.ISEQFTAMFR.R	[381-390]		Not Used
	High	[K].LTTPTYGDLNHLVSATMSGVTTCLR.[F]	1xCarbamidomethyl [C23]		8.48898e-11	0	5	5	17	Q7TMM9; Q9D6F9; P99024; P68372; Q9CWF2	Q7TMM9 [217-241]; Q9D6F9 [217-241]; P99024 [217-241]; P68372 [217-241]; Q9CWF2 [217-241]	0	2708.34	0	3.25114e+06	Shared	High	High	0	6.354e-11	89	98.51	K.LTTPTYGDLNHLVSATMSGVTTCLR.F	[217-241]		Not Used
	High	[R].AVLVDLEPGTMDSVR.[S]			5.46268e-08	0	2	2	2	Q9D6F9; P68372	Q9D6F9 [63-77]; P68372 [63-77]	0	1601.82	0	3.30567e+07	Shared	High	High	0	3.031e-08	72	73.43	R.AVLVDLEPGTMDSVR.S	[63-77]		Not Used
	High	[R].AVLVDLEPGTMDSVR.[S]	1xOxidation [M11]		1.90491e-05	0	2	2	9	Q9D6F9; P68372	Q9D6F9 [63-77]; P68372 [63-77]	0	1617.82	0	6.75318e+06	Shared	High	High	0	6.997e-05	47	65.46	R.AVLVDLEPGTMDSVR.S	[63-77]		Not Used
	High	[R].AVLVDLEPGTMDSVR.[S]	1xCarbamyl [N-Term]	Q9D6F9 1xCarbamyl [N-Term]; P68372 1xCarbamyl [N-Term]	2.2198e-05	0	2	2	1	Q9D6F9; P68372	Q9D6F9 [63-77]; P68372 [63-77]	0	1644.83	0	1.0422e+06	Shared	High	High	0	1.564e-05	41	89.83	R.AVLVDLEPGTMDSVR.S	[63-77]	1xCarbamyl [N-Term]	Not Used
	High	[R].EIVHIQAGQCGNQIGAK.[F]	1xCarbamidomethyl [C10]		1.98513e-10	0	6	6	8	Q7TMM9; Q9D6F9; Q9ERD7; P99024; P68372; Q9CWF2	Q7TMM9 [3-19]; Q9D6F9 [3-19]; Q9ERD7 [3-19]; P99024 [3-19]; P68372 [3-19]; Q9CWF2 [3-19]	0	1822.92	0	67738421	Shared	High	High	0	8.809e-11	77	48.58	R.EIVHLQAGQCGNQIGAK.F	[3-19]		Not Used
	High	[R].EIVHIQAGQCGNQIGAK.[F]	1xCarbamidomethyl [C10]; 1xCarbamyl [N-Term]	Q7TMM9 1xCarbamyl [N-Term]; Q9D6F9 1xCarbamyl [N-Term]; Q9ERD7 1xCarbamyl [N-Term]; P99024 1xCarbamyl [N-Term]; P68372 1xCarbamyl [N-Term]; Q9CWF2 1xCarbamyl [N-Term]	8.95615e-11	0	6	6	8	Q7TMM9; Q9D6F9; Q9ERD7; P99024; P68372; Q9CWF2	Q7TMM9 [3-19]; Q9D6F9 [3-19]; Q9ERD7 [3-19]; P99024 [3-19]; P68372 [3-19]; Q9CWF2 [3-19]	0	1865.93	0	6.82948e+06	Shared	High	High	0	3.854e-11	81	58.03	R.EIVHLQAGQCGNQIGAK.F	[3-19]	1xCarbamyl [N-Term]	Not Used
	High	[K].EAESCDCLQGFQLTHSLGGGTGSGMGTLLISK.[I]	2xCarbamidomethyl [C5; C7]		1.24463e-10	0	3	3	2	Q9D6F9; P99024; P68372	Q9D6F9 [123-154]; P99024 [123-154]; P68372 [123-154]	0	3311.53	0	18552380	Shared	High	High	0	5.46e-11	43	85.32	K.EAESCDCLQGFQLTHSLGGGTGSGMGTLLISK.I	[123-154]		Not Used
	High	[K].EAESCDCLQGFQLTHSLGGGTGSGMGTLLISK.[I]	2xCarbamidomethyl [C5; C7]; 1xOxidation [M25]		2.32283e-06	0	3	3	8	Q9D6F9; P99024; P68372	Q9D6F9 [123-154]; P99024 [123-154]; P68372 [123-154]	0	3327.53	0	3.30537e+06	Shared	High	High	0	1.502e-06	30	85.14	K.EAESCDCLQGFQLTHSLGGGTGSGMGTLLISK.I	[123-154]		Not Used
	High	[R].FPGQLNADLRK.[L]			8.27377e-06	0	6	8	2	Q7TMM9; Q9D6F9; Q9ERD7; P99024; P68372; Q9CWF2	Q7TMM9 [242-252]; Q9D6F9 [242-252]; Q9ERD7 [242-252]; P99024 [242-252]; P68372 [242-252]; Q9CWF2 [242-252]	1	1258.69	0	939262	Shared	High	High	0	5.643e-06	49	51.18	R.FPGQLNADLRK.L	[242-252]		Not Used
	High	[R].FPGQLNADLR.[K]	1xCarbamyl [N-Term]	Q7TMM9 1xCarbamyl [N-Term]; Q9D6F9 1xCarbamyl [N-Term]; Q9ERD7 1xCarbamyl [N-Term]; P99024 1xCarbamyl [N-Term]; P68372 1xCarbamyl [N-Term]; Q9CWF2 1xCarbamyl [N-Term]	0.000134623	0	6	8	1	Q7TMM9; Q9D6F9; Q9ERD7; P99024; P68372; Q9CWF2	Q7TMM9 [242-251]; Q9D6F9 [242-251]; Q9ERD7 [242-251]; P99024 [242-251]; P68372 [242-251]; Q9CWF2 [242-251]	0	1173.6	0	768850	Shared	High	High	0	0.000102	47	74.92	R.FPGQLNADLR.K	[242-251]	1xCarbamyl [N-Term]	Not Used
	High	[R].FPGQLNADLR.[K]			3.45814e-06	0	6	8	4	Q7TMM9; Q9D6F9; Q9ERD7; P99024; P68372; Q9CWF2	Q7TMM9 [242-251]; Q9D6F9 [242-251]; Q9ERD7 [242-251]; P99024 [242-251]; P68372 [242-251]; Q9CWF2 [242-251]	0	1130.6	0	5984625	Shared	High	High	0	2.266e-06	61	59	R.FPGQLNADLR.K	[242-251]		Not Used
	High	[K].FWEVISDEHGIDPTGTYHGDSDLQLER.[I]	1xCarbamyl [N-Term]; 1xCarbamyl [R27]	Q9D6F9 1xCarbamyl [N-Term]; P68372 1xCarbamyl [N-Term]	1.97918e-05	0	2	2	3	Q9D6F9; P68372	Q9D6F9 [20-46]; P68372 [20-46]	0	3159.43	0	1.52114e+06	Shared	High	High	0	1.398e-05	30	81.15	K.FWEVISDEHGIDPTGTYHGDSDLQLER.I	[20-46]	1xCarbamyl [N-Term]	Not Used
	High	[K].FWEVISDEHGIDPTGTYHGDSDLQLER.[I]			4.69942e-13	0	2	2	5	Q9D6F9; P68372	Q9D6F9 [20-46]; P68372 [20-46]	0	3116.42	0	5.11168e+07	Shared	High	High	0	4.108e-12	44	77.79	K.FWEVISDEHGIDPTGTYHGDSDLQLER.I	[20-46]		Not Used
	High	[R].ALTVPELTQQMFDAK.[N]	1xCarbamyl [N-Term]	Q9D6F9 1xCarbamyl [N-Term]; Q9ERD7 1xCarbamyl [N-Term]; P68372 1xCarbamyl [N-Term]	1.09724e-06	0	3	4	1	Q9D6F9; Q9ERD7; P68372	Q9D6F9 [283-297]; Q9ERD7 [283-297]; P68372 [283-297]	0	1734.87	0	1.38643e+06	Shared	High	High	0	6.874e-07	62	101.3	R.ALTVPELTQQMFDAK.N	[283-297]	1xCarbamyl [N-Term]	Not Used
	High	[K].EVDEQMLSVQSK.[N]			1.99318e-06	0	1	1	1	Q9D6F9	Q9D6F9 [325-336]	0	1392.67	0	17131720		High	High	0	1.283e-06	56	51.21	K.EVDEQMLSVQSK.N	[325-336]		Used
	High	[K].EVDEQMLSVQSK.[N]	1xOxidation [M6]		3.99964e-05	0	1	1	5	Q9D6F9	Q9D6F9 [325-336]	0	1408.66	0	1.94281e+06		High	High	0	2.891e-05	55	40.63	K.EVDEQMLSVQSK.N	[325-336]		Used
	High	[R].ALTVPELTQQMFDAK.[N]	1xOxidation [M11]		0.000337202	0	3	4	11	Q9D6F9; Q9ERD7; P68372	Q9D6F9 [283-297]; Q9ERD7 [283-297]; P68372 [283-297]	0	1707.86	0	4.59485e+06	Shared	High	High	0.0001951	0.00104	34	85.14	R.ALTVPELTQQMFDAK.N	[283-297]		Not Used
	High	[R].ALTVPELTQQMFDAK.[N]			3.58956e-07	0	3	4	4	Q9D6F9; Q9ERD7; P68372	Q9D6F9 [283-297]; Q9ERD7 [283-297]; P68372 [283-297]	0	1691.87	0	4.04107e+07	Shared	High	High	0	2.921e-07	76	86.43	R.ALTVPELTQQMFDAK.N	[283-297]		Not Used
	High	[R].YLTVAAVFR.[G]			0.000164086	0	3	3	1	Q9D6F9; P99024; P68372	Q9D6F9 [310-318]; P99024 [310-318]; P68372 [310-318]	0	1039.59	0	20589086	Shared	High	High	0	0.0001256	49	74.11	R.YLTVAAVFR.G	[310-318]		Not Used
	High	[K].NMMAACDPR.[H]	1xCarbamidomethyl [C6]; 1xOxidation [M]		0.00141082	0.000278345	6	7	16	Q7TMM9; Q9D6F9; Q9ERD7; P99024; P68372; Q9CWF2	Q7TMM9 [298-306]; Q9D6F9 [298-306]; Q9ERD7 [298-306]; P99024 [298-306]; P68372 [298-306]; Q9CWF2 [298-306]	0	1081.42	0	2.3173e+07	Shared	High	High	0.0003461	0.002437	64	27.96	K.NMMAACDPR.H	[298-306]		Not Used
	High	[K].LAVNMVPFPR.[L]	1xCarbamyl [N-Term]; 1xOxidation [M5]	Q7TMM9 1xCarbamyl [N-Term]; Q9D6F9 1xCarbamyl [N-Term]; Q9ERD7 1xCarbamyl [N-Term]; P99024 1xCarbamyl [N-Term]; P68372 1xCarbamyl [N-Term]; Q9CWF2 1xCarbamyl [N-Term]	0.00169097	0.000308496	6	8	1	Q7TMM9; Q9D6F9; Q9ERD7; P99024; P68372; Q9CWF2	Q7TMM9 [253-262]; Q9D6F9 [253-262]; Q9ERD7 [253-262]; P99024 [253-262]; P68372 [253-262]; Q9CWF2 [253-262]	0	1202.64	0	214198	Shared	High	High	0.0002427	0.001427	39	79.58	K.LAVNMVPFPR.L	[253-262]	1xCarbamyl [N-Term]	Not Used
	High	[R].ISEQFTAMFR.[R]	1xCarbamyl [N-Term]	Q7TMM9 1xCarbamyl [N-Term]; Q9D6F9 1xCarbamyl [N-Term]; Q9ERD7 1xCarbamyl [N-Term]; P99024 1xCarbamyl [N-Term]; P68372 1xCarbamyl [N-Term]; Q9CWF2 1xCarbamyl [N-Term]	0.00211528	0.000344215	6	6	1	Q7TMM9; Q9D6F9; Q9ERD7; P99024; P68372; Q9CWF2	Q7TMM9 [381-390]; Q9D6F9 [381-390]; Q9ERD7 [381-390]; P99024 [381-390]; P68372 [381-390]; Q9CWF2 [381-390]	0	1272.6	0	519087	Shared	High	High	0.0002712	0.00181	38	96.47	R.ISEQFTAMFR.R	[381-390]	1xCarbamyl [N-Term]	Not Used
	High	[K].RISEQFTAMFR.[R]			0.0059277	0.000765855	6	6	1	Q7TMM9; Q9D6F9; Q9ERD7; P99024; P68372; Q9CWF2	Q7TMM9 [380-390]; Q9D6F9 [380-390]; Q9ERD7 [380-390]; P99024 [380-390]; P68372 [380-390]; Q9CWF2 [380-390]	1	1385.7	0	762261	Shared	High	High	0.0006551	0.005261	45	66.82	K.RISEQFTAMFR.R	[380-390]		Not Used
	High	[K].NMMAACDPR.[H]	1xCarbamidomethyl [C6]		0.0223211	0.00199815	6	7	2	Q7TMM9; Q9D6F9; Q9ERD7; P99024; P68372; Q9CWF2	Q7TMM9 [298-306]; Q9D6F9 [298-306]; Q9ERD7 [298-306]; P99024 [298-306]; P68372 [298-306]; Q9CWF2 [298-306]	0	1065.43	0	40605880	Shared	High	High	0.001888	0.02089	41	36.89	K.NMMAACDPR.H	[298-306]		Not Used
	High	[R].LHFFMPGFAPLTSR.[G]			0.0226882	0.00204577	5	5	2	Q7TMM9; Q9D6F9; P99024; P68372; Q9CWF2	Q7TMM9 [263-276]; Q9D6F9 [263-276]; P99024 [263-276]; P68372 [263-276]; Q9CWF2 [263-276]	0	1620.84	0	404178	Shared	High	High	0.001923	0.02123	19	88.3	R.LHFFMPGFAPLTSR.G	[263-276]		Not Used
	High	[K].NMMAACDPR.[H]	1xCarbamidomethyl [C6]; 1xCarbamyl [N-Term]	Q7TMM9 1xCarbamyl [N-Term]; Q9D6F9 1xCarbamyl [N-Term]; Q9ERD7 1xCarbamyl [N-Term]; P99024 1xCarbamyl [N-Term]; P68372 1xCarbamyl [N-Term]; Q9CWF2 1xCarbamyl [N-Term]	0.0252327	0.00217751	6	7	1	Q7TMM9; Q9D6F9; Q9ERD7; P99024; P68372; Q9CWF2	Q7TMM9 [298-306]; Q9D6F9 [298-306]; Q9ERD7 [298-306]; P99024 [298-306]; P68372 [298-306]; Q9CWF2 [298-306]	0	1108.43	0	410130	Shared	High	High	0.002025	0.02371	22	47.34	K.NMMAACDPR.H	[298-306]	1xCarbamyl [N-Term]	Not Used
	High	[R].YLTVAAVFR.[G]	1xCarbamyl [N-Term]	Q9D6F9 1xCarbamyl [N-Term]; P99024 1xCarbamyl [N-Term]; P68372 1xCarbamyl [N-Term]	0.0278429	0.00227585	3	3	1	Q9D6F9; P99024; P68372	Q9D6F9 [310-318]; P99024 [310-318]; P68372 [310-318]	0	1082.6	0	189941	Shared	High	High	0.002142	0.02625	22	98.17	R.YLTVAAVFR.G	[310-318]	1xCarbamyl [N-Term]	Not Used
	High	[K].NMMAACDPR.[H]	1xCarbamidomethyl [C6]; 2xOxidation [M2; M3]		0.0273894	0.00227585	6	7	7	Q7TMM9; Q9D6F9; Q9ERD7; P99024; P68372; Q9CWF2	Q7TMM9 [298-306]; Q9D6F9 [298-306]; Q9ERD7 [298-306]; P99024 [298-306]; P68372 [298-306]; Q9CWF2 [298-306]	0	1097.42	1	1.707e+06	Shared	High	High	0.003001	0.03458	33	36.87	K.NMMAACDPR.H	[298-306]		Not Used
	High	[K].GHYTEGAELVDAVLDVVRK.[E]	1xCarbamyl [N-Term]	Q9D6F9 1xCarbamyl [N-Term]	0.0347554	0.002791	1	1	1	Q9D6F9	Q9D6F9 [104-122]	1	2114.09	0	235185		High	High	0.002815	0.03317	24	111.51	K.GHYTEGAELVDAVLDVVRK.E	[104-122]	1xCarbamyl [N-Term]	Used
	High	[K].IREEFPDR.[I]	1xCarbamyl [R2]		0.0578976	0.00482626	1	1	1	Q9D6F9	Q9D6F9 [155-162]	1	1104.54	0	2.42181e+06		High	High	0.004735	0.05587	32	52.92	K.IREEFPDR.I	[155-162]		Used
	High	[K].IREEFPDR.[I]			0.0631892	0.00521056	1	1	2	Q9D6F9	Q9D6F9 [155-162]	1	1061.54	0	22678797		High	High	0.005066	0.06118	39	37.26	K.IREEFPDR.I	[155-162]		Used
	High	[K].MAATFIGNSTAIQELFK.[R]	1xCarbamyl [N-Term]	Q9D6F9 1xCarbamyl [N-Term]	0.0806496	0.00641601	1	1	1	Q9D6F9	Q9D6F9 [363-379]	0	1884.95	0	83425.9		High	High	0.006309	0.07886	14	111.14	K.MAATFIGNSTAIQELFK.R	[363-379]	1xCarbamyl [N-Term]	Used
	Medium	[R].FPGQLNADLRK.[L]	1xCarbamyl [N-Term]	Q7TMM9 1xCarbamyl [N-Term]; Q9D6F9 1xCarbamyl [N-Term]; Q9ERD7 1xCarbamyl [N-Term]; P99024 1xCarbamyl [N-Term]; P68372 1xCarbamyl [N-Term]; Q9CWF2 1xCarbamyl [N-Term]	0.249794	0.0179341	6	8	1	Q7TMM9; Q9D6F9; Q9ERD7; P99024; P68372; Q9CWF2	Q7TMM9 [242-252]; Q9D6F9 [242-252]; Q9ERD7 [242-252]; P99024 [242-252]; P68372 [242-252]; Q9CWF2 [242-252]	1	1301.7	0	299425	Shared	Medium	Medium	0.01849	0.2472	27	65.47	R.FPGQLNADLRK.L	[242-252]	1xCarbamyl [N-Term]	Not Used
Master Protein	P68373	Tubulin alpha-1C chain OS=Mus musculus OX=10090 GN=Tuba1c PE=1 SV=1	62	30	186	1	1	449	49.9	5.1	5322	30	1	758853	Medium	Carbamyl [K96(100); K163(99.6)]
	Confidence	Annotated Sequence	Modifications	Modifications in Master Proteins	Qvality PEP	Qvality q-value	# Protein Groups	# Proteins	# PSMs	Master Protein Accessions	Positions in Master Proteins	# Missed Cleavages	Theo. MH+ [Da]	# Razor Quan Results	Abundance: F1: Sample	Quan Info	Found in Sample: [S1] F1: Sample	Confidence (by Search Engine): A2 Mascot	Percolator q-Value (by Search Engine): A2 Mascot	Percolator PEP (by Search Engine): A2 Mascot	Ions Score (by Search Engine): A2 Mascot	Top Apex RT [min]	Sequence in Protein	Positions in Protein	Peptide Group Modifications in Protein	Quan Usage
	High	[R].LDHKFDLMYAK.[RK]			6.67812e-06	0	4	7	2	Q9JJZ2; P68369; P68373; P68368	Q9JJZ2 [391-401]; P68369 [391-401]; P68373 [391-401]; P68368 [391-401]	1	1380.7	0	16268830	Shared	High	High	0	4.494e-06	45	54.65	R.LDHKFDLMYAK.R	[391-401]		Not Used
	High	[R].LDHKFDLMYAK.[RK]	1xOxidation [M8]		2.23684e-05	0	4	7	4	Q9JJZ2; P68369; P68373; P68368	Q9JJZ2 [391-401]; P68369 [391-401]; P68373 [391-401]; P68368 [391-401]	1	1396.69	0	3.30532e+06	Shared	High	High	0	1.583e-05	38	48.61	R.LDHKFDLMYAK.R	[391-401]		Not Used
	High	[K].TIGGGDDSFNTFFSETGAGK.[H]			5.32783e-10	0	2	4	3	P68369; P68373	P68369 [41-60]; P68373 [41-60]	0	2007.89	0	4.81571e+07	Shared	High	High	0	2.463e-10	100	78.48	K.TIGGGDDSFNTFFSETGAGK.H	[41-60]		Not Used
	High	[K].TIGGGDDSFNTFFSETGAGK.[H]	1xCarbamyl [N-Term]	P68369 1xCarbamyl [N-Term]; P68373 1xCarbamyl [N-Term]	5.22623e-05	0	2	4	1	P68369; P68373	P68369 [41-60]; P68373 [41-60]	0	2050.9	0	791614	Shared	High	High	0	3.82e-05	46	88.29	K.TIGGGDDSFNTFFSETGAGK.H	[41-60]	1xCarbamyl [N-Term]	Not Used
	High	[R].TIQFVDWCPTGFK.[V]	1xCarbamidomethyl [C8]; 1xCarbamyl [N-Term]	Q9JJZ2 1xCarbamyl [N-Term]; P68369 1xCarbamyl [N-Term]; P68373 1xCarbamyl [N-Term]	1.53763e-05	0	3	4	1	Q9JJZ2; P68369; P68373	Q9JJZ2 [340-352]; P68369 [340-352]; P68373 [340-352]	0	1641.77	0	3.41891e+06	Shared	High	High	0	1.067e-05	46	84.47	R.TIQFVDWCPTGFK.V	[340-352]	1xCarbamyl [N-Term]	Not Used
	High	[R].TIQFVDWCPTGFK.[V]	1xCarbamidomethyl [C8]		2.8353e-05	0	3	4	2	Q9JJZ2; P68369; P68373	Q9JJZ2 [340-352]; P68369 [340-352]; P68373 [340-352]	0	1598.77	0	2.96264e+07	Shared	High	High	0	2.026e-05	46	84.31	R.TIQFVDWCPTGFK.V	[340-352]		Not Used
	High	[R].IHFPLATYAPVISAEK.[A]			2.18051e-08	0	3	5	8	P68369; P68373; P68368	P68369 [265-280]; P68373 [265-280]; P68368 [265-280]	0	1756.96	0	54109516	Shared	High	High	0	1.168e-08	82	79.11	R.IHFPLATYAPVISAEK.A	[265-280]		Not Used
	High	[R].IHFPLATYAPVISAEK.[A]	1xCarbamyl [N-Term]	P68369 1xCarbamyl [N-Term]; P68373 1xCarbamyl [N-Term]; P68368 1xCarbamyl [N-Term]	1.20157e-07	0	3	5	3	P68369; P68373; P68368	P68369 [265-280]; P68373 [265-280]; P68368 [265-280]	0	1799.97	0	4.8593e+06	Shared	High	High	0	6.912e-08	65	92.45	R.IHFPLATYAPVISAEK.A	[265-280]	1xCarbamyl [N-Term]	Not Used
	High	[R].NLDIERPTYTNLNR.[L]			4.8331e-08	0	4	6	3	Q9JJZ2; P68369; P68373; P68368	Q9JJZ2 [216-229]; P68369 [216-229]; P68373 [216-229]; P68368 [216-229]	0	1718.88	0	106966702	Shared	High	High	0	2.684e-08	66	56.52	R.NLDIERPTYTNLNR.L	[216-229]		Not Used
	High	[K].RAFVHWYVGEGMEEGEFSEAR.[E]			4.31331e-07	0	4	6	1	Q9JJZ2; P68369; P68373; P68368	Q9JJZ2 [402-422]; P68369 [402-422]; P68373 [402-422]; P68368 [402-422]	1	2486.12	0	849978	Shared	High	High	0	2.607e-07	42	71.24	K.RAFVHWYVGEGMEEGEFSEAR.E	[402-422]		Not Used
	High	[R].QLFHPEQLITGK.[E]			1.64445e-07	0	4	6	5	Q9JJZ2; P68369; P68373; P68368	Q9JJZ2 [85-96]; P68369 [85-96]; P68373 [85-96]; P68368 [85-96]	0	1410.77	0	7.92396e+07	Shared	High	High	0	9.599e-08	55	65.97	R.QLFHPEQLITGK.E	[85-96]		Not Used
	High	[R].QLFHPEQLITGK.[E]	1xCarbamyl [N-Term]	Q9JJZ2 1xCarbamyl [N-Term]; P68369 1xCarbamyl [N-Term]; P68373 1xCarbamyl [N-Term]; P68368 1xCarbamyl [N-Term]	3.32172e-08	0	4	6	1	Q9JJZ2; P68369; P68373; P68368	Q9JJZ2 [85-96]; P68369 [85-96]; P68373 [85-96]; P68368 [85-96]	0	1453.78	0	9377396	Shared	High	High	0	1.806e-08	58	79.35	R.QLFHPEQLITGK.E	[85-96]	1xCarbamyl [N-Term]	Not Used
	High	[R].QLFHPEQLITGKEDAANNYAR.[G]			3.08803e-12	0	4	6	5	Q9JJZ2; P68369; P68373; P68368	Q9JJZ2 [85-105]; P68369 [85-105]; P68373 [85-105]; P68368 [85-105]	1	2415.21	0	7.37895e+07	Shared	High	High	0	1.281e-07	73	65	R.QLFHPEQLITGKEDAANNYAR.G	[85-105]		Not Used
	High	[R].QLFHPEQLITGKEDAANNYAR.[G]	1xCarbamyl [K12(100)]; 1xCarbamyl [N-Term]	Q9JJZ2 1xCarbamyl [K96(100)]; 1xCarbamyl [N-Term]; P68369 1xCarbamyl [K96(100)]; 1xCarbamyl [N-Term]; P68373 1xCarbamyl [K96(100)]; 1xCarbamyl [N-Term]; P68368 1xCarbamyl [K96(100)]; 1xCarbamyl [N-Term]	1.5202e-09	0	4	6	2	Q9JJZ2; P68369; P68373; P68368	Q9JJZ2 [85-105]; P68369 [85-105]; P68373 [85-105]; P68368 [85-105]	1	2458.21	0	5.38739e+06	Shared	High	High	0	7.33e-10	62	75.29	R.QLFHPEQLITGKEDAANNYAR.G	[85-105]	1xCarbamyl [K96(100)]; 1xCarbamyl [N-Term]	Not Used
	High	[K].RTIQFVDWCPTGFK.[V]	1xCarbamidomethyl [C9]		0.000162843	0	3	4	2	Q9JJZ2; P68369; P68373	Q9JJZ2 [339-352]; P68369 [339-352]; P68373 [339-352]	1	1754.87	0	1.5791e+06	Shared	High	High	0	0.0001243	38	76.11	K.RTIQFVDWCPTGFK.V	[339-352]		Not Used
	High	[R].RNLDIERPTYTNLNR.[L]			1.6554e-08	0	4	6	1	Q9JJZ2; P68369; P68373; P68368	Q9JJZ2 [215-229]; P68369 [215-229]; P68373 [215-229]; P68368 [215-229]	1	1874.98	0	7.32708e+06	Shared	High	High	0	8.811e-09	41	50.83	R.RNLDIERPTYTNLNR.L	[215-229]		Not Used
	High	[R].LISQIVSSITASLR.[F]			8.86362e-06	0	3	4	3	Q9JJZ2; P68373; P68368	Q9JJZ2 [230-243]; P68373 [230-243]; P68368 [230-243]	0	1487.88	0	594267	Shared	High	High	0	6.046e-06	53	101.48	R.LISQIVSSITASLR.F	[230-243]		Used
	High	[K].EIIDLVLDR.[I]	1xCarbamyl [N-Term]	P68369 1xCarbamyl [N-Term]; P68373 1xCarbamyl [N-Term]	3.17989e-05	0	2	3	2	P68369; P68373	P68369 [113-121]; P68373 [113-121]	0	1128.63	0	2.01929e+06	Shared	High	High	0	2.271e-05	57	106.55	K.EIIDLVLDR.I	[113-121]	1xCarbamyl [N-Term]	Not Used
	High	[K].EIIDLVLDR.[I]			0.000268766	0	2	3	3	P68369; P68373	P68369 [113-121]; P68373 [113-121]	0	1085.62	0	99372560	Shared	High	High	0	0.0003608	65	79.71	K.EIIDLVLDR.I	[113-121]		Not Used
	High	[R].AVFVDLEPTVIDEVR.[T]	1xCarbamyl [N-Term]	P68369 1xCarbamyl [N-Term]; P68373 1xCarbamyl [N-Term]	7.36259e-08	0	2	3	2	P68369; P68373	P68369 [65-79]; P68373 [65-79]	0	1744.91	0	2271228	Shared	High	High	0	4.145e-08	82	104.24	R.AVFVDLEPTVIDEVR.T	[65-79]	1xCarbamyl [N-Term]	Not Used
	High	[R].AVFVDLEPTVIDEVR.[T]			1.84262e-08	0	2	3	5	P68369; P68373	P68369 [65-79]; P68373 [65-79]	0	1701.91	0	159584302	Shared	High	High	0	5.978e-08	89	86.46	R.AVFVDLEPTVIDEVR.T	[65-79]		Not Used
	High	[R].AVCMLSNTTAIAEAWAR.[L]	1xCarbamidomethyl [C3]		9.80763e-12	0	4	6	14	Q9JJZ2; P68369; P68373; P68368	Q9JJZ2 [374-390]; P68369 [374-390]; P68373 [374-390]; P68368 [374-390]	0	1864.9	1	3.19864e+07	Shared	High	High	0	3.875e-12	108	85.95	R.AVCMLSNTTAIAEAWAR.L	[374-390]		Not Used
	High	[R].AVCMLSNTTAIAEAWAR.[L]	1xCarbamidomethyl [C3]; 1xOxidation [M4]		1.50554e-11	0	4	6	28	Q9JJZ2; P68369; P68373; P68368	Q9JJZ2 [374-390]; P68369 [374-390]; P68373 [374-390]; P68368 [374-390]	0	1880.9	0	7.76207e+06	Shared	High	High	0	9.553e-12	127	75.47	R.AVCMLSNTTAIAEAWAR.L	[374-390]		Not Used
	High	[R].AVCMLSNTTAIAEAWAR.[L]	1xCarbamidomethyl [C3]; 1xCarbamyl [N-Term]	Q9JJZ2 1xCarbamyl [N-Term]; P68369 1xCarbamyl [N-Term]; P68373 1xCarbamyl [N-Term]; P68368 1xCarbamyl [N-Term]	7.6187e-12	0	4	6	2	Q9JJZ2; P68369; P68373; P68368	Q9JJZ2 [374-390]; P68369 [374-390]; P68373 [374-390]; P68368 [374-390]	0	1907.91	0	1.03834e+06	Shared	High	High	0	2.976e-12	110	109.51	R.AVCMLSNTTAIAEAWAR.L	[374-390]	1xCarbamyl [N-Term]	Not Used
	High	[K].DVNAAIATIK.[T]	1xCarbamyl [N-Term]	P68369 1xCarbamyl [N-Term]; P68373 1xCarbamyl [N-Term]	2.12023e-05	0	2	4	1	P68369; P68373	P68369 [327-336]; P68373 [327-336]	0	1058.58	0	3.95175e+06	Shared	High	High	0	1.494e-05	63	67.48	K.DVNAAIATIK.T	[327-336]	1xCarbamyl [N-Term]	Not Used
	High	[K].DVNAAIATIK.[T]			0.000266739	0	2	4	2	P68369; P68373	P68369 [327-336]; P68373 [327-336]	0	1015.58	0	161072736	Shared	High	High	0	0.0002086	44	55.31	K.DVNAAIATIK.T	[327-336]		Not Used
	High	[K].EDAANNYAR.[G]			1.79183e-05	0	4	6	7	Q9JJZ2; P68369; P68373; P68368	Q9JJZ2 [97-105]; P68369 [97-105]; P68373 [97-105]; P68368 [97-105]	0	1023.45	0	8.84686e+07	Shared	High	High	0	0.00015	70	24.28	K.EDAANNYAR.G	[97-105]		Not Used
	High	[K].VGINYQPPTVVPGGDLAK.[V]			9.26281e-08	0	4	6	5	Q9JJZ2; P68369; P68373; P68368	Q9JJZ2 [353-370]; P68369 [353-370]; P68373 [353-370]; P68368 [353-370]	0	1824.99	0	1.90266e+08	Shared	High	High	0	5.256e-08	57	70.56	K.VGINYQPPTVVPGGDLAK.V	[353-370]		Not Used
	High	[K].VGINYQPPTVVPGGDLAK.[V]	1xCarbamyl [N-Term]	Q9JJZ2 1xCarbamyl [N-Term]; P68369 1xCarbamyl [N-Term]; P68373 1xCarbamyl [N-Term]; P68368 1xCarbamyl [N-Term]	5.22767e-06	0	4	6	2	Q9JJZ2; P68369; P68373; P68368	Q9JJZ2 [353-370]; P68369 [353-370]; P68373 [353-370]; P68368 [353-370]	0	1867.99	0	3.72094e+06	Shared	High	High	0	3.476e-06	45	79.83	K.VGINYQPPTVVPGGDLAK.V	[353-370]	1xCarbamyl [N-Term]	Not Used
	High	[R].AFVHWYVGEGMEEGEFSEAR.[E]			3.93084e-08	0	4	6	2	Q9JJZ2; P68369; P68373; P68368	Q9JJZ2 [403-422]; P68369 [403-422]; P68373 [403-422]; P68368 [403-422]	0	2330.02	0	906708	Shared	High	High	0	2.168e-08	64	77.43	R.AFVHWYVGEGMEEGEFSEAR.E	[403-422]		Not Used
	High	[R].AFVHWYVGEGMEEGEFSEAR.[E]	1xOxidation [M11]		3.12445e-08	0	4	6	9	Q9JJZ2; P68369; P68373; P68368	Q9JJZ2 [403-422]; P68369 [403-422]; P68373 [403-422]; P68368 [403-422]	0	2346.01	0	2.98119e+06	Shared	High	High	0	4.998e-07	85	71.16	R.AFVHWYVGEGMEEGEFSEAR.E	[403-422]		Not Used
	High	[R].FDGALNVDLTEFQTNLVPYPR.[I]			1.99631e-12	0	4	6	9	Q9JJZ2; P68369; P68373; P68368	Q9JJZ2 [244-264]; P68369 [244-264]; P68373 [244-264]; P68368 [244-264]	0	2409.21	0	1.34216e+07	Shared	High	High	0	7.418e-13	104	97.93	R.FDGALNVDLTEFQTNLVPYPR.I	[244-264]		Not Used
	High	[K].YMACCLLYR.[G]	2xCarbamidomethyl [C4; C5]; 1xOxidation [M2]		0.000188153	0	3	5	9	P68369; P68373; P68368	P68369 [312-320]; P68373 [312-320]; P68368 [312-320]	0	1265.55	0	4.59748e+06	Shared	High	High	0	0.0001607	64	57.53	K.YMACCLLYR.G	[312-320]		Not Used
	High	[K].YMACCLLYR.[G]	2xCarbamidomethyl [C4; C5]		0.0011591	0.000167019	3	5	1	P68369; P68373; P68368	P68369 [312-320]; P68373 [312-320]; P68368 [312-320]	0	1249.55	0	11893106	Shared	High	High	0.0001636	0.0009661	53	63.23	K.YMACCLLYR.G	[312-320]		Not Used
	High	[R].GHYTIGKEIIDLVLDR.[I]			0.0014736	0.000278345	2	3	5	P68369; P68373	P68369 [106-121]; P68373 [106-121]	1	1842.01	0	1.29875e+06	Shared	High	High	0.0002193	0.001232	41	113.08	R.GHYTIGKEIIDLVLDR.I	[106-121]		Not Used
	High	[R].LDHKFDLMYAKR.[A]			0.00393625	0.000668207	4	6	1	Q9JJZ2; P68369; P68373; P68368	Q9JJZ2 [391-402]; P68369 [391-402]; P68373 [391-402]; P68368 [391-402]	2	1536.8	0	346739	Shared	High	High	0.0005816	0.003438	18	49.95	R.LDHKFDLMYAKR.A	[391-402]		Not Used
	High	[R].AFVHWYVGEGMEEGEFSEAR.[E]	1xCarbamyl [N-Term]	Q9JJZ2 1xCarbamyl [N-Term]; P68369 1xCarbamyl [N-Term]; P68373 1xCarbamyl [N-Term]; P68368 1xCarbamyl [N-Term]	0.00420198	0.000696769	4	6	2	Q9JJZ2; P68369; P68373; P68368	Q9JJZ2 [403-422]; P68369 [403-422]; P68373 [403-422]; P68368 [403-422]	0	2373.02	0	151612	Shared	High	High	0.0006033	0.003693	25	92.49	R.AFVHWYVGEGMEEGEFSEAR.E	[403-422]	1xCarbamyl [N-Term]	Not Used
	High	[R].AFVHWYVGEGMEEGEFSEAREDMAALEK.[D]			0.00399376	0.000696769	3	4	1	P68369; P68373; P68368	P68369 [403-430]; P68373 [403-430]; P68368 [403-430]	1	3217.42	0	70205.4	Shared	High	High	0.0006033	0.003502	13	109.95	R.AFVHWYVGEGMEEGEFSEAREDMAALEK.D	[403-430]		Not Used
	High	[R].NLDIERPTYTNLNR.[L]	1xCarbamyl [N-Term]	Q9JJZ2 1xCarbamyl [N-Term]; P68369 1xCarbamyl [N-Term]; P68373 1xCarbamyl [N-Term]; P68368 1xCarbamyl [N-Term]	0.00588408	0.000765855	4	6	1	Q9JJZ2; P68369; P68373; P68368	Q9JJZ2 [216-229]; P68369 [216-229]; P68373 [216-229]; P68368 [216-229]	0	1761.89	0	5857599	Shared	High	High	0.0006551	0.005231	36	62.4	R.NLDIERPTYTNLNR.L	[216-229]	1xCarbamyl [N-Term]	Not Used
	High	[K].FDLMYAK.[RK]			0.00496899	0.000765855	4	7	2	Q9JJZ2; P68369; P68373; P68368	Q9JJZ2 [395-401]; P68369 [395-401]; P68373 [395-401]; P68368 [395-401]	0	887.433	0	27630144	Shared	High	High	0.0006551	0.004398	48	60.68	K.FDLMYAK.R	[395-401]		Not Used
	High	[R].GHYTIGKEIIDLVLDR.[I]	1xCarbamyl [N-Term]	P68369 1xCarbamyl [N-Term]; P68373 1xCarbamyl [N-Term]	0.011348	0.00130409	2	3	1	P68369; P68373	P68369 [106-121]; P68373 [106-121]	1	1885.02	0	86152.8	Shared	High	High	0.001123	0.01037	36	112.81	R.GHYTIGKEIIDLVLDR.I	[106-121]	1xCarbamyl [N-Term]	Not Used
	High	[K].FDLMYAK.[RK]	1xOxidation [M4]		0.0130555	0.0014403	4	7	10	Q9JJZ2; P68369; P68373; P68368	Q9JJZ2 [395-401]; P68369 [395-401]; P68373 [395-401]; P68368 [395-401]	0	903.428	0	15396686	Shared	High	High	0.001228	0.01204	40	53.14	K.FDLMYAK.R	[395-401]		Not Used
	High	[R].LSVDYGK.[K]			0.0134716	0.00146416	3	5	2	P68369; P68373; P68368	P68369 [157-163]; P68373 [157-163]; P68368 [157-163]	0	781.409	0	54671016	Shared	High	High	0.001469	0.01568	47	38.3	R.LSVDYGK.K	[157-163]		Not Used
	High	[R].LSVDYGKK.[S]	1xCarbamyl [N-Term]; 1xCarbamyl [K7(99.6)]	P68369 1xCarbamyl [K163(99.6)]; 1xCarbamyl [N-Term]; P68373 1xCarbamyl [K163(99.6)]; 1xCarbamyl [N-Term]; P68368 1xCarbamyl [K163(99.6)]; 1xCarbamyl [N-Term]	0.0320161	0.00258535	3	5	2	P68369; P68373; P68368	P68369 [157-164]; P68373 [157-164]; P68368 [157-164]	1	952.51	0	6.83728e+06	Shared	High	High	0.002467	0.03054	41	44.52	R.LSVDYGKK.S	[157-164]	1xCarbamyl [K163(99.6)]; 1xCarbamyl [N-Term]	Not Used
	High	[R].EDMAALEK.[D]			0.0374152	0.00310539	3	4	1	P68369; P68373; P68368	P68369 [423-430]; P68373 [423-430]; P68368 [423-430]	0	906.424	0	5312939	Shared	High	High	0.003081	0.03586	17	38.66	R.EDMAALEK.D	[423-430]		Not Used
	High	[R].LDHKFDLMYAK.[RK]	1xCarbamyl [N-Term]	Q9JJZ2 1xCarbamyl [N-Term]; P68369 1xCarbamyl [N-Term]; P68373 1xCarbamyl [N-Term]; P68368 1xCarbamyl [N-Term]	0.0386594	0.00328982	4	7	1	Q9JJZ2; P68369; P68373; P68368	Q9JJZ2 [391-401]; P68369 [391-401]; P68373 [391-401]; P68368 [391-401]	1	1423.7	0	1.04759e+06	Shared	High	High	0.003244	0.03711	23	68.68	R.LDHKFDLMYAK.R	[391-401]	1xCarbamyl [N-Term]	Not Used
	High	[R].LSVDYGKK.[S]			0.0700275	0.00572359	3	5	1	P68369; P68373; P68368	P68369 [157-164]; P68373 [157-164]; P68368 [157-164]	1	909.504	0	45058260	Shared	High	High	0.005685	0.06817	52	31.87	R.LSVDYGKK.S	[157-164]		Not Used
	High	[K].FDLMYAK.[RK]	1xCarbamyl [N-Term]	Q9JJZ2 1xCarbamyl [N-Term]; P68369 1xCarbamyl [N-Term]; P68373 1xCarbamyl [N-Term]; P68368 1xCarbamyl [N-Term]	0.0819191	0.00653696	4	7	1	Q9JJZ2; P68369; P68373; P68368	Q9JJZ2 [395-401]; P68369 [395-401]; P68373 [395-401]; P68368 [395-401]	0	930.439	0	80475	Shared	High	High	0.006403	0.08021	17	77.72	K.FDLMYAK.R	[395-401]	1xCarbamyl [N-Term]	Not Used
	Medium	[R].GHYTIGK.[E]			0.216434	0.0156248	3	5	1	P68369; P68373; P68368	P68369 [106-112]; P68373 [106-112]; P68368 [106-112]	0	775.41	0	77722160	Shared	Medium	Medium	0.01589	0.2143	20	24.06	R.GHYTIGK.E	[106-112]		Not Used
	Medium	[K].AYHEQLTVAEITNACFEPANQMVK.[C]	1xCarbamidomethyl [C15]		0.223727	0.0161725	1	1	1	P68373	P68373 [281-304]	0	2807.31	0	164586		Medium	Medium	0.01628	0.2214	10	67.09	K.AYHEQLTVAEITNACFEPANQMVK.C	[281-304]		Used
	Medium	[K].EIIDLVLDRIR.[K]			0.276139	0.0191785	2	3	1	P68369; P68373	P68369 [113-123]; P68373 [113-123]	1	1354.81	0	38833.7	Shared	Medium	Medium	0.01963	0.2718	19	88.06	K.EIIDLVLDRIR.K	[113-123]		Not Used
	Medium	[R].GHYTIGK.[E]	1xCarbamyl [N-Term]	P68369 1xCarbamyl [N-Term]; P68373 1xCarbamyl [N-Term]; P68368 1xCarbamyl [N-Term]	0.381225	0.0264276	3	5	2	P68369; P68373; P68368	P68369 [106-112]; P68373 [106-112]; P68368 [106-112]	0	818.416	0	14996127	Shared	Medium	Medium	0.02759	0.3742	15	32.08	R.GHYTIGK.E	[106-112]	1xCarbamyl [N-Term]	Not Used
Master Protein	Q9JJZ2	Tubulin alpha-8 chain OS=Mus musculus OX=10090 GN=Tuba8 PE=1 SV=1	47	20	132	4	1	449	50	5.1	4134	20	0	1.46072e+06	High	Carbamyl [K96(100)]
	Confidence	Annotated Sequence	Modifications	Modifications in Master Proteins	Qvality PEP	Qvality q-value	# Protein Groups	# Proteins	# PSMs	Master Protein Accessions	Positions in Master Proteins	# Missed Cleavages	Theo. MH+ [Da]	# Razor Quan Results	Abundance: F1: Sample	Quan Info	Found in Sample: [S1] F1: Sample	Confidence (by Search Engine): A2 Mascot	Percolator q-Value (by Search Engine): A2 Mascot	Percolator PEP (by Search Engine): A2 Mascot	Ions Score (by Search Engine): A2 Mascot	Top Apex RT [min]	Sequence in Protein	Positions in Protein	Peptide Group Modifications in Protein	Quan Usage
	High	[R].LDHKFDLMYAK.[RK]			6.67812e-06	0	4	7	2	Q9JJZ2; P68369; P68373; P68368	Q9JJZ2 [391-401]; P68369 [391-401]; P68373 [391-401]; P68368 [391-401]	1	1380.7	0	16268830	Shared	High	High	0	4.494e-06	45	54.65	R.LDHKFDLMYAK.R	[391-401]		Not Used
	High	[R].LDHKFDLMYAK.[RK]	1xOxidation [M8]		2.23684e-05	0	4	7	4	Q9JJZ2; P68369; P68373; P68368	Q9JJZ2 [391-401]; P68369 [391-401]; P68373 [391-401]; P68368 [391-401]	1	1396.69	0	3.30532e+06	Shared	High	High	0	1.583e-05	38	48.61	R.LDHKFDLMYAK.R	[391-401]		Not Used
	High	[R].TIQFVDWCPTGFK.[V]	1xCarbamidomethyl [C8]; 1xCarbamyl [N-Term]	Q9JJZ2 1xCarbamyl [N-Term]; P68369 1xCarbamyl [N-Term]; P68373 1xCarbamyl [N-Term]	1.53763e-05	0	3	4	1	Q9JJZ2; P68369; P68373	Q9JJZ2 [340-352]; P68369 [340-352]; P68373 [340-352]	0	1641.77	0	3.41891e+06	Shared	High	High	0	1.067e-05	46	84.47	R.TIQFVDWCPTGFK.V	[340-352]	1xCarbamyl [N-Term]	Not Used
	High	[R].TIQFVDWCPTGFK.[V]	1xCarbamidomethyl [C8]		2.8353e-05	0	3	4	2	Q9JJZ2; P68369; P68373	Q9JJZ2 [340-352]; P68369 [340-352]; P68373 [340-352]	0	1598.77	0	2.96264e+07	Shared	High	High	0	2.026e-05	46	84.31	R.TIQFVDWCPTGFK.V	[340-352]		Not Used
	High	[R].IHFPLVTYAPIISAEK.[A]			0.000212467	0	1	1	1	Q9JJZ2	Q9JJZ2 [265-280]	0	1799.01	0		No Quan Values	High	High	0	0.0001639	36		R.IHFPLVTYAPIISAEK.A	[265-280]		Not Used
	High	[R].NLDIERPTYTNLNR.[L]			4.8331e-08	0	4	6	3	Q9JJZ2; P68369; P68373; P68368	Q9JJZ2 [216-229]; P68369 [216-229]; P68373 [216-229]; P68368 [216-229]	0	1718.88	0	106966702	Shared	High	High	0	2.684e-08	66	56.52	R.NLDIERPTYTNLNR.L	[216-229]		Not Used
	High	[K].RAFVHWYVGEGMEEGEFSEAR.[E]			4.31331e-07	0	4	6	1	Q9JJZ2; P68369; P68373; P68368	Q9JJZ2 [402-422]; P68369 [402-422]; P68373 [402-422]; P68368 [402-422]	1	2486.12	0	849978	Shared	High	High	0	2.607e-07	42	71.24	K.RAFVHWYVGEGMEEGEFSEAR.E	[402-422]		Not Used
	High	[R].QLFHPEQLITGK.[E]			1.64445e-07	0	4	6	5	Q9JJZ2; P68369; P68373; P68368	Q9JJZ2 [85-96]; P68369 [85-96]; P68373 [85-96]; P68368 [85-96]	0	1410.77	0	7.92396e+07	Shared	High	High	0	9.599e-08	55	65.97	R.QLFHPEQLITGK.E	[85-96]		Not Used
	High	[R].QLFHPEQLITGK.[E]	1xCarbamyl [N-Term]	Q9JJZ2 1xCarbamyl [N-Term]; P68369 1xCarbamyl [N-Term]; P68373 1xCarbamyl [N-Term]; P68368 1xCarbamyl [N-Term]	3.32172e-08	0	4	6	1	Q9JJZ2; P68369; P68373; P68368	Q9JJZ2 [85-96]; P68369 [85-96]; P68373 [85-96]; P68368 [85-96]	0	1453.78	0	9377396	Shared	High	High	0	1.806e-08	58	79.35	R.QLFHPEQLITGK.E	[85-96]	1xCarbamyl [N-Term]	Not Used
	High	[R].QLFHPEQLITGKEDAANNYAR.[G]			3.08803e-12	0	4	6	5	Q9JJZ2; P68369; P68373; P68368	Q9JJZ2 [85-105]; P68369 [85-105]; P68373 [85-105]; P68368 [85-105]	1	2415.21	0	7.37895e+07	Shared	High	High	0	1.281e-07	73	65	R.QLFHPEQLITGKEDAANNYAR.G	[85-105]		Not Used
	High	[R].QLFHPEQLITGKEDAANNYAR.[G]	1xCarbamyl [K12(100)]; 1xCarbamyl [N-Term]	Q9JJZ2 1xCarbamyl [K96(100)]; 1xCarbamyl [N-Term]; P68369 1xCarbamyl [K96(100)]; 1xCarbamyl [N-Term]; P68373 1xCarbamyl [K96(100)]; 1xCarbamyl [N-Term]; P68368 1xCarbamyl [K96(100)]; 1xCarbamyl [N-Term]	1.5202e-09	0	4	6	2	Q9JJZ2; P68369; P68373; P68368	Q9JJZ2 [85-105]; P68369 [85-105]; P68373 [85-105]; P68368 [85-105]	1	2458.21	0	5.38739e+06	Shared	High	High	0	7.33e-10	62	75.29	R.QLFHPEQLITGKEDAANNYAR.G	[85-105]	1xCarbamyl [K96(100)]; 1xCarbamyl [N-Term]	Not Used
	High	[K].RTIQFVDWCPTGFK.[V]	1xCarbamidomethyl [C9]		0.000162843	0	3	4	2	Q9JJZ2; P68369; P68373	Q9JJZ2 [339-352]; P68369 [339-352]; P68373 [339-352]	1	1754.87	0	1.5791e+06	Shared	High	High	0	0.0001243	38	76.11	K.RTIQFVDWCPTGFK.V	[339-352]		Not Used
	High	[R].RNLDIERPTYTNLNR.[L]			1.6554e-08	0	4	6	1	Q9JJZ2; P68369; P68373; P68368	Q9JJZ2 [215-229]; P68369 [215-229]; P68373 [215-229]; P68368 [215-229]	1	1874.98	0	7.32708e+06	Shared	High	High	0	8.811e-09	41	50.83	R.RNLDIERPTYTNLNR.L	[215-229]		Not Used
	High	[R].LISQIVSSITASLR.[F]			8.86362e-06	0	3	4	3	Q9JJZ2; P68373; P68368	Q9JJZ2 [230-243]; P68373 [230-243]; P68368 [230-243]	0	1487.88	0	594267	Shared	High	High	0	6.046e-06	53	101.48	R.LISQIVSSITASLR.F	[230-243]		Not Used
	High	[K].INDDDSFTTFFSETGNGK.[H]			3.01417e-05	0	1	1	1	Q9JJZ2	Q9JJZ2 [43-60]	0	1994.86	0	219763		High	High	0	2.152e-05	44	79.22	K.INDDDSFTTFFSETGNGK.H	[43-60]		Used
	High	[R].AVMVDLEPTVVDEVR.[A]			8.71736e-05	0	1	1	1	Q9JJZ2	Q9JJZ2 [65-79]	0	1671.86	0	576413		High	High	0	6.481e-05	37	77.72	R.AVMVDLEPTVVDEVR.A	[65-79]		Used
	High	[R].AVCMLSNTTAIAEAWAR.[L]	1xCarbamidomethyl [C3]		9.80763e-12	0	4	6	14	Q9JJZ2; P68369; P68373; P68368	Q9JJZ2 [374-390]; P68369 [374-390]; P68373 [374-390]; P68368 [374-390]	0	1864.9	1	3.19864e+07	Shared	High	High	0	3.875e-12	108	85.95	R.AVCMLSNTTAIAEAWAR.L	[374-390]		Not Used
	High	[R].AVCMLSNTTAIAEAWAR.[L]	1xCarbamidomethyl [C3]; 1xOxidation [M4]		1.50554e-11	0	4	6	28	Q9JJZ2; P68369; P68373; P68368	Q9JJZ2 [374-390]; P68369 [374-390]; P68373 [374-390]; P68368 [374-390]	0	1880.9	0	7.76207e+06	Shared	High	High	0	9.553e-12	127	75.47	R.AVCMLSNTTAIAEAWAR.L	[374-390]		Not Used
	High	[R].AVCMLSNTTAIAEAWAR.[L]	1xCarbamidomethyl [C3]; 1xCarbamyl [N-Term]	Q9JJZ2 1xCarbamyl [N-Term]; P68369 1xCarbamyl [N-Term]; P68373 1xCarbamyl [N-Term]; P68368 1xCarbamyl [N-Term]	7.6187e-12	0	4	6	2	Q9JJZ2; P68369; P68373; P68368	Q9JJZ2 [374-390]; P68369 [374-390]; P68373 [374-390]; P68368 [374-390]	0	1907.91	0	1.03834e+06	Shared	High	High	0	2.976e-12	110	109.51	R.AVCMLSNTTAIAEAWAR.L	[374-390]	1xCarbamyl [N-Term]	Not Used
	High	[K].DVNVAIAAIK.[T]			3.76237e-05	0	1	1	1	Q9JJZ2	Q9JJZ2 [327-336]	0	1013.6	0	664541		High	High	0	2.714e-05	48	61.88	K.DVNVAIAAIK.T	[327-336]		Used
	High	[K].EDAANNYAR.[G]			1.79183e-05	0	4	6	7	Q9JJZ2; P68369; P68373; P68368	Q9JJZ2 [97-105]; P68369 [97-105]; P68373 [97-105]; P68368 [97-105]	0	1023.45	0	8.84686e+07	Shared	High	High	0	0.00015	70	24.28	K.EDAANNYAR.G	[97-105]		Not Used
	High	[K].VGINYQPPTVVPGGDLAK.[V]			9.26281e-08	0	4	6	5	Q9JJZ2; P68369; P68373; P68368	Q9JJZ2 [353-370]; P68369 [353-370]; P68373 [353-370]; P68368 [353-370]	0	1824.99	0	1.90266e+08	Shared	High	High	0	5.256e-08	57	70.56	K.VGINYQPPTVVPGGDLAK.V	[353-370]		Not Used
	High	[K].VGINYQPPTVVPGGDLAK.[V]	1xCarbamyl [N-Term]	Q9JJZ2 1xCarbamyl [N-Term]; P68369 1xCarbamyl [N-Term]; P68373 1xCarbamyl [N-Term]; P68368 1xCarbamyl [N-Term]	5.22767e-06	0	4	6	2	Q9JJZ2; P68369; P68373; P68368	Q9JJZ2 [353-370]; P68369 [353-370]; P68373 [353-370]; P68368 [353-370]	0	1867.99	0	3.72094e+06	Shared	High	High	0	3.476e-06	45	79.83	K.VGINYQPPTVVPGGDLAK.V	[353-370]	1xCarbamyl [N-Term]	Not Used
	High	[R].AFVHWYVGEGMEEGEFSEAR.[E]			3.93084e-08	0	4	6	2	Q9JJZ2; P68369; P68373; P68368	Q9JJZ2 [403-422]; P68369 [403-422]; P68373 [403-422]; P68368 [403-422]	0	2330.02	0	906708	Shared	High	High	0	2.168e-08	64	77.43	R.AFVHWYVGEGMEEGEFSEAR.E	[403-422]		Not Used
	High	[R].AFVHWYVGEGMEEGEFSEAR.[E]	1xOxidation [M11]		3.12445e-08	0	4	6	9	Q9JJZ2; P68369; P68373; P68368	Q9JJZ2 [403-422]; P68369 [403-422]; P68373 [403-422]; P68368 [403-422]	0	2346.01	0	2.98119e+06	Shared	High	High	0	4.998e-07	85	71.16	R.AFVHWYVGEGMEEGEFSEAR.E	[403-422]		Not Used
	High	[R].FDGALNVDLTEFQTNLVPYPR.[I]			1.99631e-12	0	4	6	9	Q9JJZ2; P68369; P68373; P68368	Q9JJZ2 [244-264]; P68369 [244-264]; P68373 [244-264]; P68368 [244-264]	0	2409.21	0	1.34216e+07	Shared	High	High	0	7.418e-13	104	97.93	R.FDGALNVDLTEFQTNLVPYPR.I	[244-264]		Not Used
	High	[R].LDHKFDLMYAKR.[A]			0.00393625	0.000668207	4	6	1	Q9JJZ2; P68369; P68373; P68368	Q9JJZ2 [391-402]; P68369 [391-402]; P68373 [391-402]; P68368 [391-402]	2	1536.8	0	346739	Shared	High	High	0.0005816	0.003438	18	49.95	R.LDHKFDLMYAKR.A	[391-402]		Not Used
	High	[R].AFVHWYVGEGMEEGEFSEAR.[E]	1xCarbamyl [N-Term]	Q9JJZ2 1xCarbamyl [N-Term]; P68369 1xCarbamyl [N-Term]; P68373 1xCarbamyl [N-Term]; P68368 1xCarbamyl [N-Term]	0.00420198	0.000696769	4	6	2	Q9JJZ2; P68369; P68373; P68368	Q9JJZ2 [403-422]; P68369 [403-422]; P68373 [403-422]; P68368 [403-422]	0	2373.02	0	151612	Shared	High	High	0.0006033	0.003693	25	92.49	R.AFVHWYVGEGMEEGEFSEAR.E	[403-422]	1xCarbamyl [N-Term]	Not Used
	High	[R].NLDIERPTYTNLNR.[L]	1xCarbamyl [N-Term]	Q9JJZ2 1xCarbamyl [N-Term]; P68369 1xCarbamyl [N-Term]; P68373 1xCarbamyl [N-Term]; P68368 1xCarbamyl [N-Term]	0.00588408	0.000765855	4	6	1	Q9JJZ2; P68369; P68373; P68368	Q9JJZ2 [216-229]; P68369 [216-229]; P68373 [216-229]; P68368 [216-229]	0	1761.89	0	5857599	Shared	High	High	0.0006551	0.005231	36	62.4	R.NLDIERPTYTNLNR.L	[216-229]	1xCarbamyl [N-Term]	Not Used
	High	[K].FDLMYAK.[RK]			0.00496899	0.000765855	4	7	2	Q9JJZ2; P68369; P68373; P68368	Q9JJZ2 [395-401]; P68369 [395-401]; P68373 [395-401]; P68368 [395-401]	0	887.433	0	27630144	Shared	High	High	0.0006551	0.004398	48	60.68	K.FDLMYAK.R	[395-401]		Not Used
	High	[K].FDLMYAK.[RK]	1xOxidation [M4]		0.0130555	0.0014403	4	7	10	Q9JJZ2; P68369; P68373; P68368	Q9JJZ2 [395-401]; P68369 [395-401]; P68373 [395-401]; P68368 [395-401]	0	903.428	0	15396686	Shared	High	High	0.001228	0.01204	40	53.14	K.FDLMYAK.R	[395-401]		Not Used
	High	[R].LDHKFDLMYAK.[RK]	1xCarbamyl [N-Term]	Q9JJZ2 1xCarbamyl [N-Term]; P68369 1xCarbamyl [N-Term]; P68373 1xCarbamyl [N-Term]; P68368 1xCarbamyl [N-Term]	0.0386594	0.00328982	4	7	1	Q9JJZ2; P68369; P68373; P68368	Q9JJZ2 [391-401]; P68369 [391-401]; P68373 [391-401]; P68368 [391-401]	1	1423.7	0	1.04759e+06	Shared	High	High	0.003244	0.03711	23	68.68	R.LDHKFDLMYAK.R	[391-401]	1xCarbamyl [N-Term]	Not Used
	High	[K].FDLMYAK.[RK]	1xCarbamyl [N-Term]	Q9JJZ2 1xCarbamyl [N-Term]; P68369 1xCarbamyl [N-Term]; P68373 1xCarbamyl [N-Term]; P68368 1xCarbamyl [N-Term]	0.0819191	0.00653696	4	7	1	Q9JJZ2; P68369; P68373; P68368	Q9JJZ2 [395-401]; P68369 [395-401]; P68373 [395-401]; P68368 [395-401]	0	930.439	0	80475	Shared	High	High	0.006403	0.08021	17	77.72	K.FDLMYAK.R	[395-401]	1xCarbamyl [N-Term]	Not Used
Master Protein	P63260	Actin, cytoplasmic 2 OS=Mus musculus OX=10090 GN=Actg1 PE=1 SV=1	73	25	160	1	1	375	41.8	5.48	3598	25	0	8.50194e+06	High	Acetyl [N-Term]
	Confidence	Annotated Sequence	Modifications	Modifications in Master Proteins	Qvality PEP	Qvality q-value	# Protein Groups	# Proteins	# PSMs	Master Protein Accessions	Positions in Master Proteins	# Missed Cleavages	Theo. MH+ [Da]	# Razor Quan Results	Abundance: F1: Sample	Quan Info	Found in Sample: [S1] F1: Sample	Confidence (by Search Engine): A2 Mascot	Percolator q-Value (by Search Engine): A2 Mascot	Percolator PEP (by Search Engine): A2 Mascot	Ions Score (by Search Engine): A2 Mascot	Top Apex RT [min]	Sequence in Protein	Positions in Protein	Peptide Group Modifications in Protein	Quan Usage
	High	[K].LCYVALDFEQEMATAASSSSLEK.[S]	1xCarbamidomethyl [C2]		2.37569e-14	0	2	2	15	P60710; P63260	P60710 [216-238]; P63260 [216-238]	0	2550.17	0	7.37119e+06	Shared	High	High	0	1.573e-12	95	95.89	K.LCYVALDFEQEMATAASSSSLEK.S	[216-238]		Not Used
	High	[K].LCYVALDFEQEMATAASSSSLEK.[S]	1xCarbamidomethyl [C2]; 1xOxidation [M12]		8.45528e-05	0	2	2	2	P60710; P63260	P60710 [216-238]; P63260 [216-238]	0	2566.17	0	704958	Shared	High	High	0	0.0001065	38	79.67	K.LCYVALDFEQEMATAASSSSLEK.S	[216-238]		Not Used
	High	[RK].SYELPDGQVITIGNER.[F]	1xCarbamyl [N-Term]	P60710 1xCarbamyl [N-Term]; P68033 1xCarbamyl [N-Term]; P63260 1xCarbamyl [N-Term]	6.98628e-05	0	3	7	1	P60710; P68033; P63260	P60710 [239-254]; P68033 [241-256]; P63260 [239-254]	0	1833.9	0	753917	Shared	High	High	0	5.169e-05	51	84.69	K.SYELPDGQVITIGNER.F	[239-254]	1xCarbamyl [N-Term]	Not Used
	High	[RK].SYELPDGQVITIGNER.[F]			5.62676e-09	0	3	7	4	P60710; P68033; P63260	P60710 [239-254]; P68033 [241-256]; P63260 [239-254]	0	1790.89	0	5.21967e+07	Shared	High	High	0	2.873e-09	107	75.23	K.SYELPDGQVITIGNER.F	[239-254]		Not Used
	High	[R].VAPEEHPVLLTEAPLNPK.[A]	1xCarbamyl [N-Term]	P60710 1xCarbamyl [N-Term]; P63260 1xCarbamyl [N-Term]	2.96842e-05	0	2	2	3	P60710; P63260	P60710 [96-113]; P63260 [96-113]	0	1997.07	0	3.81316e+06	Shared	High	High	0	0.0002026	39	75.74	R.VAPEEHPVLLTEAPLNPK.A	[96-113]	1xCarbamyl [N-Term]	Not Used
	High	[R].VAPEEHPVLLTEAPLNPK.[A]			6.26312e-09	0	2	2	3	P60710; P63260	P60710 [96-113]; P63260 [96-113]	0	1954.06	0	113737647	Shared	High	High	0	4.352e-06	43	64.48	R.VAPEEHPVLLTEAPLNPK.A	[96-113]		Not Used
	High	[R].KDLYANTVLSGGTTMYPGIADR.[M]			5.98202e-09	0	2	2	2	P60710; P63260	P60710 [291-312]; P63260 [291-312]	1	2343.16	0	6.17853e+06	Shared	High	High	0	3.048e-09	93	72.22	R.KDLYANTVLSGGTTMYPGIADR.M	[291-312]		Not Used
	High	[R].GYSFTTTAER.[E]	1xCarbamyl [N-Term]	P60710 1xCarbamyl [N-Term]; P63260 1xCarbamyl [N-Term]	0.000144173	0	2	2	1	P60710; P63260	P60710 [197-206]; P63260 [197-206]	0	1175.53	0	3.15794e+06	Shared	High	High	0	0.0001099	45	55.41	R.GYSFTTTAER.E	[197-206]	1xCarbamyl [N-Term]	Not Used
	High	[R].TTGIVMDSGDGVTHTVPIYEGYALPHAILR.[L]	1xCarbamyl [N-Term]	P60710 1xCarbamyl [N-Term]; P63260 1xCarbamyl [N-Term]	4.86528e-09	0	2	3	1	P60710; P63260	P60710 [148-177]; P63260 [148-177]	0	3226.62	0	383203	Shared	High	High	0	2.453e-09	34	90.62	R.TTGIVMDSGDGVTHTVPIYEGYALPHAILR.L	[148-177]	1xCarbamyl [N-Term]	Not Used
	High	[R].TTGIVMDSGDGVTHTVPIYEGYALPHAILR.[L]	1xOxidation [M6]		2.42465e-09	0	2	3	9	P60710; P63260	P60710 [148-177]; P63260 [148-177]	0	3199.61	0	7.0525e+06	Shared	High	High	0	2.527e-09	62	80.77	R.TTGIVMDSGDGVTHTVPIYEGYALPHAILR.L	[148-177]		Not Used
	High	[R].TTGIVMDSGDGVTHTVPIYEGYALPHAILR.[L]			5.2469e-10	0	2	3	4	P60710; P63260	P60710 [148-177]; P63260 [148-177]	0	3183.61	0	1.74684e+07	Shared	High	High	0	2.435e-10	50	84.21	R.TTGIVMDSGDGVTHTVPIYEGYALPHAILR.L	[148-177]		Not Used
	High	[R].HQGVMVGMGQK.[D]	1xOxidation [M]		6.09221e-06	0	3	7	13	P60710; P68033; P63260	P60710 [40-50]; P68033 [42-52]; P63260 [40-50]	0	1187.57	0	6.78471e+06	Shared	High	High	0	4.078e-06	58	30.32	R.HQGVMVGMGQK.D	[40-50]		Not Used
	High	[R].HQGVMVGMGQK.[D]	2xOxidation [M5; M8]		0.00010793	0	3	7	2	P60710; P68033; P63260	P60710 [40-50]; P68033 [42-52]; P63260 [40-50]	0	1203.56	0	678872	Shared	High	High	0	8.11e-05	37	22.06	R.HQGVMVGMGQK.D	[40-50]		Not Used
	High	[R].HQGVMVGMGQK.[D]	1xCarbamyl [N-Term]	P60710 1xCarbamyl [N-Term]; P68033 1xCarbamyl [N-Term]; P63260 1xCarbamyl [N-Term]	2.37798e-05	0	3	7	1	P60710; P68033; P63260	P60710 [40-50]; P68033 [42-52]; P63260 [40-50]	0	1214.58	0	1.57966e+06	Shared	High	High	0	1.686e-05	56	43.46	R.HQGVMVGMGQK.D	[40-50]	1xCarbamyl [N-Term]	Not Used
	High	[R].HQGVMVGMGQK.[D]			6.47093e-07	0	3	7	2	P60710; P68033; P63260	P60710 [40-50]; P68033 [42-52]; P63260 [40-50]	0	1171.57	0	1.17459e+07	Shared	High	High	0	3.964e-07	70	35.08	R.HQGVMVGMGQK.D	[40-50]		Not Used
	High	[K].QEYDESGPSIVHR.[K]			1.73495e-07	0	2	2	2	P60710; P63260	P60710 [360-372]; P63260 [360-372]	0	1516.7	0	45394766	Shared	High	High	0	1.008e-07	75	42.21	K.QEYDESGPSIVHR.K	[360-372]		Not Used
	High	[K].QEYDESGPSIVHR.[K]	1xCarbamyl [N-Term]	P60710 1xCarbamyl [N-Term]; P63260 1xCarbamyl [N-Term]	4.7234e-08	0	2	2	1	P60710; P63260	P60710 [360-372]; P63260 [360-372]	0	1559.71	0	2.03297e+06	Shared	High	High	0	2.611e-08	90	49.16	K.QEYDESGPSIVHR.K	[360-372]	1xCarbamyl [N-Term]	Not Used
	High	[K].QEYDESGPSIVHRK.[C]			1.53653e-06	0	2	2	3	P60710; P63260	P60710 [360-373]; P63260 [360-373]	1	1644.8	0	2.55328e+06	Shared	High	High	0	8.848e-06	58	36.24	K.QEYDESGPSIVHRK.C	[360-373]		Not Used
	High	[R].CPEALFQPSFLGMESCGIHETTFNSIMK.[C]	2xCarbamidomethyl [C1; C16]		0.000214086	0	2	2	2	P60710; P63260	P60710 [257-284]; P63260 [257-284]	0	3231.46	0	467616	Shared	High	High	0	0.0001661	23	95.55	R.CPEALFQPSFLGMESCGIHETTFNSIMK.C	[257-284]		Not Used
	High	[K].EKLCYVALDFEQEMATAASSSSLEK.[S]	1xCarbamidomethyl [C4]		8.9926e-07	0	2	2	2	P60710; P63260	P60710 [214-238]; P63260 [214-238]	1	2807.31	0	689136	Shared	High	High	0	5.604e-07	65	94.97	K.EKLCYVALDFEQEMATAASSSSLEK.S	[214-238]		Not Used
	High	[K].EITALAPSTMK.[I]	1xCarbamyl [N-Term]	P60710 1xCarbamyl [N-Term]; P68033 1xCarbamyl [N-Term]; P63260 1xCarbamyl [N-Term]	0.00014308	0	3	6	1	P60710; P68033; P63260	P60710 [316-326]; P68033 [318-328]; P63260 [316-326]	0	1204.62	0	1.56764e+06	Shared	High	High	0	0.0001087	31	71.29	K.EITALAPSTMK.I	[316-326]	1xCarbamyl [N-Term]	Not Used
	High	[K].EITALAPSTMK.[I]	1xOxidation [M10]		1.50274e-05	0	3	6	9	P60710; P68033; P63260	P60710 [316-326]; P68033 [318-328]; P63260 [316-326]	0	1177.61	0	1.49474e+07	Shared	High	High	0	1.967e-05	50	45.35	K.EITALAPSTMK.I	[316-326]		Not Used
	High	[K].EITALAPSTMK.[I]			2.12023e-05	0	3	6	1	P60710; P68033; P63260	P60710 [316-326]; P68033 [318-328]; P63260 [316-326]	0	1161.62	0	41036668	Shared	High	High	0	1.491e-05	43	54.2	K.EITALAPSTMK.I	[316-326]		Not Used
	High	[R].AVFPSIVGRPR.[H]			0.000145275	0	3	6	2	P60710; P68033; P63260	P60710 [29-39]; P68033 [31-41]; P63260 [29-39]	0	1198.71	0	5.4707e+06	Shared	High	High	0	0.0003142	38	57.81	R.AVFPSIVGRPR.H	[29-39]		Not Used
	High	[K].DLYANTVLSGGTTMYPGIADR.[M]	1xCarbamyl [N-Term]	P60710 1xCarbamyl [N-Term]; P63260 1xCarbamyl [N-Term]	8.07893e-07	0	2	2	2	P60710; P63260	P60710 [292-312]; P63260 [292-312]	0	2258.08	0	420104	Shared	High	High	0	4.996e-07	55	90.02	K.DLYANTVLSGGTTMYPGIADR.M	[292-312]	1xCarbamyl [N-Term]	Not Used
	High	[K].DLYANTVLSGGTTMYPGIADR.[M]	1xOxidation [M14]		7.2916e-10	0	2	2	9	P60710; P63260	P60710 [292-312]; P63260 [292-312]	0	2231.06	0	4.0072e+06	Shared	High	High	0	2.527e-07	81	75.47	K.DLYANTVLSGGTTMYPGIADR.M	[292-312]		Not Used
	High	[K].DLYANTVLSGGTTMYPGIADR.[M]			4.06343e-13	0	2	2	4	P60710; P63260	P60710 [292-312]; P63260 [292-312]	0	2215.07	0	1.38905e+07	Shared	High	High	0	1.422e-13	129	81.46	K.DLYANTVLSGGTTMYPGIADR.M	[292-312]		Not Used
	High	[K].DSYVGDEAQSK.[R]			1.15855e-05	0	3	6	3	P60710; P68033; P63260	P60710 [51-61]; P68033 [53-63]; P63260 [51-61]	0	1198.52	0	68144904	Shared	High	High	0	7.976e-06	44	30.8	K.DSYVGDEAQSK.R	[51-61]		Not Used
	High	[K].DSYVGDEAQSKR.[G]			0.000232722	0	3	6	1	P60710; P68033; P63260	P60710 [51-62]; P68033 [53-64]; P63260 [51-62]	1	1354.62	0	13251205	Shared	High	High	0	0.000181	50	29.01	K.DSYVGDEAQSKR.G	[51-62]		Not Used
	High	[M].EEEIAALVIDNGSGMCK.[A]	1xAcetyl [N-Term]; 1xCarbamidomethyl [C16]; 1xOxidation [M15]	P63260 1xAcetyl [N-Term]	2.24829e-08	0	1	1	9	P63260	P63260 [2-18]	0	1893.86	0	1.66645e+06		High	High	0	1.211e-08	82	90.79	M.EEEIAALVIDNGSGMCK.A	[2-18]	1xAcetyl [N-Term]	Used
	High	[M].EEEIAALVIDNGSGMCK.[A]	1xAcetyl [N-Term]; 1xCarbamidomethyl [C16]	P63260 1xAcetyl [N-Term]	2.20739e-11	0	1	1	3	P63260	P63260 [2-18]	0	1877.86	0	5.50312e+06		High	High	0	8.986e-12	91	96.35	M.EEEIAALVIDNGSGMCK.A	[2-18]	1xAcetyl [N-Term]	Used
	High	[K].AGFAGDDAPR.[A]			9.28003e-06	0	3	6	2	P60710; P68033; P63260	P60710 [19-28]; P68033 [21-30]; P63260 [19-28]	0	976.448	0	123902960	Shared	High	High	0	6.802e-05	61	35.02	K.AGFAGDDAPR.A	[19-28]		Not Used
	High	[K].AGFAGDDAPR.[A]	1xCarbamyl [N-Term]	P60710 1xCarbamyl [N-Term]; P68033 1xCarbamyl [N-Term]; P63260 1xCarbamyl [N-Term]	3.40642e-05	0	3	6	1	P60710; P68033; P63260	P60710 [19-28]; P68033 [21-30]; P63260 [19-28]	0	1019.45	0	2.33621e+06	Shared	High	High	0	2.447e-05	52	45.85	K.AGFAGDDAPR.A	[19-28]	1xCarbamyl [N-Term]	Not Used
	High	[R].CPEALFQPSFLGMESCGIHETTFNSIMK.[C]	2xCarbamidomethyl [C1; C16]; 1xOxidation [M]		0.000537364	4.38638e-05	2	2	8	P60710; P63260	P60710 [257-284]; P63260 [257-284]	0	3247.46	0	386798	Shared	High	High	3.47e-05	0.000431	24	89.82	R.CPEALFQPSFLGMESCGIHETTFNSIMK.C	[257-284]		Not Used
	High	[K].IWHHTFYNELR.[V]	1xCarbamyl [N-Term]	P60710 1xCarbamyl [N-Term]; P68033 1xCarbamyl [N-Term]; P63260 1xCarbamyl [N-Term]	0.000687194	4.38638e-05	3	4	1	P60710; P68033; P63260	P60710 [85-95]; P68033 [87-97]; P63260 [85-95]	0	1558.75	0	139369	Shared	High	High	3.47e-05	0.0005588	40	73.56	K.IWHHTFYNELR.V	[85-95]	1xCarbamyl [N-Term]	Not Used
	High	[R].GYSFTTTAER.[E]			0.00107741	0.000167019	2	2	4	P60710; P63260	P60710 [197-206]; P63260 [197-206]	0	1132.53	0	7.61301e+07	Shared	High	High	0.0001317	0.0008912	41	45.96	R.GYSFTTTAER.E	[197-206]		Not Used
	High	[K].IWHHTFYNELR.[V]			0.00220882	0.000378089	3	4	2	P60710; P68033; P63260	P60710 [85-95]; P68033 [87-97]; P63260 [85-95]	0	1515.75	0	771432	Shared	High	High	0.0002981	0.001886	38	53.31	K.IWHHTFYNELR.V	[85-95]		Not Used
	High	[R].KDLYANTVLSGGTTMYPGIADR.[M]	1xOxidation [M15]		0.00249685	0.000432095	2	2	1	P60710; P63260	P60710 [291-312]; P63260 [291-312]	1	2359.16	0	328279	Shared	High	High	0.0003461	0.002145	27	67.66	R.KDLYANTVLSGGTTMYPGIADR.M	[291-312]		Not Used
	High	[R].DLTDYLMK.[I]	1xOxidation [M7]		0.00319109	0.000432095	3	7	9	P60710; P68033; P63260	P60710 [184-191]; P68033 [186-193]; P63260 [184-191]	0	1014.48	0	5.07875e+06	Shared	High	High	0.0006033	0.003768	40	62.45	R.DLTDYLMK.I	[184-191]		Not Used
	High	[K].DSYVGDEAQSKR.[G]	1xCarbamyl [N-Term]	P60710 1xCarbamyl [N-Term]; P68033 1xCarbamyl [N-Term]; P63260 1xCarbamyl [N-Term]	0.00321423	0.000432095	3	6	1	P60710; P68033; P63260	P60710 [51-62]; P68033 [53-64]; P63260 [51-62]	1	1397.63	0	1.11339e+06	Shared	High	High	0.0003686	0.002783	21	35.77	K.DSYVGDEAQSKR.G	[51-62]	1xCarbamyl [N-Term]	Not Used
	High	[R].DLTDYLMK.[I]			0.011348	0.00130409	3	7	2	P60710; P68033; P63260	P60710 [184-191]; P68033 [186-193]; P63260 [184-191]	0	998.486	0	23885762	Shared	High	High	0.001123	0.01033	33	72.06	R.DLTDYLMK.I	[184-191]		Not Used
	High	[K].IIAPPER.[K]			0.0462368	0.00397779	3	7	1	P60710; P68033; P63260	P60710 [329-335]; P68033 [331-337]; P63260 [329-335]	0	795.472	0	39937480	Shared	High	High	0.004026	0.04445	45	37.82	K.IIAPPER.K	[329-335]		Not Used
	High	[K].CDVDIR.[K]	1xCarbamidomethyl [C1]		0.0501232	0.00443955	2	3	1	P60710; P63260	P60710 [285-290]; P63260 [285-290]	0	777.356	0	20392728	Shared	High	High	0.00438	0.04816	30	31.68	K.CDVDIR.K	[285-290]		Not Used
	High	[R].AVFPSIVGRPR.[H]	1xCarbamyl [N-Term]	P60710 1xCarbamyl [N-Term]; P68033 1xCarbamyl [N-Term]; P63260 1xCarbamyl [N-Term]	0.0547494	0.00470778	3	6	1	P60710; P68033; P63260	P60710 [29-39]; P68033 [31-41]; P63260 [29-39]	0	1241.71	0	633702	Shared	High	High	0.004627	0.05278	17	70.85	R.AVFPSIVGRPR.H	[29-39]	1xCarbamyl [N-Term]	Not Used
	High	[R].LDLAGRDLTDYLMK.[I]			0.0775562	0.00619879	3	7	1	P60710; P68033; P63260	P60710 [178-191]; P68033 [180-193]; P63260 [178-191]	1	1623.84	0	154605	Shared	High	High	0.006005	0.07547	6	80.44	R.LDLAGRDLTDYLMK.I	[178-191]		Not Used
	High	[R].DLTDYLMK.[I]	1xCarbamyl [N-Term]	P60710 1xCarbamyl [N-Term]; P68033 1xCarbamyl [N-Term]; P63260 1xCarbamyl [N-Term]	0.104935	0.00796926	3	7	1	P60710; P68033; P63260	P60710 [184-191]; P68033 [186-193]; P63260 [184-191]	0	1041.49	0	574692	Shared	High	High	0.007812	0.1032	13	81.21	R.DLTDYLMK.I	[184-191]	1xCarbamyl [N-Term]	Not Used
	High	[K].LCYVALDFEQEMATAASSSSLEK.[S]	1xCarbamidomethyl [C2]; 1xCarbamyl [N-Term]	P60710 1xCarbamyl [N-Term]; P63260 1xCarbamyl [N-Term]	0.117645	0.00882574	2	2	1	P60710; P63260	P60710 [216-238]; P63260 [216-238]	0	2593.18	0	16203.8	Shared	High	High	0.008545	0.1159	24	113.36	K.LCYVALDFEQEMATAASSSSLEK.S	[216-238]	1xCarbamyl [N-Term]	Not Used
	Medium	[M].EEEIAALVIDNGSGMCK.[A]	1xCarbamidomethyl [C16]; 1xCarbamyl [N-Term]	P63260 1xCarbamyl [N-Term]	0.148255	0.0107857	1	1	1	P63260	P63260 [2-18]	0	1878.86	0	657084		Medium	Medium	0.0109	0.1475	7	93.36	M.EEEIAALVIDNGSGMCK.A	[2-18]	1xCarbamyl [N-Term]	Used
	Medium	[K].IIAPPERK.[Y]			0.154885	0.0113146	3	7	1	P60710; P68033; P63260	P60710 [329-336]; P68033 [331-338]; P63260 [329-336]	1	923.567	0	12528619	Shared	Medium	Medium	0.01151	0.1532	35	30.63	K.IIAPPERK.Y	[329-336]		Not Used
	Medium	[K].CDVDIRK.[D]	1xCarbamidomethyl [C1]		0.190243	0.013941	2	3	1	P60710; P63260	P60710 [285-291]; P63260 [285-291]	1	905.451	0	15383872	Shared	Medium	Medium	0.01421	0.1893	19	26.13	K.CDVDIRK.D	[285-291]		Not Used
	Medium	[K].CDVDIRK.[D]	1xCarbamidomethyl [C1]; 1xCarbamyl [N-Term]	P60710 1xCarbamyl [N-Term]; P63260 1xCarbamyl [N-Term]	0.203728	0.0149807	2	3	1	P60710; P63260	P60710 [285-291]; P63260 [285-291]	1	948.457	0	1254857	Shared	Medium	Medium	0.0152	0.2023	24	32.39	K.CDVDIRK.D	[285-291]	1xCarbamyl [N-Term]	Not Used
	Medium	[K].IIAPPERK.[Y]	1xCarbamyl [N-Term]	P60710 1xCarbamyl [N-Term]; P68033 1xCarbamyl [N-Term]; P63260 1xCarbamyl [N-Term]	0.412412	0.0288265	3	7	1	P60710; P68033; P63260	P60710 [329-336]; P68033 [331-338]; P63260 [329-336]	1	966.573	0	1.92145e+06	Shared	Medium	Medium	0.02978	0.405	24	48.23	K.IIAPPERK.Y	[329-336]	1xCarbamyl [N-Term]	Not Used
	Medium	[M].EEEIAALVIDNGSGMCK.[A]	1xCarbamidomethyl [C16]; 1xOxidation [M15]		0.515545	0.0364602	1	1	1	P63260	P63260 [2-18]	0	1935.87	0	675291		Medium	Medium	0.03725	0.5072	17	82.34	M.EEEIAALVIDNGSGMCK.A	[2-18]		Used
Master Protein	P60710	Actin, cytoplasmic 1 OS=Mus musculus OX=10090 GN=Actb PE=1 SV=1	73	25	158	1	1	375	41.7	5.48	3527	25	49	7.83616e+08	High	Acetyl [N-Term]
	Confidence	Annotated Sequence	Modifications	Modifications in Master Proteins	Qvality PEP	Qvality q-value	# Protein Groups	# Proteins	# PSMs	Master Protein Accessions	Positions in Master Proteins	# Missed Cleavages	Theo. MH+ [Da]	# Razor Quan Results	Abundance: F1: Sample	Quan Info	Found in Sample: [S1] F1: Sample	Confidence (by Search Engine): A2 Mascot	Percolator q-Value (by Search Engine): A2 Mascot	Percolator PEP (by Search Engine): A2 Mascot	Ions Score (by Search Engine): A2 Mascot	Top Apex RT [min]	Sequence in Protein	Positions in Protein	Peptide Group Modifications in Protein	Quan Usage
	High	[K].LCYVALDFEQEMATAASSSSLEK.[S]	1xCarbamidomethyl [C2]		2.37569e-14	0	2	2	15	P60710; P63260	P60710 [216-238]; P63260 [216-238]	0	2550.17	0	7.37119e+06	Shared	High	High	0	1.573e-12	95	95.89	K.LCYVALDFEQEMATAASSSSLEK.S	[216-238]		Used
	High	[K].LCYVALDFEQEMATAASSSSLEK.[S]	1xCarbamidomethyl [C2]; 1xOxidation [M12]		8.45528e-05	0	2	2	2	P60710; P63260	P60710 [216-238]; P63260 [216-238]	0	2566.17	0	704958	Shared	High	High	0	0.0001065	38	79.67	K.LCYVALDFEQEMATAASSSSLEK.S	[216-238]		Used
	High	[RK].SYELPDGQVITIGNER.[F]	1xCarbamyl [N-Term]	P60710 1xCarbamyl [N-Term]; P68033 1xCarbamyl [N-Term]; P63260 1xCarbamyl [N-Term]	6.98628e-05	0	3	7	1	P60710; P68033; P63260	P60710 [239-254]; P68033 [241-256]; P63260 [239-254]	0	1833.9	0	753917	Shared	High	High	0	5.169e-05	51	84.69	K.SYELPDGQVITIGNER.F	[239-254]	1xCarbamyl [N-Term]	Used
	High	[RK].SYELPDGQVITIGNER.[F]			5.62676e-09	0	3	7	4	P60710; P68033; P63260	P60710 [239-254]; P68033 [241-256]; P63260 [239-254]	0	1790.89	0	5.21967e+07	Shared	High	High	0	2.873e-09	107	75.23	K.SYELPDGQVITIGNER.F	[239-254]		Used
	High	[R].VAPEEHPVLLTEAPLNPK.[A]	1xCarbamyl [N-Term]	P60710 1xCarbamyl [N-Term]; P63260 1xCarbamyl [N-Term]	2.96842e-05	0	2	2	3	P60710; P63260	P60710 [96-113]; P63260 [96-113]	0	1997.07	0	3.81316e+06	Shared	High	High	0	0.0002026	39	75.74	R.VAPEEHPVLLTEAPLNPK.A	[96-113]	1xCarbamyl [N-Term]	Used
	High	[R].VAPEEHPVLLTEAPLNPK.[A]			6.26312e-09	0	2	2	3	P60710; P63260	P60710 [96-113]; P63260 [96-113]	0	1954.06	0	113737647	Shared	High	High	0	4.352e-06	43	64.48	R.VAPEEHPVLLTEAPLNPK.A	[96-113]		Used
	High	[R].KDLYANTVLSGGTTMYPGIADR.[M]			5.98202e-09	0	2	2	2	P60710; P63260	P60710 [291-312]; P63260 [291-312]	1	2343.16	0	6.17853e+06	Shared	High	High	0	3.048e-09	93	72.22	R.KDLYANTVLSGGTTMYPGIADR.M	[291-312]		Used
	High	[R].GYSFTTTAER.[E]	1xCarbamyl [N-Term]	P60710 1xCarbamyl [N-Term]; P63260 1xCarbamyl [N-Term]	0.000144173	0	2	2	1	P60710; P63260	P60710 [197-206]; P63260 [197-206]	0	1175.53	0	3.15794e+06	Shared	High	High	0	0.0001099	45	55.41	R.GYSFTTTAER.E	[197-206]	1xCarbamyl [N-Term]	Used
	High	[R].TTGIVMDSGDGVTHTVPIYEGYALPHAILR.[L]	1xCarbamyl [N-Term]	P60710 1xCarbamyl [N-Term]; P63260 1xCarbamyl [N-Term]	4.86528e-09	0	2	3	1	P60710; P63260	P60710 [148-177]; P63260 [148-177]	0	3226.62	0	383203	Shared	High	High	0	2.453e-09	34	90.62	R.TTGIVMDSGDGVTHTVPIYEGYALPHAILR.L	[148-177]	1xCarbamyl [N-Term]	Used
	High	[R].TTGIVMDSGDGVTHTVPIYEGYALPHAILR.[L]	1xOxidation [M6]		2.42465e-09	0	2	3	9	P60710; P63260	P60710 [148-177]; P63260 [148-177]	0	3199.61	0	7.0525e+06	Shared	High	High	0	2.527e-09	62	80.77	R.TTGIVMDSGDGVTHTVPIYEGYALPHAILR.L	[148-177]		Used
	High	[R].TTGIVMDSGDGVTHTVPIYEGYALPHAILR.[L]			5.2469e-10	0	2	3	4	P60710; P63260	P60710 [148-177]; P63260 [148-177]	0	3183.61	0	1.74684e+07	Shared	High	High	0	2.435e-10	50	84.21	R.TTGIVMDSGDGVTHTVPIYEGYALPHAILR.L	[148-177]		Used
	High	[R].HQGVMVGMGQK.[D]	1xOxidation [M]		6.09221e-06	0	3	7	13	P60710; P68033; P63260	P60710 [40-50]; P68033 [42-52]; P63260 [40-50]	0	1187.57	0	6.78471e+06	Shared	High	High	0	4.078e-06	58	30.32	R.HQGVMVGMGQK.D	[40-50]		Used
	High	[R].HQGVMVGMGQK.[D]	2xOxidation [M5; M8]		0.00010793	0	3	7	2	P60710; P68033; P63260	P60710 [40-50]; P68033 [42-52]; P63260 [40-50]	0	1203.56	0	678872	Shared	High	High	0	8.11e-05	37	22.06	R.HQGVMVGMGQK.D	[40-50]		Used
	High	[R].HQGVMVGMGQK.[D]	1xCarbamyl [N-Term]	P60710 1xCarbamyl [N-Term]; P68033 1xCarbamyl [N-Term]; P63260 1xCarbamyl [N-Term]	2.37798e-05	0	3	7	1	P60710; P68033; P63260	P60710 [40-50]; P68033 [42-52]; P63260 [40-50]	0	1214.58	0	1.57966e+06	Shared	High	High	0	1.686e-05	56	43.46	R.HQGVMVGMGQK.D	[40-50]	1xCarbamyl [N-Term]	Used
	High	[R].HQGVMVGMGQK.[D]			6.47093e-07	0	3	7	2	P60710; P68033; P63260	P60710 [40-50]; P68033 [42-52]; P63260 [40-50]	0	1171.57	0	1.17459e+07	Shared	High	High	0	3.964e-07	70	35.08	R.HQGVMVGMGQK.D	[40-50]		Used
	High	[K].QEYDESGPSIVHR.[K]			1.73495e-07	0	2	2	2	P60710; P63260	P60710 [360-372]; P63260 [360-372]	0	1516.7	0	45394766	Shared	High	High	0	1.008e-07	75	42.21	K.QEYDESGPSIVHR.K	[360-372]		Used
	High	[K].QEYDESGPSIVHR.[K]	1xCarbamyl [N-Term]	P60710 1xCarbamyl [N-Term]; P63260 1xCarbamyl [N-Term]	4.7234e-08	0	2	2	1	P60710; P63260	P60710 [360-372]; P63260 [360-372]	0	1559.71	0	2.03297e+06	Shared	High	High	0	2.611e-08	90	49.16	K.QEYDESGPSIVHR.K	[360-372]	1xCarbamyl [N-Term]	Used
	High	[K].QEYDESGPSIVHRK.[C]			1.53653e-06	0	2	2	3	P60710; P63260	P60710 [360-373]; P63260 [360-373]	1	1644.8	0	2.55328e+06	Shared	High	High	0	8.848e-06	58	36.24	K.QEYDESGPSIVHRK.C	[360-373]		Used
	High	[R].CPEALFQPSFLGMESCGIHETTFNSIMK.[C]	2xCarbamidomethyl [C1; C16]		0.000214086	0	2	2	2	P60710; P63260	P60710 [257-284]; P63260 [257-284]	0	3231.46	0	467616	Shared	High	High	0	0.0001661	23	95.55	R.CPEALFQPSFLGMESCGIHETTFNSIMK.C	[257-284]		Used
	High	[K].EKLCYVALDFEQEMATAASSSSLEK.[S]	1xCarbamidomethyl [C4]		8.9926e-07	0	2	2	2	P60710; P63260	P60710 [214-238]; P63260 [214-238]	1	2807.31	0	689136	Shared	High	High	0	5.604e-07	65	94.97	K.EKLCYVALDFEQEMATAASSSSLEK.S	[214-238]		Used
	High	[K].EITALAPSTMK.[I]	1xCarbamyl [N-Term]	P60710 1xCarbamyl [N-Term]; P68033 1xCarbamyl [N-Term]; P63260 1xCarbamyl [N-Term]	0.00014308	0	3	6	1	P60710; P68033; P63260	P60710 [316-326]; P68033 [318-328]; P63260 [316-326]	0	1204.62	0	1.56764e+06	Shared	High	High	0	0.0001087	31	71.29	K.EITALAPSTMK.I	[316-326]	1xCarbamyl [N-Term]	Used
	High	[K].EITALAPSTMK.[I]	1xOxidation [M10]		1.50274e-05	0	3	6	9	P60710; P68033; P63260	P60710 [316-326]; P68033 [318-328]; P63260 [316-326]	0	1177.61	0	1.49474e+07	Shared	High	High	0	1.967e-05	50	45.35	K.EITALAPSTMK.I	[316-326]		Used
	High	[K].EITALAPSTMK.[I]			2.12023e-05	0	3	6	1	P60710; P68033; P63260	P60710 [316-326]; P68033 [318-328]; P63260 [316-326]	0	1161.62	0	41036668	Shared	High	High	0	1.491e-05	43	54.2	K.EITALAPSTMK.I	[316-326]		Used
	High	[R].AVFPSIVGRPR.[H]			0.000145275	0	3	6	2	P60710; P68033; P63260	P60710 [29-39]; P68033 [31-41]; P63260 [29-39]	0	1198.71	0	5.4707e+06	Shared	High	High	0	0.0003142	38	57.81	R.AVFPSIVGRPR.H	[29-39]		Used
	High	[K].DLYANTVLSGGTTMYPGIADR.[M]	1xCarbamyl [N-Term]	P60710 1xCarbamyl [N-Term]; P63260 1xCarbamyl [N-Term]	8.07893e-07	0	2	2	2	P60710; P63260	P60710 [292-312]; P63260 [292-312]	0	2258.08	0	420104	Shared	High	High	0	4.996e-07	55	90.02	K.DLYANTVLSGGTTMYPGIADR.M	[292-312]	1xCarbamyl [N-Term]	Used
	High	[K].DLYANTVLSGGTTMYPGIADR.[M]	1xOxidation [M14]		7.2916e-10	0	2	2	9	P60710; P63260	P60710 [292-312]; P63260 [292-312]	0	2231.06	0	4.0072e+06	Shared	High	High	0	2.527e-07	81	75.47	K.DLYANTVLSGGTTMYPGIADR.M	[292-312]		Used
	High	[K].DLYANTVLSGGTTMYPGIADR.[M]			4.06343e-13	0	2	2	4	P60710; P63260	P60710 [292-312]; P63260 [292-312]	0	2215.07	0	1.38905e+07	Shared	High	High	0	1.422e-13	129	81.46	K.DLYANTVLSGGTTMYPGIADR.M	[292-312]		Used
	High	[K].DSYVGDEAQSK.[R]			1.15855e-05	0	3	6	3	P60710; P68033; P63260	P60710 [51-61]; P68033 [53-63]; P63260 [51-61]	0	1198.52	0	68144904	Shared	High	High	0	7.976e-06	44	30.8	K.DSYVGDEAQSK.R	[51-61]		Used
	High	[K].DSYVGDEAQSKR.[G]			0.000232722	0	3	6	1	P60710; P68033; P63260	P60710 [51-62]; P68033 [53-64]; P63260 [51-62]	1	1354.62	0	13251205	Shared	High	High	0	0.000181	50	29.01	K.DSYVGDEAQSKR.G	[51-62]		Used
	High	[M].DDDIAALVVDNGSGMCK.[A]	1xAcetyl [N-Term]; 1xCarbamidomethyl [C16]	P60710 1xAcetyl [N-Term]	1.03474e-11	0	1	1	2	P60710	P60710 [2-18]	0	1821.8	0	5.80754e+06		High	High	0	4.09e-12	90	85.48	M.DDDIAALVVDNGSGMCK.A	[2-18]	1xAcetyl [N-Term]	Used
	High	[M].DDDIAALVVDNGSGMCK.[A]	1xAcetyl [N-Term]; 1xCarbamidomethyl [C16]; 1xOxidation [M15]	P60710 1xAcetyl [N-Term]	3.80845e-09	0	1	1	7	P60710	P60710 [2-18]	0	1837.79	0	1.65082e+06		High	High	0	1.905e-09	85	79.61	M.DDDIAALVVDNGSGMCK.A	[2-18]	1xAcetyl [N-Term]	Used
	High	[K].AGFAGDDAPR.[A]			9.28003e-06	0	3	6	2	P60710; P68033; P63260	P60710 [19-28]; P68033 [21-30]; P63260 [19-28]	0	976.448	0	123902960	Shared	High	High	0	6.802e-05	61	35.02	K.AGFAGDDAPR.A	[19-28]		Used
	High	[K].AGFAGDDAPR.[A]	1xCarbamyl [N-Term]	P60710 1xCarbamyl [N-Term]; P68033 1xCarbamyl [N-Term]; P63260 1xCarbamyl [N-Term]	3.40642e-05	0	3	6	1	P60710; P68033; P63260	P60710 [19-28]; P68033 [21-30]; P63260 [19-28]	0	1019.45	0	2.33621e+06	Shared	High	High	0	2.447e-05	52	45.85	K.AGFAGDDAPR.A	[19-28]	1xCarbamyl [N-Term]	Used
	High	[R].CPEALFQPSFLGMESCGIHETTFNSIMK.[C]	2xCarbamidomethyl [C1; C16]; 1xOxidation [M]		0.000537364	4.38638e-05	2	2	8	P60710; P63260	P60710 [257-284]; P63260 [257-284]	0	3247.46	0	386798	Shared	High	High	3.47e-05	0.000431	24	89.82	R.CPEALFQPSFLGMESCGIHETTFNSIMK.C	[257-284]		Used
	High	[K].IWHHTFYNELR.[V]	1xCarbamyl [N-Term]	P60710 1xCarbamyl [N-Term]; P68033 1xCarbamyl [N-Term]; P63260 1xCarbamyl [N-Term]	0.000687194	4.38638e-05	3	4	1	P60710; P68033; P63260	P60710 [85-95]; P68033 [87-97]; P63260 [85-95]	0	1558.75	0	139369	Shared	High	High	3.47e-05	0.0005588	40	73.56	K.IWHHTFYNELR.V	[85-95]	1xCarbamyl [N-Term]	Used
	High	[R].GYSFTTTAER.[E]			0.00107741	0.000167019	2	2	4	P60710; P63260	P60710 [197-206]; P63260 [197-206]	0	1132.53	0	7.61301e+07	Shared	High	High	0.0001317	0.0008912	41	45.96	R.GYSFTTTAER.E	[197-206]		Used
	High	[K].IWHHTFYNELR.[V]			0.00220882	0.000378089	3	4	2	P60710; P68033; P63260	P60710 [85-95]; P68033 [87-97]; P63260 [85-95]	0	1515.75	0	771432	Shared	High	High	0.0002981	0.001886	38	53.31	K.IWHHTFYNELR.V	[85-95]		Used
	High	[R].KDLYANTVLSGGTTMYPGIADR.[M]	1xOxidation [M15]		0.00249685	0.000432095	2	2	1	P60710; P63260	P60710 [291-312]; P63260 [291-312]	1	2359.16	0	328279	Shared	High	High	0.0003461	0.002145	27	67.66	R.KDLYANTVLSGGTTMYPGIADR.M	[291-312]		Used
	High	[R].DLTDYLMK.[I]	1xOxidation [M7]		0.00319109	0.000432095	3	7	9	P60710; P68033; P63260	P60710 [184-191]; P68033 [186-193]; P63260 [184-191]	0	1014.48	0	5.07875e+06	Shared	High	High	0.0006033	0.003768	40	62.45	R.DLTDYLMK.I	[184-191]		Used
	High	[K].DSYVGDEAQSKR.[G]	1xCarbamyl [N-Term]	P60710 1xCarbamyl [N-Term]; P68033 1xCarbamyl [N-Term]; P63260 1xCarbamyl [N-Term]	0.00321423	0.000432095	3	6	1	P60710; P68033; P63260	P60710 [51-62]; P68033 [53-64]; P63260 [51-62]	1	1397.63	0	1.11339e+06	Shared	High	High	0.0003686	0.002783	21	35.77	K.DSYVGDEAQSKR.G	[51-62]	1xCarbamyl [N-Term]	Used
	High	[M].DDDIAALVVDNGSGMCK.[A]	1xCarbamidomethyl [C16]; 1xCarbamyl [N-Term]	P60710 1xCarbamyl [N-Term]	0.0101095	0.00122474	1	1	1	P60710	P60710 [2-18]	0	1822.79	0	747462		High	High	0.001038	0.009177	16	83.78	M.DDDIAALVVDNGSGMCK.A	[2-18]	1xCarbamyl [N-Term]	Used
	High	[R].DLTDYLMK.[I]			0.011348	0.00130409	3	7	2	P60710; P68033; P63260	P60710 [184-191]; P68033 [186-193]; P63260 [184-191]	0	998.486	0	23885762	Shared	High	High	0.001123	0.01033	33	72.06	R.DLTDYLMK.I	[184-191]		Used
	High	[K].IIAPPER.[K]			0.0462368	0.00397779	3	7	1	P60710; P68033; P63260	P60710 [329-335]; P68033 [331-337]; P63260 [329-335]	0	795.472	0	39937480	Shared	High	High	0.004026	0.04445	45	37.82	K.IIAPPER.K	[329-335]		Used
	High	[K].CDVDIR.[K]	1xCarbamidomethyl [C1]		0.0501232	0.00443955	2	3	1	P60710; P63260	P60710 [285-290]; P63260 [285-290]	0	777.356	0	20392728	Shared	High	High	0.00438	0.04816	30	31.68	K.CDVDIR.K	[285-290]		Used
	High	[R].AVFPSIVGRPR.[H]	1xCarbamyl [N-Term]	P60710 1xCarbamyl [N-Term]; P68033 1xCarbamyl [N-Term]; P63260 1xCarbamyl [N-Term]	0.0547494	0.00470778	3	6	1	P60710; P68033; P63260	P60710 [29-39]; P68033 [31-41]; P63260 [29-39]	0	1241.71	0	633702	Shared	High	High	0.004627	0.05278	17	70.85	R.AVFPSIVGRPR.H	[29-39]	1xCarbamyl [N-Term]	Used
	High	[R].LDLAGRDLTDYLMK.[I]			0.0775562	0.00619879	3	7	1	P60710; P68033; P63260	P60710 [178-191]; P68033 [180-193]; P63260 [178-191]	1	1623.84	0	154605	Shared	High	High	0.006005	0.07547	6	80.44	R.LDLAGRDLTDYLMK.I	[178-191]		Used
	High	[R].DLTDYLMK.[I]	1xCarbamyl [N-Term]	P60710 1xCarbamyl [N-Term]; P68033 1xCarbamyl [N-Term]; P63260 1xCarbamyl [N-Term]	0.104935	0.00796926	3	7	1	P60710; P68033; P63260	P60710 [184-191]; P68033 [186-193]; P63260 [184-191]	0	1041.49	0	574692	Shared	High	High	0.007812	0.1032	13	81.21	R.DLTDYLMK.I	[184-191]	1xCarbamyl [N-Term]	Used
	High	[K].LCYVALDFEQEMATAASSSSLEK.[S]	1xCarbamidomethyl [C2]; 1xCarbamyl [N-Term]	P60710 1xCarbamyl [N-Term]; P63260 1xCarbamyl [N-Term]	0.117645	0.00882574	2	2	1	P60710; P63260	P60710 [216-238]; P63260 [216-238]	0	2593.18	0	16203.8	Shared	High	High	0.008545	0.1159	24	113.36	K.LCYVALDFEQEMATAASSSSLEK.S	[216-238]	1xCarbamyl [N-Term]	Used
	Medium	[K].IIAPPERK.[Y]			0.154885	0.0113146	3	7	1	P60710; P68033; P63260	P60710 [329-336]; P68033 [331-338]; P63260 [329-336]	1	923.567	0	12528619	Shared	Medium	Medium	0.01151	0.1532	35	30.63	K.IIAPPERK.Y	[329-336]		Used
	Medium	[M].DDDIAALVVDNGSGMCK.[A]	1xCarbamidomethyl [C16]; 1xOxidation [M15]		0.174942	0.0129026	1	1	2	P60710	P60710 [2-18]	0	1879.8	0	1.05801e+06		Medium	Medium	0.01995	0.2766	24	72.06	M.DDDIAALVVDNGSGMCK.A	[2-18]		Used
	Medium	[K].CDVDIRK.[D]	1xCarbamidomethyl [C1]		0.190243	0.013941	2	3	1	P60710; P63260	P60710 [285-291]; P63260 [285-291]	1	905.451	0	15383872	Shared	Medium	Medium	0.01421	0.1893	19	26.13	K.CDVDIRK.D	[285-291]		Used
	Medium	[K].CDVDIRK.[D]	1xCarbamidomethyl [C1]; 1xCarbamyl [N-Term]	P60710 1xCarbamyl [N-Term]; P63260 1xCarbamyl [N-Term]	0.203728	0.0149807	2	3	1	P60710; P63260	P60710 [285-291]; P63260 [285-291]	1	948.457	0	1254857	Shared	Medium	Medium	0.0152	0.2023	24	32.39	K.CDVDIRK.D	[285-291]	1xCarbamyl [N-Term]	Used
	Medium	[K].IIAPPERK.[Y]	1xCarbamyl [N-Term]	P60710 1xCarbamyl [N-Term]; P68033 1xCarbamyl [N-Term]; P63260 1xCarbamyl [N-Term]	0.412412	0.0288265	3	7	1	P60710; P68033; P63260	P60710 [329-336]; P68033 [331-338]; P63260 [329-336]	1	966.573	0	1.92145e+06	Shared	Medium	Medium	0.02978	0.405	24	48.23	K.IIAPPERK.Y	[329-336]	1xCarbamyl [N-Term]	Used
Master Protein	O08553	Dihydropyrimidinase-related protein 2 OS=Mus musculus OX=10090 GN=Dpysl2 PE=1 SV=2	76	35	122	30	1	572	62.2	6.38	3332	35	9	4.57579e+08	High	Phospho [T509(100)]
	Confidence	Annotated Sequence	Modifications	Modifications in Master Proteins	Qvality PEP	Qvality q-value	# Protein Groups	# Proteins	# PSMs	Master Protein Accessions	Positions in Master Proteins	# Missed Cleavages	Theo. MH+ [Da]	# Razor Quan Results	Abundance: F1: Sample	Quan Info	Found in Sample: [S1] F1: Sample	Confidence (by Search Engine): A2 Mascot	Percolator q-Value (by Search Engine): A2 Mascot	Percolator PEP (by Search Engine): A2 Mascot	Ions Score (by Search Engine): A2 Mascot	Top Apex RT [min]	Sequence in Protein	Positions in Protein	Peptide Group Modifications in Protein	Quan Usage
	High	[K].THNSALEYNIFEGMECR.[G]	1xCarbamidomethyl [C16]		2.8228e-10	0	1	1	2	O08553	O08553 [424-440]	0	2070.9	0	8393872		High	High	0	1.277e-10	98	74.73	K.THNSALEYNIFEGMECR.G	[424-440]		Used
	High	[K].THNSALEYNIFEGMECR.[G]	1xCarbamidomethyl [C16]; 1xOxidation [M14]		1.02506e-05	0	1	1	3	O08553	O08553 [424-440]	0	2086.9	0	578780		High	High	0	7.024e-06	63	64.11	K.THNSALEYNIFEGMECR.G	[424-440]		Used
	High	[R].ILDLGITGPEGHVLSRPEEVEAEAVNR.[S]			1.08226e-12	0	1	1	5	O08553	O08553 [212-238]	0	2900.51	0	2.54641e+07		High	High	0	1.524e-06	20	75.87	R.ILDLGITGPEGHVLSRPEEVEAEAVNR.S	[212-238]		Used
	High	[R].ILDLGITGPEGHVLSRPEEVEAEAVNR.[S]	1xCarbamyl [N-Term]	O08553 1xCarbamyl [N-Term]	7.49035e-06	0	1	1	1	O08553	O08553 [212-238]	0	2943.52	0	726123		High	High	0	5.081e-06	17	89.06	R.ILDLGITGPEGHVLSRPEEVEAEAVNR.S	[212-238]	1xCarbamyl [N-Term]	Used
	High	[R].GLYDGPVCEVSVTPK.[T]	1xCarbamidomethyl [C8]		5.94848e-07	0	1	1	2	O08553	O08553 [497-511]	0	1620.79	0	2.20487e+07		High	High	0	3.645e-07	71	63.83	R.GLYDGPVCEVSVTPK.T	[497-511]		Used
	High	[R].GLYDGPVCEVSVTPK.[T]	1xCarbamidomethyl [C8]; 1xPhospho [T13(100)]	O08553 1xPhospho [T509(100)]	6.93858e-06	0	1	1	1	O08553	O08553 [497-511]	0	1700.76	0	1.14623e+06		High	High	0	4.667e-06	63	66.7	R.GLYDGPVCEVSVTPK.T	[497-511]	1xPhospho [T509(100)]	Used
	High	[K].GTVVYGEPITASLGTDGSHYWSK.[N]	1xCarbamyl [N-Term]	O08553 1xCarbamyl [N-Term]	2.56581e-06	0	1	1	2	O08553	O08553 [271-293]	0	2468.17	0	787162		High	High	0	1.663e-06	45	81.18	K.GTVVYGEPITASLGTDGSHYWSK.N	[271-293]	1xCarbamyl [N-Term]	Used
	High	[K].GTVVYGEPITASLGTDGSHYWSK.[N]			8.63748e-09	0	1	1	2	O08553	O08553 [271-293]	0	2425.17	0	1.60498e+07		High	High	0	4.461e-09	75	73.62	K.GTVVYGEPITASLGTDGSHYWSK.N	[271-293]		Used
	High	[R].GSPLVVISQGK.[I]			2.99017e-06	0	1	1	1	O08553	O08553 [441-451]	0	1084.64	1	21985650		High	High	0	1.95e-06	55	55.77	R.GSPLVVISQGK.I	[441-451]		Used
	High	[R].GSPLVVISQGK.[I]	1xCarbamyl [N-Term]	O08553 1xCarbamyl [N-Term]	3.87919e-05	0	1	1	1	O08553	O08553 [441-451]	0	1127.64	0	1.49464e+06		High	High	0	2.809e-05	44	70.78	R.GSPLVVISQGK.I	[441-451]	1xCarbamyl [N-Term]	Used
	High	[K].GIQEEMEALVK.[D]			0.000106296	0	1	1	1	O08553	O08553 [147-157]	0	1246.63	0	6.10251e+06		High	High	0	7.995e-05	45	77.29	K.GIQEEMEALVK.D	[147-157]		Used
	High	[R].KKGTVVYGEPITASLGTDGSHYWSK.[N]			1.8091e-11	0	1	1	2	O08553	O08553 [269-293]	2	2681.36	0	3.72381e+06		High	High	0	4.109e-05	68	63.3	R.KKGTVVYGEPITASLGTDGSHYWSK.N	[269-293]		Used
	High	[K].KGTVVYGEPITASLGTDGSHYWSK.[N]			1.06093e-09	0	1	1	1	O08553	O08553 [270-293]	1	2553.26	0	884621		High	High	0	5.043e-10	60	68.04	K.KGTVVYGEPITASLGTDGSHYWSK.N	[270-293]		Used
	High	[R].NLHQSGFSLSGAQIDDNIPR.[R]			9.73286e-12	0	1	1	2	O08553	O08553 [533-552]	0	2169.07	0	2.69997e+07		High	High	0	3.854e-12	101	67.52	R.NLHQSGFSLSGAQIDDNIPR.R	[533-552]		Used
	High	[R].NLHQSGFSLSGAQIDDNIPRR.[T]			1.63467e-05	0	1	1	2	O08553	O08553 [533-553]	1	2325.17	0	2.98611e+06		High	High	0	1.139e-05	42	61.47	R.NLHQSGFSLSGAQIDDNIPRR.T	[533-553]		Used
	High	[K].SCCDYSLHVDITEWHK.[G]	2xCarbamidomethyl [C2; C3]; 1xCarbamyl [N-Term]	O08553 1xCarbamyl [N-Term]	0.000178403	0	1	1	1	O08553	O08553 [131-146]	0	2092.89	0	178522		High	High	0	0.0001374	32	71.37	K.SCCDYSLHVDITEWHK.G	[131-146]	1xCarbamyl [N-Term]	Used
	High	[K].SCCDYSLHVDITEWHK.[G]	2xCarbamidomethyl [C2; C3]		8.46589e-06	0	1	1	4	O08553	O08553 [131-146]	0	2049.88	0	5.61018e+06		High	High	0	5.774e-06	34	66.28	K.SCCDYSLHVDITEWHK.G	[131-146]		Used
	High	[R].MVIPGGIDVHTR.[F]			3.64844e-06	0	1	1	3	O08553	O08553 [64-75]	0	1294.69	0	1.30578e+07		High	High	0	6.306e-06	58	59.54	R.MVIPGGIDVHTR.F	[64-75]		Used
	High	[R].MVIPGGIDVHTR.[F]	1xOxidation [M1]		5.76914e-07	0	1	1	2	O08553	O08553 [64-75]	0	1310.69	0	1409779		High	High	0	3.528e-07	55	51.98	R.MVIPGGIDVHTR.F	[64-75]		Used
	High	[R].MVIPGGIDVHTR.[F]	1xCarbamyl [N-Term]	O08553 1xCarbamyl [N-Term]	1.38145e-05	0	1	1	1	O08553	O08553 [64-75]	0	1337.7	0	991069		High	High	0	9.589e-06	68	70.43	R.MVIPGGIDVHTR.F	[64-75]	1xCarbamyl [N-Term]	Used
	High	[K].QIGENLIVPGGVK.[T]	1xCarbamyl [N-Term]	O08553 1xCarbamyl [N-Term]; P97427 1xCarbamyl [N-Term]	0.000140917	0	2	2	1	O08553; P97427	O08553 [44-56]; P97427 [44-56]	0	1366.77	0	1121980	Shared	High	High	0	0.000107	49	76.35	K.QIGENLIVPGGVK.T	[44-56]	1xCarbamyl [N-Term]	Used
	High	[K].QIGENLIVPGGVK.[T]			1.15855e-05	0	2	2	2	O08553; P97427	O08553 [44-56]; P97427 [44-56]	0	1323.76	0	4.47843e+07	Shared	High	High	0	7.956e-06	51	64.98	K.QIGENLIVPGGVK.T	[44-56]		Used
	High	[K].SAAEVIAQAR.[K]	1xCarbamyl [N-Term]	O08553 1xCarbamyl [N-Term]	2.96842e-05	0	1	1	1	O08553	O08553 [259-268]	0	1058.56	0	1.24963e+06		High	High	0	2.127e-05	37	59.84	K.SAAEVIAQAR.K	[259-268]	1xCarbamyl [N-Term]	Used
	High	[K].SAAEVIAQAR.[K]			5.68443e-05	0	1	1	1	O08553	O08553 [259-268]	0	1015.55	0	57399184		High	High	0	4.178e-05	53	41.99	K.SAAEVIAQAR.K	[259-268]		Used
	High	[KR].IVNDDQSFYADIYMEDGLIK.[Q]	1xOxidation [M14]		5.55255e-07	0	2	2	3	O08553; Q62188	O08553 [24-43]; Q62188 [24-43]	0	2365.09	0	714000	Shared	High	High	0	3.385e-07	63	85.11	K.IVNDDQSFYADIYMEDGLIK.Q	[24-43]		Used
	High	[KR].IVNDDQSFYADIYMEDGLIK.[Q]			9.25339e-09	0	2	2	3	O08553; Q62188	O08553 [24-43]; Q62188 [24-43]	0	2349.1	0	2.61378e+06	Shared	High	High	0	4.793e-09	60	89.74	K.IVNDDQSFYADIYMEDGLIK.Q	[24-43]		Used
	High	[K].IVLEDGTLHVTEGSGR.[Y]			1.27354e-10	0	1	1	8	O08553	O08553 [452-467]	0	1682.87	0	3.05743e+07		High	High	0	5.569e-11	101	57.18	K.IVLEDGTLHVTEGSGR.Y	[452-467]		Used
	High	[K].IVLEDGTLHVTEGSGR.[Y]	1xCarbamyl [N-Term]	O08553 1xCarbamyl [N-Term]	9.67834e-10	0	1	1	1	O08553	O08553 [452-467]	0	1725.88	0	2.64605e+06		High	High	0	4.592e-10	101	75.18	K.IVLEDGTLHVTEGSGR.Y	[452-467]	1xCarbamyl [N-Term]	Used
	High	[K].MDENQFVAVTSTNAAK.[VI]			4.58099e-08	0	3	3	1	O08553; P97427; Q62188	O08553 [375-390]; P97427 [375-390]; Q62188 [375-390]	0	1725.81	0	16578231	Shared	High	High	0	2.531e-08	74	58.27	K.MDENQFVAVTSTNAAK.V	[375-390]		Used
	High	[K].MDENQFVAVTSTNAAK.[VI]	1xOxidation [M1]		1.19361e-06	0	3	3	8	O08553; P97427; Q62188	O08553 [375-390]; P97427 [375-390]; Q62188 [375-390]	0	1741.81	0	2.19823e+06	Shared	High	High	0	1.993e-06	68	52.66	K.MDENQFVAVTSTNAAK.V	[375-390]		Used
	High	[K].MDENQFVAVTSTNAAK.[VI]	1xCarbamyl [N-Term]	O08553 1xCarbamyl [N-Term]; P97427 1xCarbamyl [N-Term]; Q62188 1xCarbamyl [N-Term]	2.96842e-05	0	3	3	1	O08553; P97427; Q62188	O08553 [375-390]; P97427 [375-390]; Q62188 [375-390]	0	1768.82	0	127327	Shared	High	High	0	2.129e-05	48	68.92	K.MDENQFVAVTSTNAAK.V	[375-390]	1xCarbamyl [N-Term]	Used
	High	[R].ISVGSDADLVIWDPDSVK.[T]			3.74678e-10	0	1	1	3	O08553	O08553 [401-418]	0	1915.96	0	1.79564e+07		High	High	0	1.714e-10	69	85.08	R.ISVGSDADLVIWDPDSVK.T	[401-418]		Used
	High	[R].SITIANQTNCPLYVTK.[V]	1xCarbamidomethyl [C10]; 1xCarbamyl [N-Term]	O08553 1xCarbamyl [N-Term]	2.50876e-05	0	1	1	1	O08553	O08553 [239-254]	0	1865.94	0	464511		High	High	0	1.783e-05	44	71.79	R.SITIANQTNCPLYVTK.V	[239-254]	1xCarbamyl [N-Term]	Used
	High	[R].SITIANQTNCPLYVTK.[V]	1xCarbamidomethyl [C10]		3.84162e-08	0	1	1	2	O08553	O08553 [239-254]	0	1822.94	0	2.76096e+07		High	High	0	2.111e-08	67	62.58	R.SITIANQTNCPLYVTK.V	[239-254]		Used
	High	[K].AVGKDNFTLIPEGTNGTEER.[M]			9.79062e-06	0	1	1	1	O08553	O08553 [342-361]	1	2148.06	0	1.44966e+06		High	High	0	6.702e-06	49	60.77	K.AVGKDNFTLIPEGTNGTEER.M	[342-361]		Used
	High	[R].DIGAIAQVHAENGDIIAEEQQR.[I]			1.77799e-13	0	1	1	3	O08553	O08553 [190-211]	0	2377.17	0	1.50445e+07		High	High	0	5.98e-14	100	65.99	R.DIGAIAQVHAENGDIIAEEQQR.I	[190-211]		Used
	High	[R].DIGAIAQVHAENGDIIAEEQQR.[I]	1xCarbamyl [N-Term]	O08553 1xCarbamyl [N-Term]	2.78559e-08	0	1	1	2	O08553	O08553 [190-211]	0	2420.18	0	942728		High	High	0	3.189e-08	73	73.4	R.DIGAIAQVHAENGDIIAEEQQR.I	[190-211]	1xCarbamyl [N-Term]	Used
	High	[K].DRFQLTDSQIYEVLSVIR.[D]			0.000103103	0	1	1	3	O08553	O08553 [172-189]	1	2182.15	0	227722		High	High	0	0.0002664	55	109.87	K.DRFQLTDSQIYEVLSVIR.D	[172-189]		Used
	High	[K].DNFTLIPEGTNGTEER.[M]			2.60283e-07	0	1	1	2	O08553	O08553 [346-361]	0	1792.83	0	10131448		High	High	0	1.546e-07	57	66.67	K.DNFTLIPEGTNGTEER.M	[346-361]		Used
	High	[K].DHGVNSFLVYMAFK.[D]			4.91632e-05	0	1	1	2	O08553	O08553 [158-171]	0	1627.79	0	697131		High	High	0	3.591e-05	68	88.88	K.DHGVNSFLVYMAFK.D	[158-171]		Used
	High	[R].FQMPDQGMTSADDFFQGTK.[A]	1xOxidation [M]		3.22485e-07	0	1	1	11	O08553	O08553 [76-94]	0	2166.91	0	1.09343e+06		High	High	0	1.925e-07	75	74.12	R.FQMPDQGMTSADDFFQGTK.A	[76-94]		Used
	High	[R].FQMPDQGMTSADDFFQGTK.[A]			2.52179e-08	0	1	1	3	O08553	O08553 [76-94]	0	2150.92	0	7.21013e+06		High	High	0	1.364e-08	80	81.13	R.FQMPDQGMTSADDFFQGTK.A	[76-94]		Used
	High	[R].FQLTDSQIYEVLSVIR.[D]			1.15176e-11	0	1	1	6	O08553	O08553 [174-189]	0	1911.02	0	484095		High	High	0	3.6e-11	112	108.23	R.FQLTDSQIYEVLSVIR.D	[174-189]		Used
	High	[K].AALAGGTTMIIDHVVPEPGTSLLAAFDQWR.[E]			4.09241e-05	0	1	1	1	O08553	O08553 [95-124]	0	3137.61	0	198371		High	High	0	2.956e-05	21	112.04	K.AALAGGTTMIIDHVVPEPGTSLLAAFDQWR.E	[95-124]		Used
	High	[K].AALAGGTTMIIDHVVPEPGTSLLAAFDQWR.[E]	1xOxidation [M9]		0.000108756	0	1	1	1	O08553	O08553 [95-124]	0	3153.6	0	153473		High	High	0	8.215e-05	32	111.15	K.AALAGGTTMIIDHVVPEPGTSLLAAFDQWR.E	[95-124]		Used
	High	[K].VFNLYPR.[K]			0.000979512	0.000167019	1	1	1	O08553	O08553 [391-397]	0	908.499	0	14538115		High	High	0.0001317	0.0008054	53	60	K.VFNLYPR.K	[391-397]		Used
	High	[K].TVTPASSAK.[T]			0.00130244	0.000278345	1	1	1	O08553	O08553 [512-520]	0	861.468	0	2.18826e+06		High	High	0.0002193	0.00109	37	19.94	K.TVTPASSAK.T	[512-520]		Used
	High	[K].TSPAKQQAPPVR.[N]	1xPhospho [T/S]		0.00382375	0.000668207	1	1	2	O08553	O08553 [521-532]	1	1359.68	0	318404		High	High	0.0005816	0.003352	36	28.7	K.TSPAKQQAPPVR.N	[521-532]		Used
	High	[R].IVAPPGGR.[AS]			0.00769318	0.000998885	3	3	2	O08553; P97427; Q62188	O08553 [558-565]; P97427 [558-565]; Q62188 [556-563]	0	766.457	0	15858202	Shared	High	High	0.0008635	0.006907	43	31.36	R.IVAPPGGR.A	[558-565]		Used
	High	[K].GIQEEMEALVK.[D]	1xCarbamyl [N-Term]	O08553 1xCarbamyl [N-Term]	0.0350416	0.00284162	1	1	1	O08553	O08553 [147-157]	0	1289.64	0	276613		High	High	0.002815	0.03346	19	91.23	K.GIQEEMEALVK.D	[147-157]	1xCarbamyl [N-Term]	Used
	High	[R].MSVIWDK.[A]			0.0509362	0.00446206	2	2	1	O08553; Q62188	O08553 [362-368]; Q62188 [362-368]	0	878.444	0	6808009	Shared	High	High	0.004416	0.04927	20	57.57	R.MSVIWDK.A	[362-368]		Used
	High	[K].TIEAHSR.[M]	1xCarbamyl [N-Term]	O08553 1xCarbamyl [N-Term]	0.0551891	0.00472891	1	1	1	O08553	O08553 [57-63]	0	856.427	0	1549341		High	High	0.004643	0.0532	25	24.49	K.TIEAHSR.M	[57-63]	1xCarbamyl [N-Term]	Used
	High	[K].QQAPPVR.[N]			0.0751623	0.00613285	1	1	1	O08553	O08553 [526-532]	0	795.447	0	11598606		High	High	0.005973	0.07343	31	23.7	K.QQAPPVR.N	[526-532]		Used
	Medium	[R].FQMPDQGMTSADDFFQGTK.[A]	1xCarbamyl [N-Term]	O08553 1xCarbamyl [N-Term]	0.148255	0.0107857	1	1	1	O08553	O08553 [76-94]	0	2193.92	0	92784.7		Medium	Medium	0.01089	0.1469	7	92.17	R.FQMPDQGMTSADDFFQGTK.A	[76-94]	1xCarbamyl [N-Term]	Used
	Medium	[K].DHGVNSFLVYMAFKDR.[F]			0.24505	0.0175808	1	1	1	O08553	O08553 [158-173]	1	1898.92	0	61293.1		Medium	Medium	0.01815	0.2429	15	80.92	K.DHGVNSFLVYMAFKDR.F	[158-173]		Used
Master Protein	P43006	Excitatory amino acid transporter 2 OS=Mus musculus OX=10090 GN=Slc1a2 PE=1 SV=1	33	20	137	20	1	572	62	6.68	3006	20	0	6.5509e+08	High	Acetyl [N-Term]; Carbamyl [K158(100)]
	Confidence	Annotated Sequence	Modifications	Modifications in Master Proteins	Qvality PEP	Qvality q-value	# Protein Groups	# Proteins	# PSMs	Master Protein Accessions	Positions in Master Proteins	# Missed Cleavages	Theo. MH+ [Da]	# Razor Quan Results	Abundance: F1: Sample	Quan Info	Found in Sample: [S1] F1: Sample	Confidence (by Search Engine): A2 Mascot	Percolator q-Value (by Search Engine): A2 Mascot	Percolator PEP (by Search Engine): A2 Mascot	Ions Score (by Search Engine): A2 Mascot	Top Apex RT [min]	Sequence in Protein	Positions in Protein	Peptide Group Modifications in Protein	Quan Usage
	High	[K].KNDEVSSLDAFLDLIR.[N]			3.67293e-07	0	1	1	20	P43006	P43006 [158-173]	1	1834.95	0	5.9363e+06		High	High	0	3.014e-05	75	101.18	K.KNDEVSSLDAFLDLIR.N	[158-173]		Used
	High	[K].KNDEVSSLDAFLDLIR.[N]	1xCarbamyl [K1(100)]; 1xCarbamyl [N-Term]	P43006 1xCarbamyl [N-Term]; 1xCarbamyl [K158(100)]	5.03033e-05	0	1	1	2	P43006	P43006 [158-173]	1	1877.96	0	112901		High	High	0	3.672e-05	62	108.5	K.KNDEVSSLDAFLDLIR.N	[158-173]	1xCarbamyl [N-Term]; 1xCarbamyl [K158(100)]	Used
	High	[K].IIAIKDLEVVAR.[Q]			2.15291e-05	0	1	1	2	P43006	P43006 [299-310]	1	1339.83	0	2.13726e+06		High	High	0	1.523e-05	53	70.72	K.IIAIKDLEVVAR.Q	[299-310]		Used
	High	[R].TSVNVVGDSFGAGIVYHLSK.[S]	1xCarbamyl [N-Term]	P43006 1xCarbamyl [N-Term]	9.03415e-10	0	1	1	2	P43006	P43006 [478-497]	0	2093.07	0	833900		High	High	0	4.276e-10	68	88.01	R.TSVNVVGDSFGAGIVYHLSK.S	[478-497]	1xCarbamyl [N-Term]	Used
	High	[R].TSVNVVGDSFGAGIVYHLSK.[S]			3.49384e-11	0	1	1	6	P43006	P43006 [478-497]	0	2050.06	0	5.39025e+07		High	High	0	1.453e-11	74	79.09	R.TSVNVVGDSFGAGIVYHLSK.S	[478-497]		Used
	High	[K].TQSIYDDKNHRESNSNQCVYAAHNSVVIDECK.[V]	2xCarbamidomethyl [C18; C31]; 1xPhospho [T/S/Y]		0.000487531	0	1	1	5	P43006	P43006 [518-549]	2	3861.66	0	307505		High	High	0.0002427	0.001627	17	50.18	K.TQSIYDDKNHRESNSNQCVYAAHNSVVIDECK.V	[518-549]		Used
	High	[K].TQSIYDDKNHR.[E]	1xCarbamyl [N-Term]	P43006 1xCarbamyl [N-Term]	0.000203004	0	1	1	1	P43006	P43006 [518-528]	1	1419.66	0	693864		High	High	0	0.0001568	25	32.69	K.TQSIYDDKNHR.E	[518-528]	1xCarbamyl [N-Term]	Used
	High	[K].TQSIYDDKNHR.[E]			3.2289e-05	0	1	1	1	P43006	P43006 [518-528]	1	1376.66	0	2.67597e+06		High	High	0	2.321e-05	72	23.7	K.TQSIYDDKNHR.E	[518-528]		Used
	High	[R].NLFPENLVQACFQQIQTVTK.[K]	1xCarbamidomethyl [C11]		5.08871e-10	0	1	1	14	P43006	P43006 [174-193]	0	2378.22	0	4.83839e+06		High	High	0	6.942e-08	77	101.5	R.NLFPENLVQACFQQIQTVTK.K	[174-193]		Used
	High	[R].NLFPENLVQACFQQIQTVTKK.[V]	1xCarbamidomethyl [C11]		8.13278e-08	0	1	1	5	P43006	P43006 [174-194]	1	2506.31	0	1.632e+06		High	High	0	4.588e-08	58	96.27	R.NLFPENLVQACFQQIQTVTKK.V	[174-194]		Used
	High	[K].SELDTIDSQHR.[M]			4.4858e-06	0	1	1	7	P43006	P43006 [498-508]	0	1300.61	0	1.50865e+08		High	High	0	3.978e-05	61	38.95	K.SELDTIDSQHR.M	[498-508]		Used
	High	[R].MHDSHLSSDEPK.[H]			7.03927e-07	0	1	1	8	P43006	P43006 [18-29]	0	1382.6	1	6.41474e+07		High	High	0	8.096e-07	50	24.84	R.MHDSHLSSDEPK.H	[18-29]		Used
	High	[R].MHDSHLSSDEPK.[H]	1xOxidation [M1]		2.56581e-06	0	1	1	12	P43006	P43006 [18-29]	0	1398.6	1	1.95053e+07		High	High	0	3.148e-05	31	21.51	R.MHDSHLSSDEPK.H	[18-29]		Used
	High	[R].MHDSHLSSDEPK.[H]	1xCarbamyl [N-Term]	P43006 1xCarbamyl [N-Term]	1.38145e-05	0	1	1	2	P43006	P43006 [18-29]	0	1425.61	0	3.96507e+06		High	High	0	9.57e-06	48	34.1	R.MHDSHLSSDEPK.H	[18-29]	1xCarbamyl [N-Term]	Used
	High	[K].NDEVSSLDAFLDLIR.[N]			1.36435e-10	0	1	1	8	P43006	P43006 [159-173]	0	1706.86	0	4.57931e+06		High	High	0	5.978e-11	123	108.95	K.NDEVSSLDAFLDLIR.N	[159-173]		Used
	High	[K].NDEVSSLDAFLDLIR.[N]	1xCarbamyl [N-Term]	P43006 1xCarbamyl [N-Term]	6.97144e-09	0	1	1	1	P43006	P43006 [159-173]	0	1749.87	0	128735		High	High	0	3.59e-09	84	112.05	K.NDEVSSLDAFLDLIR.N	[159-173]	1xCarbamyl [N-Term]	Used
	High	[K].SADCSVEEEPWK.[R]	1xCarbamidomethyl [C4]		6.18616e-06	0	1	1	1	P43006	P43006 [558-569]	0	1436.6	0	5.0434e+06		High	High	0	4.142e-06	69	50.8	K.SADCSVEEEPWK.R	[558-569]		Used
	High	[K].SADCSVEEEPWKR.[E]	1xCarbamidomethyl [C4]; 1xCarbamyl [N-Term]	P43006 1xCarbamyl [N-Term]	4.8789e-05	0	1	1	1	P43006	P43006 [558-570]	1	1635.71	0	3.30802e+06		High	High	0	3.546e-05	52	52.97	K.SADCSVEEEPWKR.E	[558-570]	1xCarbamyl [N-Term]	Used
	High	[K].SADCSVEEEPWKR.[E]	1xCarbamidomethyl [C4]		2.28755e-06	0	1	1	6	P43006	P43006 [558-570]	1	1592.7	0	91278925		High	High	0	1.628e-06	80	45.77	K.SADCSVEEEPWKR.E	[558-570]		Used
	High	[R].CLEDNLGIDKR.[V]	1xCarbamidomethyl [C1]		2.90002e-06	0	1	1	2	P43006	P43006 [373-383]	1	1332.66	0	120399556		High	High	0	1.892e-06	89	48.65	R.CLEDNLGIDKR.V	[373-383]		Used
	High	[R].CLEDNLGIDKR.[V]	1xCarbamidomethyl [C1]; 1xCarbamyl [N-Term]	P43006 1xCarbamyl [N-Term]	2.74989e-05	0	1	1	2	P43006	P43006 [373-383]	1	1375.66	0	5.86214e+06		High	High	0	1.968e-05	79	59.06	R.CLEDNLGIDKR.V	[373-383]	1xCarbamyl [N-Term]	Used
	High	[R].ESNSNQCVYAAHNSVVIDECK.[V]	2xCarbamidomethyl [C7; C20]		4.37984e-07	0	1	1	2	P43006	P43006 [529-549]	0	2424.06	0	1.4389e+07		High	High	0	1.266e-05	64	49.59	R.ESNSNQCVYAAHNSVVIDECK.V	[529-549]		Used
	High	[R].MQEDIEMTK.[T]	1xOxidation [M]		0.000557825	4.38638e-05	1	1	15	P43006	P43006 [509-517]	0	1140.49	0	1.99636e+07		High	High	0.0005816	0.003365	44	35.71	R.MQEDIEMTK.T	[509-517]		Used
	High	[K].VLVAPPSEEANTTK.[A]			0.000549551	4.38638e-05	1	1	1	P43006	P43006 [195-208]	0	1455.77	0	773846		High	High	3.47e-05	0.0004418	31	46.99	K.VLVAPPSEEANTTK.A	[195-208]		Used
	High	[K].VTLAANGK.[S]			0.00222481	0.000378089	1	1	1	P43006	P43006 [550-557]	0	773.452	0	3.31912e+06		High	High	0.0002981	0.001898	53	27.28	K.VTLAANGK.S	[550-557]		Used
	High	[R].MQEDIEMTK.[T]			0.00321423	0.000432095	1	1	1	P43006	P43006 [509-517]	0	1124.5	0	48298052		High	High	0.0003686	0.00279	69	42.38	R.MQEDIEMTK.T	[509-517]		Used
	High	[M].ASTEGANNMPK.[Q]	1xAcetyl [N-Term]	P43006 1xAcetyl [N-Term]	0.0034552	0.000499803	1	1	1	P43006	P43006 [2-12]	0	1161.52	0	1.3786e+06		High	High	0.0004219	0.003014	38	38.19	M.ASTEGANNMPK.Q	[2-12]	1xAcetyl [N-Term]	Used
	High	[K].TQSIYDDK.[N]			0.00420198	0.000696769	1	1	2	P43006	P43006 [518-525]	0	969.452	0	22590060		High	High	0.001343	0.01457	39	29.94	K.TQSIYDDK.N	[518-525]		Used
	High	[R].MQEDIEMTK.[T]	2xOxidation [M1; M7]		0.0392963	0.00333837	1	1	3	P43006	P43006 [509-517]	0	1156.49	0	1.28263e+06		High	High	0.003261	0.03749	18	26.47	R.MQEDIEMTK.T	[509-517]		Used
	High	[K].NHRESNSNQCVYAAHNSVVIDECK.[V]	2xCarbamidomethyl [C10; C23]; 1xPhospho [S/Y]		0.133684	0.00959666	1	1	2	P43006	P43006 [526-549]	1	2911.22	0	235545		High	High	0.009475	0.1328	5	45.13	K.NHRESNSNQCVYAAHNSVVIDECK.V	[526-549]		Used
	Medium	[K].TQSIYDDK.[N]	1xGG [K8]		0.252991	0.0181392	1	1	1	P43006	P43006 [518-525]	0	1083.5	0	706168		Medium	Medium	0.01865	0.2505	12	29.01	K.TQSIYDDK.N	[518-525]		Used
Master Protein	Q03265	ATP synthase subunit alpha, mitochondrial OS=Mus musculus OX=10090 GN=Atp5f1a PE=1 SV=1	64	35	104	35	1	553	59.7	9.19	2809	35	0	5.34644e+08	High
	Confidence	Annotated Sequence	Modifications	Modifications in Master Proteins	Qvality PEP	Qvality q-value	# Protein Groups	# Proteins	# PSMs	Master Protein Accessions	Positions in Master Proteins	# Missed Cleavages	Theo. MH+ [Da]	# Razor Quan Results	Abundance: F1: Sample	Quan Info	Found in Sample: [S1] F1: Sample	Confidence (by Search Engine): A2 Mascot	Percolator q-Value (by Search Engine): A2 Mascot	Percolator PEP (by Search Engine): A2 Mascot	Ions Score (by Search Engine): A2 Mascot	Top Apex RT [min]	Sequence in Protein	Positions in Protein	Peptide Group Modifications in Protein	Quan Usage
	High	[R].TGAIVDVPVGEELLGR.[V]			2.61749e-09	0	1	1	2	Q03265	Q03265 [134-149]	0	1624.89	0	5.43449e+07		High	High	0	3.197e-08	73	82.05	R.TGAIVDVPVGEELLGR.V	[134-149]		Used
	High	[K].TGTAEMSSILEER.[I]	1xOxidation [M6]		1.35671e-08	0	1	1	2	Q03265	Q03265 [46-58]	0	1439.67	0	2.18472e+06		High	High	0	7.165e-09	87	47.08	K.TGTAEMSSILEER.I	[46-58]		Used
	High	[K].TGTAEMSSILEER.[I]			5.29259e-09	0	1	1	2	Q03265	Q03265 [46-58]	0	1423.67	0	22853184		High	High	0	2.676e-09	123	62.48	K.TGTAEMSSILEER.I	[46-58]		Used
	High	[R].ILGADTSVDLEETGR.[V]			8.29629e-11	0	1	1	6	Q03265	Q03265 [59-73]	0	1575.79	0	3.65255e+07		High	High	0	3.578e-11	121	61.5	R.ILGADTSVDLEETGR.V	[59-73]		Used
	High	[K].GMSLNLEPDNVGVVVFGNDK.[L]			7.65658e-05	0	1	1	3	Q03265	Q03265 [104-123]	0	2104.04	0	7.11986e+06		High	High	0	0.000418	39	88.7	K.GMSLNLEPDNVGVVVFGNDK.L	[104-123]		Used
	High	[K].GMSLNLEPDNVGVVVFGNDK.[L]	1xOxidation [M2]		1.81946e-05	0	1	1	7	Q03265	Q03265 [104-123]	0	2120.03	0	1.24008e+06		High	High	0	1.28e-05	55	82.16	K.GMSLNLEPDNVGVVVFGNDK.L	[104-123]		Used
	High	[K].TSIAIDTIINQKR.[F]			1.77702e-06	0	1	1	1	Q03265	Q03265 [219-231]	1	1472.84	0	386354		High	High	0	1.138e-06	50	62.82	K.TSIAIDTIINQKR.F	[219-231]		Used
	High	[K].TSIAIDTIINQK.[R]	1xCarbamyl [N-Term]	Q03265 1xCarbamyl [N-Term]	1.08145e-05	0	1	1	1	Q03265	Q03265 [219-230]	0	1359.75	0	967001		High	High	0	7.406e-06	42	82.2	K.TSIAIDTIINQK.R	[219-230]	1xCarbamyl [N-Term]	Used
	High	[K].TSIAIDTIINQK.[R]			1.47885e-06	0	1	1	1	Q03265	Q03265 [219-230]	0	1316.74	0	30576952		High	High	0	9.415e-07	45	68.56	K.TSIAIDTIINQK.R	[219-230]		Used
	High	[K].HALIIYDDLSK.[Q]			1.40171e-06	0	1	1	2	Q03265	Q03265 [306-316]	0	1287.69	0	3.33269e+07		High	High	0	8.853e-07	74	60.98	K.HALIIYDDLSK.Q	[306-316]		Used
	High	[K].HALIIYDDLSK.[Q]	1xCarbamyl [N-Term]	Q03265 1xCarbamyl [N-Term]	2.08683e-06	0	1	1	1	Q03265	Q03265 [306-316]	0	1330.7	0	2204693		High	High	0	1.341e-06	43	73.56	K.HALIIYDDLSK.Q	[306-316]	1xCarbamyl [N-Term]	Used
	High	[K].QGQYSPMAIEEQVAVIYAGVR.[G]			3.49384e-11	0	1	1	7	Q03265	Q03265 [473-493]	0	2309.16	0	1.91866e+06		High	High	0	1.452e-11	107	99.01	K.QGQYSPMAIEEQVAVIYAGVR.G	[473-493]		Used
	High	[K].QGQYSPMAIEEQVAVIYAGVR.[G]	1xOxidation [M7]		4.91262e-07	0	1	1	7	Q03265	Q03265 [473-493]	0	2325.15	0	490611		High	High	0	2.987e-07	72	95.09	K.QGQYSPMAIEEQVAVIYAGVR.G	[473-493]		Used
	High	[K].RTGAIVDVPVGEELLGR.[V]			4.79625e-08	0	1	1	2	Q03265	Q03265 [133-149]	1	1780.99	0	2.60935e+06		High	High	0	2.654e-08	49	75.03	K.RTGAIVDVPVGEELLGR.V	[133-149]		Used
	High	[R].NVQAEEMVEFSSGLK.[G]			4.01804e-09	0	1	1	6	Q03265	Q03265 [89-103]	0	1667.79	0	8.13527e+06		High	High	0	2.01e-09	102	71.83	R.NVQAEEMVEFSSGLK.G	[89-103]		Used
	High	[R].NVQAEEMVEFSSGLK.[G]	1xOxidation [M7]		2.43317e-05	0	1	1	2	Q03265	Q03265 [89-103]	0	1683.79	0	357539		High	High	0	1.732e-05	78	59.15	R.NVQAEEMVEFSSGLK.G	[89-103]		Used
	High	[R].ISVREPMQTGIK.[A]			7.3766e-06	0	1	1	1	Q03265	Q03265 [183-194]	1	1358.75	0	898174		High	High	0	4.999e-06	44	48.45	R.ISVREPMQTGIK.A	[183-194]		Used
	High	[K].AVDSLVPIGR.[G]	1xCarbamyl [N-Term]	Q03265 1xCarbamyl [N-Term]	2.85707e-05	0	1	1	1	Q03265	Q03265 [195-204]	0	1069.6	0	1.58224e+06		High	High	0	2.032e-05	58	77.21	K.AVDSLVPIGR.G	[195-204]	1xCarbamyl [N-Term]	Used
	High	[R].VVDALGNAIDGK.[G]			8.9926e-07	0	1	1	2	Q03265	Q03265 [150-161]	0	1171.63	0	4.98792e+07		High	High	0	5.588e-07	79	54.67	R.VVDALGNAIDGK.G	[150-161]		Used
	High	[R].VVDALGNAIDGK.[G]	1xCarbamyl [N-Term]	Q03265 1xCarbamyl [N-Term]	3.36952e-09	0	1	1	2	Q03265	Q03265 [150-161]	0	1214.64	0	1.8402e+06		High	High	0	1.676e-09	97	88.33	R.VVDALGNAIDGK.G	[150-161]	1xCarbamyl [N-Term]	Used
	High	[R].VVDALGNAIDGKGPIGSK.[T]			6.5641e-08	0	1	1	2	Q03265	Q03265 [150-167]	1	1710.94	0	8923174		High	High	0	3.157e-06	67	59.76	R.VVDALGNAIDGKGPIGSK.T	[150-167]		Used
	High	[R].EAYPGDVFYLHSR.[L]	1xCarbamyl [N-Term]	Q03265 1xCarbamyl [N-Term]	2.96147e-08	0	1	1	1	Q03265	Q03265 [335-347]	0	1596.74	0	2.38559e+06		High	High	0	1.603e-08	78	72.85	R.EAYPGDVFYLHSR.L	[335-347]	1xCarbamyl [N-Term]	Used
	High	[R].EAYPGDVFYLHSR.[L]			1.38042e-06	0	1	1	2	Q03265	Q03265 [335-347]	0	1553.74	0	19825067		High	High	0	8.721e-07	53	64.16	R.EAYPGDVFYLHSR.L	[335-347]		Used
	High	[R].VGLKAPGIIPR.[I]			0.000296553	0	1	1	1	Q03265	Q03265 [172-182]	1	1120.72	0	649486		High	High	0	0.0002329	53	56.54	R.VGLKAPGIIPR.I	[172-182]		Used
	High	[R].VLSIGDGIAR.[V]			0.000469591	0	1	1	1	Q03265	Q03265 [74-83]	0	1000.58	0	34087144		High	High	0	0.0003763	40	56.96	R.VLSIGDGIAR.V	[74-83]		Used
	High	[R].EVAAFAQFGSDLDAATQQLLSR.[G]	1xCarbamyl [N-Term]	Q03265 1xCarbamyl [N-Term]	2.8342e-06	0	1	1	1	Q03265	Q03265 [442-463]	0	2381.17	0	33573.1		High	High	0	1.844e-06	57	113.18	R.EVAAFAQFGSDLDAATQQLLSR.G	[442-463]	1xCarbamyl [N-Term]	Used
	High	[R].EVAAFAQFGSDLDAATQQLLSR.[G]			3.15332e-14	0	1	1	3	Q03265	Q03265 [442-463]	0	2338.17	0	2.58647e+06		High	High	0	9.96e-15	106	109.83	R.EVAAFAQFGSDLDAATQQLLSR.G	[442-463]		Used
	High	[K].FENAFLSHVISQHQSLLGNIR.[S]			1.66812e-08	0	1	1	3	Q03265	Q03265 [507-527]	0	2410.26	0	2013816		High	High	0	8.877e-09	57	86.26	K.FENAFLSHVISQHQSLLGNIR.S	[507-527]		Used
	High	[R].TGAIVDVPVGEELLGR.[V]	1xCarbamyl [N-Term]	Q03265 1xCarbamyl [N-Term]	0.000916833	0.000167019	1	1	1	Q03265	Q03265 [134-149]	0	1667.9	0	477201		High	High	0.0001317	0.000755	26	92.58	R.TGAIVDVPVGEELLGR.V	[134-149]	1xCarbamyl [N-Term]	Used
	High	[R].VLSIGDGIAR.[V]	1xCarbamyl [N-Term]	Q03265 1xCarbamyl [N-Term]	0.00118476	0.000207356	1	1	1	Q03265	Q03265 [74-83]	0	1043.58	0	1.95668e+06		High	High	0.0001636	0.0009854	34	79.73	R.VLSIGDGIAR.V	[74-83]	1xCarbamyl [N-Term]	Used
	High	[K].LYCIYVAIGQK.[R]	1xCarbamidomethyl [C3]		0.0014211	0.000278345	1	1	1	Q03265	Q03265 [242-252]	0	1327.71	0	794877		High	High	0.0002193	0.001195	34	71.27	K.LYCIYVAIGQK.R	[242-252]		Used
	High	[R].GYLDKLEPSK.[I]			0.00185756	0.000308496	1	1	2	Q03265	Q03265 [494-503]	1	1149.62	0	13961799		High	High	0.0002427	0.001585	42	51.44	R.GYLDKLEPSK.I	[494-503]		Used
	High	[R].LTDADAMK.[Y]			0.00181773	0.000308496	1	1	1	Q03265	Q03265 [263-270]	0	864.413	0	8531158		High	High	0.0002427	0.001543	42	30.2	R.LTDADAMK.Y	[263-270]		Used
	High	[K].AVDSLVPIGR.[G]			0.00225713	0.000378089	1	1	1	Q03265	Q03265 [195-204]	0	1026.59	0	40280748		High	High	0.0002981	0.001926	58	60.43	K.AVDSLVPIGR.G	[195-204]		Used
	High	[K].TGTAEMSSILEER.[I]	1xCarbamyl [N-Term]	Q03265 1xCarbamyl [N-Term]	0.00292621	0.000432095	1	1	1	Q03265	Q03265 [46-58]	0	1466.68	0	297743		High	High	0.0003461	0.002523	25	74.96	K.TGTAEMSSILEER.I	[46-58]	1xCarbamyl [N-Term]	Used
	High	[K].LELAQYR.[E]	1xCarbamyl [N-Term]	Q03265 1xCarbamyl [N-Term]	0.00321423	0.000432095	1	1	1	Q03265	Q03265 [435-441]	0	935.495	0	633802		High	High	0.0003686	0.002784	46	66.98	K.LELAQYR.E	[435-441]	1xCarbamyl [N-Term]	Used
	High	[K].LKEIVTNFLAGFEP.[-]			0.00402285	0.000696769	1	1	1	Q03265	Q03265 [540-553]	1	1577.86	0	6384964		High	High	0.0006033	0.003531	66	96.99	K.LKEIVTNFLAGFEP.-	[540-553]		Used
	High	[R].QMSLLLR.[R]	1xCarbamyl [N-Term]	Q03265 1xCarbamyl [N-Term]	0.00461899	0.000720663	1	1	1	Q03265	Q03265 [323-329]	0	903.508	0	122516		High	High	0.0006208	0.004076	40	78.35	R.QMSLLLR.R	[323-329]	1xCarbamyl [N-Term]	Used
	High	[R].GYLDKLEPSK.[I]	1xCarbamyl [N-Term]	Q03265 1xCarbamyl [N-Term]	0.010345	0.00124883	1	1	1	Q03265	Q03265 [494-503]	1	1192.62	0	1.95087e+06		High	High	0.001056	0.009439	32	60.43	R.GYLDKLEPSK.I	[494-503]	1xCarbamyl [N-Term]	Used
	High	[R].FNDGTDEK.[K]			0.0133663	0.00146416	1	1	1	Q03265	Q03265 [232-239]	0	925.39	0	8383854		High	High	0.001246	0.01227	46	21.98	R.FNDGTDEK.K	[232-239]		Used
	High	[R].LTELLK.[Q]			0.0180806	0.00171413	1	1	1	Q03265	Q03265 [467-472]	0	716.455	0	21140536		High	High	0.001574	0.01687	42	46.85	R.LTELLK.Q	[467-472]		Used
	High	[R].QMSLLLR.[R]			0.0256496	0.00220092	1	1	1	Q03265	Q03265 [323-329]	0	860.502	0	12327421		High	High	0.002064	0.02418	44	61.68	R.QMSLLLR.R	[323-329]		Used
	High	[R].QMSLLLR.[R]	1xOxidation [M2]		0.0294908	0.00237585	1	1	4	Q03265	Q03265 [323-329]	0	876.497	0	3.69211e+06		High	High	0.002241	0.02787	32	54.37	R.QMSLLLR.R	[323-329]		Used
	High	[R].ELIIGDR.[Q]			0.0302267	0.00248579	1	1	2	Q03265	Q03265 [208-214]	0	815.462	0	19992218		High	High	0.002409	0.02878	36	47.54	R.ELIIGDR.Q	[208-214]		Used
	High	[R].STVAQLVK.[R]			0.0314944	0.00255961	1	1	1	Q03265	Q03265 [254-261]	0	845.509	0	36634452		High	High	0.002446	0.02986	21	42.93	R.STVAQLVK.R	[254-261]		Used
	High	[R].ELIIGDR.[Q]	1xCarbamyl [N-Term]	Q03265 1xCarbamyl [N-Term]	0.0543129	0.00470778	1	1	1	Q03265	Q03265 [208-214]	0	858.468	0	303225		High	High	0.004627	0.05234	34	63.74	R.ELIIGDR.Q	[208-214]	1xCarbamyl [N-Term]	Used
	High	[K].RSTVAQLVK.[R]			0.0683904	0.00567725	1	1	1	Q03265	Q03265 [253-261]	1	1001.61	0	6.81575e+06		High	High	0.005529	0.06644	37	35.75	K.RSTVAQLVK.R	[253-261]		Used
	High	[K].GIRPAINVGLSVSR.[V]			0.0722675	0.00599778	1	1	1	Q03265	Q03265 [403-416]	0	1438.85	0	396849		High	High	0.005874	0.07035	6	60.73	K.GIRPAINVGLSVSR.V	[403-416]		Used
	High	[R].LTDADAMK.[Y]	1xOxidation [M7]		0.0964228	0.00743683	1	1	3	Q03265	Q03265 [263-270]	0	880.408	0	1.31742e+06		High	High	0.007244	0.09486	11	20.64	R.LTDADAMK.Y	[263-270]		Used
	Medium	[K].RFNDGTDEK.[K]			0.217879	0.0157917	1	1	1	Q03265	Q03265 [231-239]	1	1081.49	0	7213571		Medium	Medium	0.01599	0.2154	43	19.81	K.RFNDGTDEK.K	[231-239]		Used
	Medium	[K].QAVAYR.[Q]			0.286465	0.0198713	1	1	1	Q03265	Q03265 [317-322]	0	707.384	0	8596466		Medium	Medium	0.02031	0.2829	31	24	K.QAVAYR.Q	[317-322]		Used
	Medium	[K].EGDVVKR.[T]	1xCarbamyl [N-Term]	Q03265 1xCarbamyl [N-Term]	0.339605	0.0236199	1	1	1	Q03265	Q03265 [127-133]	1	845.448	0	2.49202e+06		Medium	Medium	0.02456	0.3346	32	27.81	K.EGDVVKR.T	[127-133]	1xCarbamyl [N-Term]	Used
	Medium	[K].RLTDADAMK.[Y]			0.367073	0.0254422	1	1	1	Q03265	Q03265 [262-270]	1	1020.51	0		No Quan Values	Medium	Medium	0.0264	0.3607	23		K.RLTDADAMK.Y	[262-270]		Not Used
Master Protein	Q04447	Creatine kinase B-type OS=Mus musculus OX=10090 GN=Ckb PE=1 SV=1	62	20	109	20	1	381	42.7	5.67	2759	20	0	2.896e+08	High	Carbamyl [K107(100)]
	Confidence	Annotated Sequence	Modifications	Modifications in Master Proteins	Qvality PEP	Qvality q-value	# Protein Groups	# Proteins	# PSMs	Master Protein Accessions	Positions in Master Proteins	# Missed Cleavages	Theo. MH+ [Da]	# Razor Quan Results	Abundance: F1: Sample	Quan Info	Found in Sample: [S1] F1: Sample	Confidence (by Search Engine): A2 Mascot	Percolator q-Value (by Search Engine): A2 Mascot	Percolator PEP (by Search Engine): A2 Mascot	Ions Score (by Search Engine): A2 Mascot	Top Apex RT [min]	Sequence in Protein	Positions in Protein	Peptide Group Modifications in Protein	Quan Usage
	High	[K].LAVEALSSLDGDLSGR.[Y]			1.34363e-10	0	1	1	5	Q04447	Q04447 [157-172]	0	1602.83	0	5.06539e+07		High	High	0	1.71e-10	93	79.29	K.LAVEALSSLDGDLSGR.Y	[157-172]		Used
	High	[K].LAVEALSSLDGDLSGR.[Y]	1xCarbamyl [N-Term]	Q04447 1xCarbamyl [N-Term]	3.50096e-09	0	1	1	2	Q04447	Q04447 [157-172]	0	1645.84	0	1.33885e+06		High	High	0	1.748e-09	69	109.93	K.LAVEALSSLDGDLSGR.Y	[157-172]	1xCarbamyl [N-Term]	Used
	High	[K].TFLVWINEEDHLR.[V]			4.44288e-08	0	1	1	6	Q04447	Q04447 [224-236]	0	1671.85	0	1.12891e+07		High	High	0	2.445e-08	83	82.16	K.TFLVWINEEDHLR.V	[224-236]		Used
	High	[R].LEQGQAIDDLMPAQK.[-]			1.9145e-08	0	1	1	3	Q04447	Q04447 [367-381]	0	1656.83	0	1.91457e+07		High	High	0	1.02e-08	78	64.03	R.LEQGQAIDDLMPAQK.-	[367-381]		Used
	High	[R].LEQGQAIDDLMPAQK.[-]	1xOxidation [M11]		5.34907e-06	0	1	1	12	Q04447	Q04447 [367-381]	0	1672.82	0	4.60362e+06		High	High	0	1.499e-05	56	52.81	R.LEQGQAIDDLMPAQK.-	[367-381]		Used
	High	[R].LEQGQAIDDLMPAQK.[-]	1xCarbamyl [N-Term]	Q04447 1xCarbamyl [N-Term]	0.000238077	0	1	1	1	Q04447	Q04447 [367-381]	0	1699.83	0	501304		High	High	0	0.0001848	25	79.54	R.LEQGQAIDDLMPAQK.-	[367-381]	1xCarbamyl [N-Term]	Used
	High	[K].TDLNPDNLQGGDDLDPNYVLSSR.[V]			7.86354e-11	0	1	1	2	Q04447	Q04447 [108-130]	0	2518.17	0	2.4213e+06		High	High	0	3.365e-11	114	76.28	K.TDLNPDNLQGGDDLDPNYVLSSR.V	[108-130]		Used
	High	[R].LGFSEVELVQMVVDGVK.[L]			7.22865e-11	0	1	1	6	Q04447	Q04447 [342-358]	0	1848.98	0	2.78438e+06		High	High	0	3.091e-11	120	110.07	R.LGFSEVELVQMVVDGVK.L	[342-358]		Used
	High	[R].GTGGVDTAAVGGVFDVSNADR.[L]			3.67487e-14	0	1	1	4	Q04447	Q04447 [321-341]	0	1964.93	0	1.55601e+07		High	High	0	1.166e-14	154	69.67	R.GTGGVDTAAVGGVFDVSNADR.L	[321-341]		Used
	High	[R].GTGGVDTAAVGGVFDVSNADR.[L]	1xCarbamyl [N-Term]	Q04447 1xCarbamyl [N-Term]	2.12023e-05	0	1	1	1	Q04447	Q04447 [321-341]	0	2007.94	0	489679		High	High	0	1.498e-05	37	77.76	R.GTGGVDTAAVGGVFDVSNADR.L	[321-341]	1xCarbamyl [N-Term]	Used
	High	[R].HGGYQPSDEHKTDLNPDNLQGGDDLDPNYVLSSR.[V]	1xCarbamyl [N-Term]; 1xCarbamyl [K11(100)]	Q04447 1xCarbamyl [N-Term]; 1xCarbamyl [K107(100)]	2.46455e-08	0	1	1	2	Q04447	Q04447 [97-130]	1	3796.71	0	1.15086e+06		High	High	0	1.33e-08	63	68.98	R.HGGYQPSDEHKTDLNPDNLQGGDDLDPNYVLSSR.V	[97-130]	1xCarbamyl [N-Term]; 1xCarbamyl [K107(100)]	Used
	High	[R].HGGYQPSDEHKTDLNPDNLQGGDDLDPNYVLSSR.[V]			3.68612e-11	0	1	1	4	Q04447	Q04447 [97-130]	1	3753.7	0	2.56347e+07		High	High	0	1.532e-11	59	65.63	R.HGGYQPSDEHKTDLNPDNLQGGDDLDPNYVLSSR.V	[97-130]		Used
	High	[K].RGTGGVDTAAVGGVFDVSNADR.[L]			4.85538e-11	0	1	1	2	Q04447	Q04447 [320-341]	1	2121.03	0	7.85257e+06		High	High	0	2.039e-11	88	63.8	K.RGTGGVDTAAVGGVFDVSNADR.L	[320-341]		Used
	High	[K].LRFPAEDEFPDLSSHNNHMAK.[V]			8.91505e-08	0	1	1	3	Q04447	Q04447 [12-32]	1	2455.15	0	1.06024e+07		High	High	0	5.08e-08	48	65.48	K.LRFPAEDEFPDLSSHNNHMAK.V	[12-32]		Used
	High	[K].LRFPAEDEFPDLSSHNNHMAK.[V]	1xOxidation [M19]		1.33746e-07	0	1	1	6	Q04447	Q04447 [12-32]	1	2471.14	0	2.65342e+06		High	High	0	1.699e-05	46	63.99	K.LRFPAEDEFPDLSSHNNHMAK.V	[12-32]		Used
	High	[K].SMTEAEQQQLIDDHFLFDKPVSPLLLASGMAR.[D]			2.16168e-09	0	1	1	6	Q04447	Q04447 [178-209]	0	3587.79	0	2.28799e+06		High	High	0	1.006e-06	46	110.37	K.SMTEAEQQQLIDDHFLFDKPVSPLLLASGMAR.D	[178-209]		Used
	High	[K].SMTEAEQQQLIDDHFLFDKPVSPLLLASGMAR.[D]	1xOxidation [M]		1.63026e-08	0	1	1	10	Q04447	Q04447 [178-209]	0	3603.78	0	1.83529e+06		High	High	0	3.502e-08	58	109.94	K.SMTEAEQQQLIDDHFLFDKPVSPLLLASGMAR.D	[178-209]		Used
	High	[K].VLTPELYAELR.[A]	1xCarbamyl [N-Term]	Q04447 1xCarbamyl [N-Term]	1.80442e-06	0	1	1	1	Q04447	Q04447 [33-43]	0	1346.73	0	1.56756e+06		High	High	0	1.157e-06	70	95.02	K.VLTPELYAELR.A	[33-43]	1xCarbamyl [N-Term]	Used
	High	[K].VLTPELYAELR.[A]			2.79227e-05	0	1	1	2	Q04447	Q04447 [33-43]	0	1303.73	0	50496744		High	High	0	1.994e-05	64	73.3	K.VLTPELYAELR.A	[33-43]		Used
	High	[R].FPAEDEFPDLSSHNNHMAK.[V]			1.45745e-05	0	1	1	2	Q04447	Q04447 [14-32]	0	2185.96	0	2.46803e+06		High	High	0	1.009e-05	24	60.37	R.FPAEDEFPDLSSHNNHMAK.V	[14-32]		Used
	High	[R].FCTGLTQIETLFK.[S]	1xCarbamidomethyl [C2]; 1xCarbamyl [N-Term]	Q04447 1xCarbamyl [N-Term]	9.05636e-05	0	1	1	1	Q04447	Q04447 [253-265]	0	1600.8	0	278975		High	High	0	6.787e-05	36	110.88	R.FCTGLTQIETLFK.S	[253-265]	1xCarbamyl [N-Term]	Used
	High	[R].FCTGLTQIETLFK.[S]	1xCarbamidomethyl [C2]		5.63249e-08	0	1	1	3	Q04447	Q04447 [253-265]	0	1557.8	0	12943622		High	High	0	3.14e-08	84	93.62	R.FCTGLTQIETLFK.S	[253-265]		Used
	High	[R].GFCLPPHCSR.[G]	2xCarbamidomethyl [C3; C8]		0.000637954	4.38638e-05	1	1	7	Q04447	Q04447 [139-148]	0	1230.55	0	4.49731e+06		High	High	3.47e-05	0.0005266	24	45.21	R.GFCLPPHCSR.G	[139-148]		Used
	High	[K].SMTEAEQQQLIDDHFLFDKPVSPLLLASGMAR.[D]	2xOxidation [M2; M30]		0.0015391	0.000278345	1	1	2	Q04447	Q04447 [178-209]	0	3619.78	0	232881		High	High	0.0002193	0.001292	19	90.92	K.SMTEAEQQQLIDDHFLFDKPVSPLLLASGMAR.D	[178-209]		Used
	High	[K].LLIEMEQR.[L]	1xOxidation [M5]		0.00192585	0.000308496	1	1	2	Q04447	Q04447 [359-366]	0	1047.55	0	2.04634e+06		High	High	0.0002427	0.001635	52	44.84	K.LLIEMEQR.L	[359-366]		Used
	High	[K].LLIEMEQR.[L]	1xCarbamyl [N-Term]	Q04447 1xCarbamyl [N-Term]	0.00188458	0.000308496	1	1	1	Q04447	Q04447 [359-366]	0	1074.56	0	976516		High	High	0.0002427	0.001603	40	86.97	K.LLIEMEQR.L	[359-366]	1xCarbamyl [N-Term]	Used
	High	[R].LGFSEVELVQMVVDGVK.[L]	1xOxidation [M11]		0.00296876	0.000432095	1	1	3	Q04447	Q04447 [342-358]	0	1864.97	0	413099		High	High	0.0003686	0.002572	30	101.56	R.LGFSEVELVQMVVDGVK.L	[342-358]		Used
	High	[K].LLIEMEQR.[L]			0.00624283	0.000795549	1	1	1	Q04447	Q04447 [359-366]	0	1031.56	0	22056340		High	High	0.0006793	0.00555	35	57.79	K.LLIEMEQR.L	[359-366]		Used
	High	[K].TFLVWINEEDHLR.[V]	1xCarbamyl [N-Term]	Q04447 1xCarbamyl [N-Term]	0.00735464	0.000942938	1	1	1	Q04447	Q04447 [224-236]	0	1714.85	0	168021		High	High	0.0008196	0.006573	33	102.45	K.TFLVWINEEDHLR.V	[224-236]	1xCarbamyl [N-Term]	Used
	High	[R].HGGYQPSDEHK.[T]			0.0144615	0.00151377	1	1	1	Q04447	Q04447 [97-107]	0	1254.55	0	1308178		High	High	0.0013	0.0134	25	17.49	R.HGGYQPSDEHK.T	[97-107]		Used
	High	[K].FSEVLKR.[L]	1xCarbamyl [N-Term]	Q04447 1xCarbamyl [N-Term]	0.0339103	0.00268483	1	1	1	Q04447	Q04447 [308-314]	1	921.515	0	1.8348e+06		High	High	0.002541	0.03226	50	62.49	K.FSEVLKR.L	[308-314]	1xCarbamyl [N-Term]	Used
	Medium	[M].PFSNSHNTQK.[L]	1xCarbamyl [N-Term]	Q04447 1xCarbamyl [N-Term]	0.140813	0.0100571	1	1	1	Q04447	Q04447 [2-11]	0	1202.55	0	2.62761e+06		Medium	Medium	0.0101	0.1396	18	33.57	M.PFSNSHNTQK.L	[2-11]	1xCarbamyl [N-Term]	Used
	Medium	[K].FSEVLKR.[L]			0.141857	0.0101527	1	1	1	Q04447	Q04447 [308-314]	1	878.509	0	15881772		Medium	Medium	0.0101	0.1405	54	35.97	K.FSEVLKR.L	[308-314]		Used
	Medium	[K].RGTGGVDTAAVGGVFDVSNADR.[L]	1xCarbamyl [R1]; 1xCarbamyl [N-Term]	Q04447 1xCarbamyl [N-Term]	0.154885	0.0113146	1	1	2	Q04447	Q04447 [320-341]	1	2164.04	0	199732		Medium	Medium	0.01158	0.1538	9	70.29	K.RGTGGVDTAAVGGVFDVSNADR.L	[320-341]	1xCarbamyl [N-Term]	Used
	Medium	[K].FSEVLK.[R]			0.266055	0.0188319	1	1	1	Q04447	Q04447 [308-313]	0	722.408	0	8600199		Medium	Medium	0.01932	0.2621	22	41.61	K.FSEVLK.R	[308-313]		Used
	Medium	[R].VISMQK.[G]	1xOxidation [M4]		0.486489	0.0340372	1	1	1	Q04447	Q04447 [237-242]	0	721.391	0	197577		Medium	Medium	0.03507	0.4795	19	18.06	R.VISMQK.G	[237-242]		Used
Master Protein	Q9JHU4	Cytoplasmic dynein 1 heavy chain 1 OS=Mus musculus OX=10090 GN=Dync1h1 PE=1 SV=2	35	133	150	133	1	4644	531.7	6.42	2631	133	0	1.19366e+08	High
	Confidence	Annotated Sequence	Modifications	Modifications in Master Proteins	Qvality PEP	Qvality q-value	# Protein Groups	# Proteins	# PSMs	Master Protein Accessions	Positions in Master Proteins	# Missed Cleavages	Theo. MH+ [Da]	# Razor Quan Results	Abundance: F1: Sample	Quan Info	Found in Sample: [S1] F1: Sample	Confidence (by Search Engine): A2 Mascot	Percolator q-Value (by Search Engine): A2 Mascot	Percolator PEP (by Search Engine): A2 Mascot	Ions Score (by Search Engine): A2 Mascot	Top Apex RT [min]	Sequence in Protein	Positions in Protein	Peptide Group Modifications in Protein	Quan Usage
	High	[K].TKPVTGNLRPEEALQALTIYEGK.[F]			0.000204552	0	1	1	1	Q9JHU4	Q9JHU4 [1262-1284]	0	2528.37	0	934518		High	High	0	0.0001579	29	78.84	K.TKPVTGNLRPEEALQALTIYEGK.F	[1262-1284]		Used
	High	[R].LAETVFNFQEK.[V]			2.58552e-06	0	1	1	1	Q9JHU4	Q9JHU4 [834-844]	0	1325.67	0	1.4878e+06		High	High	0	1.683e-06	76	67.54	R.LAETVFNFQEK.V	[834-844]		Used
	High	[K].LKQDGDSFR.[M]			0.000169156	0	1	1	1	Q9JHU4	Q9JHU4 [680-688]	1	1065.53	0	664666		High	High	0	0.0001297	77	27.84	K.LKQDGDSFR.M	[680-688]		Used
	High	[K].LLAESVTEVEIFGK.[A]			9.26604e-05	0	1	1	1	Q9JHU4	Q9JHU4 [1714-1727]	0	1534.84	0	946868		High	High	0	6.93e-05	47	82	K.LLAESVTEVEIFGK.A	[1714-1727]		Used
	High	[R].ILDDDTIITTLENLKR.[E]			5.99667e-05	0	1	1	2	Q9JHU4	Q9JHU4 [3758-3773]	1	1873.03	0	970149		High	High	0	4.416e-05	42	92.5	R.ILDDDTIITTLENLKR.E	[3758-3773]		Used
	High	[R].IFVFEPPPGVK.[A]			4.58998e-06	0	1	1	1	Q9JHU4	Q9JHU4 [4142-4152]	0	1229.69	0	1.13247e+06		High	High	0	3.058e-06	55	75.34	R.IFVFEPPPGVK.A	[4142-4152]		Used
	High	[R].LGGSPFGPAGTGK.[T]			4.51599e-07	0	1	1	1	Q9JHU4	Q9JHU4 [1898-1910]	0	1145.59	0	2.35337e+06		High	High	0	2.731e-07	60	49.13	R.LGGSPFGPAGTGK.T	[1898-1910]		Used
	High	[K].GTVGEPTYDAEFQHFLR.[G]			3.08311e-06	0	1	1	1	Q9JHU4	Q9JHU4 [3892-3908]	0	1966.93	0	902697		High	High	0	2.008e-06	48	74.53	K.GTVGEPTYDAEFQHFLR.G	[3892-3908]		Used
	High	[K].VAAPDVVVPTLDTVR.[H]			0.000281256	0	1	1	1	Q9JHU4	Q9JHU4 [2560-2574]	0	1551.87	0	1.23607e+06		High	High	0	0.0002196	36	74.43	K.VAAPDVVVPTLDTVR.H	[2560-2574]		Used
	High	[R].VDNEFDQR.[L]			0.000366378	0	1	1	1	Q9JHU4	Q9JHU4 [4254-4261]	0	1022.45	0	1.91307e+06		High	High	0	0.0002892	52	33.37	R.VDNEFDQR.L	[4254-4261]		Used
	High	[K].VDDLLIIEEK.[I]			3.17895e-06	0	1	1	1	Q9JHU4	Q9JHU4 [845-854]	0	1186.66	0	971577		High	High	0	2.072e-06	56	70.07	K.VDDLLIIEEK.I	[845-854]		Used
	High	[R].GKEIVLSAGSTPK.[I]			0.000179765	0	1	1	1	Q9JHU4	Q9JHU4 [3909-3921]	1	1286.73	0	629478		High	High	0	0.0001379	49	40.61	R.GKEIVLSAGSTPK.I	[3909-3921]		Used
	High	[K].GKEDEGEEAASPMLQIQR.[D]			1.30942e-05	0	1	1	1	Q9JHU4	Q9JHU4 [2398-2415]	1	1987.94	0	527006		High	High	0	9.033e-06	41	54.56	K.GKEDEGEEAASPMLQIQR.D	[2398-2415]		Used
	High	[R].GIFEALRPLETLPVEGLIR.[I]			4.41348e-07	0	1	1	2	Q9JHU4	Q9JHU4 [2803-2821]	0	2123.22	0	402026		High	High	0	2.678e-07	36	112.41	R.GIFEALRPLETLPVEGLIR.I	[2803-2821]		Used
	High	[R].TSDQTWVK.[L]			0.000219016	0	1	1	1	Q9JHU4	Q9JHU4 [2693-2700]	0	964.473	0	1.25402e+06		High	High	0	0.0001694	50	35.53	R.TSDQTWVK.L	[2693-2700]		Used
	High	[R].TPNGVVLAPVQLGK.[W]			4.80564e-06	0	1	1	1	Q9JHU4	Q9JHU4 [2642-2655]	0	1392.82	0	636638		High	High	0	3.197e-06	42	66.82	R.TPNGVVLAPVQLGK.W	[2642-2655]		Used
	High	[R].KLEHLITELVHQR.[D]			3.64906e-05	0	1	1	2	Q9JHU4	Q9JHU4 [1805-1817]	1	1615.93	0	1.37042e+06		High	High	0	2.623e-05	57	62.42	R.KLEHLITELVHQR.D	[1805-1817]		Used
	High	[K].TSAPITCELLNK.[Q]	1xCarbamidomethyl [C7]		3.59369e-05	0	1	1	1	Q9JHU4	Q9JHU4 [1991-2002]	0	1346.7	0	1.02855e+06		High	High	0	2.584e-05	32	60.84	K.TSAPITCELLNK.Q	[1991-2002]		Used
	High	[R].KFLSDPQVHTVLVER.[S]			8.9317e-06	0	1	1	1	Q9JHU4	Q9JHU4 [65-79]	1	1767.98	0		No Quan Values	High	High	0	6.078e-06	52		R.KFLSDPQVHTVLVER.S	[65-79]		Not Used
	High	[R].MLSAVSQQVQCIQEALR.[E]	1xCarbamidomethyl [C11]		6.23368e-06	0	1	1	2	Q9JHU4	Q9JHU4 [1965-1981]	0	1960.99	0	372831		High	High	0	4.176e-06	52	86.09	R.MLSAVSQQVQCIQEALR.E	[1965-1981]		Used
	High	[K].RAPVIDADKPVSSQLR.[V]			4.12382e-05	0	1	1	1	Q9JHU4	Q9JHU4 [119-134]	1	1751.98	0	2.02332e+06		High	High	0	2.994e-05	41	46.43	K.RAPVIDADKPVSSQLR.V	[119-134]		Used
	High	[K].QLQNISQAAASGGAK.[E]			1.51428e-05	0	1	1	1	Q9JHU4	Q9JHU4 [4486-4500]	0	1443.76	0	2.24602e+06		High	High	0	1.054e-05	39	41.59	K.QLQNISQAAASGGAK.E	[4486-4500]		Used
	High	[K].QTDVLQQLSIQMANAK.[F]			8.97441e-09	0	1	1	1	Q9JHU4	Q9JHU4 [1848-1863]	0	1787.93	0	702832		High	High	0	4.657e-09	64	82.2	K.QTDVLQQLSIQMANAK.F	[1848-1863]		Used
	High	[R].QYASYEFVQR.[L]			0.000204552	0	1	1	1	Q9JHU4	Q9JHU4 [1377-1386]	0	1290.61	0	778076		High	High	0	0.0001578	37	54.21	R.QYASYEFVQR.L	[1377-1386]		Used
	High	[K].NVHLAPGWLMQLEK.[K]			0.000232722	0	1	1	1	Q9JHU4	Q9JHU4 [4096-4109]	0	1635.87	0	315053		High	High	0	0.0001805	30	80.87	K.NVHLAPGWLMQLEK.K	[4096-4109]		Used
	High	[R].NVAQYNANHPDFPMQIEQLER.[Y]			4.91632e-05	0	1	1	1	Q9JHU4	Q9JHU4 [2466-2486]	0	2514.18	0	764709		High	High	0	3.58e-05	16	73.99	R.NVAQYNANHPDFPMQIEQLER.Y	[2466-2486]		Used
	High	[K].NYMSNPSYNYEIVNR.[A]			9.12211e-08	0	1	1	1	Q9JHU4	Q9JHU4 [3368-3382]	0	1863.83	0	570014		High	High	0	5.166e-08	84	61.86	K.NYMSNPSYNYEIVNR.A	[3368-3382]		Used
	High	[R].NTISLLVAGLK.[K]			9.92453e-05	0	1	1	1	Q9JHU4	Q9JHU4 [797-807]	0	1128.7	0	263801		High	High	0	7.421e-05	45	81.94	R.NTISLLVAGLK.K	[797-807]		Used
	High	[R].SACDTVDTWLDDTAK.[G]	1xCarbamidomethyl [C3]		4.54607e-08	0	1	1	1	Q9JHU4	Q9JHU4 [4212-4226]	0	1697.73	0	1.33935e+06		High	High	0	2.517e-08	76	72.19	R.SACDTVDTWLDDTAK.G	[4212-4226]		Used
	High	[R].QDLADVVQVCEGK.[K]	1xCarbamidomethyl [C10]		1.29844e-06	0	1	1	1	Q9JHU4	Q9JHU4 [4427-4439]	0	1460.7	0	1.04219e+06		High	High	0	8.175e-07	55	60.76	R.QDLADVVQVCEGK.K	[4427-4439]		Used
	High	[K].QALETVNDYNPLMK.[D]			0.000251052	0	1	1	1	Q9JHU4	Q9JHU4 [322-335]	0	1635.8	0	378583		High	High	0	0.000196	40	68.94	K.QALETVNDYNPLMK.D	[322-335]		Used
	High	[K].SRQELEQHSVDTASTSDAVTFITYVQSLK.[R]			1.77525e-07	0	1	1	1	Q9JHU4	Q9JHU4 [1147-1175]	1	3240.6	0	453986		High	High	0	1.038e-07	48	89.42	K.SRQELEQHSVDTASTSDAVTFITYVQSLK.R	[1147-1175]		Used
	High	[K].LNTQEIFDDWAR.[K]			1.946e-07	0	1	1	1	Q9JHU4	Q9JHU4 [691-702]	0	1507.72	0	1.69149e+06		High	High	0	1.144e-07	73	82.84	K.LNTQEIFDDWAR.K	[691-702]		Used
	High	[K].SPLVMDVLNIQGVQR.[S]			6.81321e-09	0	1	1	2	Q9JHU4	Q9JHU4 [1583-1597]	0	1668.91	0	747646		High	High	0	3.493e-09	82	86.37	K.SPLVMDVLNIQGVQR.S	[1583-1597]		Used
	High	[K].IQGLTVEQAEAVVR.[L]			1.27614e-08	0	1	1	1	Q9JHU4	Q9JHU4 [3922-3935]	0	1512.84	0	2049353		High	High	0	6.703e-09	85	68.36	K.IQGLTVEQAEAVVR.L	[3922-3935]		Used
	High	[R].IQFVGACNPPTDPGR.[K]	1xCarbamidomethyl [C7]		5.55563e-05	0	1	1	1	Q9JHU4	Q9JHU4 [2704-2718]	0	1628.78	0	1.1792e+06		High	High	0	4.059e-05	51	56.54	R.IQFVGACNPPTDPGR.K	[2704-2718]		Used
	High	[R].IMFEVQDLK.[Y]			0.000317431	0	1	1	1	Q9JHU4	Q9JHU4 [2339-2347]	0	1122.59	0	810109		High	High	0	0.0002502	56	70.63	R.IMFEVQDLK.Y	[2339-2347]		Used
	High	[K].INEWLTLVEK.[E]			0.000366378	0	1	1	1	Q9JHU4	Q9JHU4 [1696-1705]	0	1244.69	0	1.1847e+06		High	High	0	0.0002902	36	80.19	K.INEWLTLVEK.E	[1696-1705]		Used
	High	[K].LVQTPLTDR.[C]			0.000350169	0	1	1	1	Q9JHU4	Q9JHU4 [1877-1885]	0	1042.59	0		No Quan Values	High	High	0	0.0002757	56		K.LVQTPLTDR.C	[1877-1885]		Not Used
	High	[R].SIPLDEGEDEAQR.[R]			9.1313e-07	0	1	1	1	Q9JHU4	Q9JHU4 [2382-2394]	0	1458.67	0	1.2419e+06		High	High	0	5.68e-07	55	47.12	R.SIPLDEGEDEAQR.R	[2382-2394]		Used
	High	[K].SLLQALNEVK.[G]			0.000334666	0	1	1	1	Q9JHU4	Q9JHU4 [3746-3755]	0	1114.65	0	2.17359e+06		High	High	0	0.0002646	48	73.02	K.SLLQALNEVK.G	[3746-3755]		Used
	High	[R].SLETCMYDHK.[T]	1xCarbamidomethyl [C5]		0.000207682	0	1	1	1	Q9JHU4	Q9JHU4 [861-870]	0	1283.54	0	407536		High	High	0	0.0001604	55	41.27	R.SLETCMYDHK.T	[861-870]		Used
	High	[R].LSCLPAFK.[D]	1xCarbamidomethyl [C3]		0.000169156	0	1	1	1	Q9JHU4	Q9JHU4 [3936-3943]	0	935.502	0	591225		High	High	0	0.0001298	52	58.88	R.LSCLPAFK.D	[3936-3943]		Used
	High	[R].ITNQVIYLNPPIEECR.[Y]	1xCarbamidomethyl [C15]		2.2198e-05	0	1	1	2	Q9JHU4	Q9JHU4 [962-977]	0	1959	0	405436		High	High	0	1.571e-05	52	72.68	R.ITNQVIYLNPPIEECR.Y	[962-977]		Used
	High	[K].VPQIEVETHK.[V]			0.000334666	0	1	1	2	Q9JHU4	Q9JHU4 [2550-2559]	0	1179.64	0	1.76195e+06		High	High	0	0.0002633	35	41.24	K.VPQIEVETHK.V	[2550-2559]		Used
	High	[K].VQYPQSQACK.[M]	1xCarbamidomethyl [C9]		0.000315042	0	1	1	1	Q9JHU4	Q9JHU4 [623-632]	0	1208.57	0	1.59189e+06		High	High	0	0.0002468	47	30.45	K.VQYPQSQACK.M	[623-632]		Used
	High	[K].EGLMLDSHEELYK.[W]			0.000234493	0	1	1	2	Q9JHU4	Q9JHU4 [3038-3050]	0	1563.74	0		No Quan Values	High	High	0	0.0001826	20		K.EGLMLDSHEELYK.W	[3038-3050]		Not Used
	High	[R].ENFIPTIVNFSAEEISDAIR.[E]			4.52026e-06	0	1	1	2	Q9JHU4	Q9JHU4 [3343-3362]	0	2265.14	0	174373		High	High	0	2.997e-06	55	111.64	R.ENFIPTIVNFSAEEISDAIR.E	[3343-3362]		Used
	High	[K].DLFQVAFNR.[V]			0.000452296	0	1	1	1	Q9JHU4	Q9JHU4 [3860-3868]	0	1109.57	0	956342		High	High	0	0.0003598	52	78.34	K.DLFQVAFNR.V	[3860-3868]		Used
	High	[K].DYIPVDQEELRDYVK.[A]			0.000175711	0	1	1	1	Q9JHU4	Q9JHU4 [2878-2892]	1	1881.92	0	568878		High	High	0	0.0001348	16	71.15	K.DYIPVDQEELRDYVK.A	[2878-2892]		Used
	High	[K].DYIPVDQEELR.[D]			3.32917e-05	0	1	1	1	Q9JHU4	Q9JHU4 [2878-2888]	0	1376.67	0	746718		High	High	0	2.387e-05	53	60.87	K.DYIPVDQEELR.D	[2878-2888]		Used
	High	[K].DSAIQQQVANLQMK.[I]			1.11416e-06	0	1	1	1	Q9JHU4	Q9JHU4 [1227-1240]	0	1573.8	0	614114		High	High	0	7.018e-07	56	64.96	K.DSAIQQQVANLQMK.I	[1227-1240]		Used
	High	[R].DLPPVSGSIIWAK.[Q]			7.59836e-05	0	1	1	2	Q9JHU4	Q9JHU4 [638-650]	0	1382.77	0	823678		High	High	0	5.653e-05	49	79.15	R.DLPPVSGSIIWAK.Q	[638-650]		Used
	High	[K].WQALLVQIR.[K]			0.00050614	0	1	1	1	Q9JHU4	Q9JHU4 [1077-1085]	0	1126.67	0	206795		High	High	0	0.0004059	39	77.37	K.WQALLVQIR.K	[1077-1085]		Used
	High	[R].CYLTMTQALEAR.[L]	1xCarbamidomethyl [C1]		1.12363e-05	0	1	1	1	Q9JHU4	Q9JHU4 [1886-1897]	0	1456.69	0	576944		High	High	0	7.748e-06	61	68.54	R.CYLTMTQALEAR.L	[1886-1897]		Used
	High	[K].EFGPVVIDYGK.[V]			0.000166602	0	1	1	1	Q9JHU4	Q9JHU4 [1099-1109]	0	1223.63	0	1.18331e+06		High	High	0	0.0001281	30	68.1	K.EFGPVVIDYGK.V	[1099-1109]		Used
	High	[K].VTDFGDKVEDPTFLNQLQSGVNR.[W]			1.38042e-06	0	1	1	1	Q9JHU4	Q9JHU4 [227-249]	1	2579.27	0	2.40849e+06		High	High	0	8.734e-07	75	77.79	K.VTDFGDKVEDPTFLNQLQSGVNR.W	[227-249]		Used
	High	[R].EAIVNSCVFVHQTLHQANAR.[L]	1xCarbamidomethyl [C7]		1.24717e-08	0	1	1	1	Q9JHU4	Q9JHU4 [3139-3158]	0	2294.15	0	822829		High	High	0	6.569e-09	47	59.85	R.EAIVNSCVFVHQTLHQANAR.L	[3139-3158]		Used
	High	[R].VTFVNFTVTR.[S]			2.25401e-05	0	1	1	1	Q9JHU4	Q9JHU4 [3694-3703]	0	1183.65	0	737341		High	High	0	1.588e-05	47	71.13	R.VTFVNFTVTR.S	[3694-3703]		Used
	High	[K].DFPLNDLLSATELDKIR.[Q]			0.000395046	0	1	1	2	Q9JHU4	Q9JHU4 [336-352]	1	1960.04	0	121833		High	High	0	0.0003128	39	99.88	K.DFPLNDLLSATELDKIR.Q	[336-352]		Used
	High	[K].YTGEDFDEDLR.[T]			3.40642e-05	0	1	1	1	Q9JHU4	Q9JHU4 [2965-2975]	0	1359.57	0	760980		High	High	0	2.444e-05	43	56.12	K.YTGEDFDEDLR.T	[2965-2975]		Used
	High	[K].FLSDPQVHTVLVER.[S]			1.54834e-06	0	1	1	1	Q9JHU4	Q9JHU4 [66-79]	0	1639.88	0	1.68049e+06		High	High	0	9.879e-07	40	62.33	K.FLSDPQVHTVLVER.S	[66-79]		Used
	High	[K].VFEEDALSWEDK.[L]			1.18451e-06	0	1	1	1	Q9JHU4	Q9JHU4 [1513-1524]	0	1467.66	0	491429		High	High	0	7.473e-07	65	68.42	K.VFEEDALSWEDK.L	[1513-1524]		Used
	High	[K].VFEEDALSWEDK.[L]	1xLRGG [K12]		5.18782e-06	0	1	1	1	Q9JHU4	Q9JHU4 [1513-1524]	0	1850.89	0		No Quan Values	High	High	0	3.454e-06	42	72.04	K.VFEEDALSWEDK.L	[1513-1524]		Not Used
	High	[K].VFEEDALSWEDKLNR.[I]			2.70436e-07	0	1	1	1	Q9JHU4	Q9JHU4 [1513-1527]	1	1850.89	1	834695		High	High	0	1.601e-07	43	72.04	K.VFEEDALSWEDKLNR.I	[1513-1527]		Used
	High	[R].FTQDTQPHYIYSPR.[E]			8.78413e-05	0	1	1	2	Q9JHU4	Q9JHU4 [2782-2795]	0	1752.83	0	2.17629e+06		High	High	0	6.574e-05	25	50.41	R.FTQDTQPHYIYSPR.E	[2782-2795]		Used
	High	[R].AATSPALFNR.[C]			0.000185315	0	1	1	1	Q9JHU4	Q9JHU4 [3077-3086]	0	1047.56	0	2.35644e+06		High	High	0	0.000143	50	48.95	R.AATSPALFNR.C	[3077-3086]		Used
	High	[R].VLLTTQGVDMISK.[M]			3.06062e-05	0	1	1	1	Q9JHU4	Q9JHU4 [4328-4340]	0	1404.78	0	1386930		High	High	0	2.191e-05	40	68.46	R.VLLTTQGVDMISK.M	[4328-4340]		Used
	High	[R].EVWNTYELDLVNYQNK.[C]			8.92405e-07	0	1	1	1	Q9JHU4	Q9JHU4 [1466-1481]	0	2027.97	0	878045		High	High	0	5.568e-07	61	82.32	R.EVWNTYELDLVNYQNK.C	[1466-1481]		Used
	High	[R].EWTDGLFTHVLR.[K]			1.24113e-05	0	1	1	1	Q9JHU4	Q9JHU4 [2272-2283]	0	1473.75	0	772318		High	High	0	8.589e-06	39	80.58	R.EWTDGLFTHVLR.K	[2272-2283]		Used
	High	[R].YKEEYAVLISEAQAIK.[A]			0.000152064	0	1	1	1	Q9JHU4	Q9JHU4 [3445-3460]	1	1854.98	0	1.17186e+06		High	High	0	0.0001161	34	76.15	R.YKEEYAVLISEAQAIK.A	[3445-3460]		Used
	High	[K].AKEALELTDTGLLSGSEER.[V]			6.42339e-05	0	1	1	1	Q9JHU4	Q9JHU4 [1298-1316]	1	2019.02	0	569751		High	High	0	4.731e-05	72	67.27	K.AKEALELTDTGLLSGSEER.V	[1298-1316]		Used
	High	[R].LLNTFLER.[L]			0.000592149	4.38638e-05	1	1	1	Q9JHU4	Q9JHU4 [4262-4269]	0	1005.57	0	2.19351e+06		High	High	3.47e-05	0.0004769	65	65.58	R.LLNTFLER.L	[4262-4269]		Used
	High	[R].LLLIQAFRPDR.[L]			0.000692317	4.38638e-05	1	1	1	Q9JHU4	Q9JHU4 [3988-3998]	0	1341.8	0	345915		High	High	3.47e-05	0.0005623	26	75.06	R.LLLIQAFRPDR.L	[3988-3998]		Used
	High	[R].TVENIKDPLFR.[F]			0.00058338	4.38638e-05	1	1	1	Q9JHU4	Q9JHU4 [4399-4409]	1	1331.73	0	2.04313e+06		High	High	3.47e-05	0.000471	29	57.9	R.TVENIKDPLFR.F	[4399-4409]		Used
	High	[K].EIVLSAGSTPK.[I]			0.000667071	4.38638e-05	1	1	1	Q9JHU4	Q9JHU4 [3911-3921]	0	1101.62	0	1.44814e+06		High	High	3.47e-05	0.0005413	35	47.58	K.EIVLSAGSTPK.I	[3911-3921]		Used
	High	[K].TFSEILNR.[V]			0.000826959	0.000129997	1	1	1	Q9JHU4	Q9JHU4 [871-878]	0	979.521	0	1.63664e+06		High	High	0.0001027	0.0006746	47	56.1	K.TFSEILNR.V	[871-878]		Used
	High	[K].ALGEYLER.[E]			0.000826959	0.000129997	1	1	1	Q9JHU4	Q9JHU4 [1612-1619]	0	950.494	0	1.49606e+06		High	High	0.0001027	0.0006765	46	52.24	K.ALGEYLER.E	[1612-1619]		Used
	High	[R].LFLTMEINPK.[V]			0.00109329	0.000167019	1	1	1	Q9JHU4	Q9JHU4 [4122-4131]	0	1205.66	0	227520		High	High	0.0001317	0.0009059	39	76.42	R.LFLTMEINPK.V	[4122-4131]		Used
	High	[K].IAFIMDESNVLDSGFLER.[M]			0.00112573	0.000167019	1	1	1	Q9JHU4	Q9JHU4 [2988-3005]	0	2056.01	0	120608		High	High	0.0001317	0.0009307	30	97.99	K.IAFIMDESNVLDSGFLER.M	[2988-3005]		Used
	High	[R].LADLLGK.[I]			0.000937282	0.000167019	1	1	1	Q9JHU4	Q9JHU4 [1602-1608]	0	729.451	0	878376		High	High	0.0001317	0.0007743	49	51.44	R.LADLLGK.I	[1602-1608]		Used
	High	[R].TLINELVK.[G]			0.00107741	0.000167019	1	1	1	Q9JHU4	Q9JHU4 [4448-4455]	0	929.567	0	1.94745e+06		High	High	0.0001317	0.0008921	37	65.29	R.TLINELVK.G	[4448-4455]		Used
	High	[R].AWTQVLLGQAEDKAEVDMDTDAPQVSHKPGGEPK.[I]			0.00100131	0.000167019	1	1	1	Q9JHU4	Q9JHU4 [919-952]	1	3647.76	0	170974		High	High	0.0001317	0.0008278	8	75.1	R.AWTQVLLGQAEDKAEVDMDTDAPQVSHKPGGEPK.I	[919-952]		Used
	High	[R].TSFLDDAFRK.[N]			0.000944196	0.000167019	1	1	1	Q9JHU4	Q9JHU4 [3610-3619]	1	1199.61	0	653049		High	High	0.0001317	0.0007753	32	61.96	R.TSFLDDAFRK.N	[3610-3619]		Used
	High	[R].KLVPLLLEDGGDAPAALEAALEEK.[S]			0.001293	0.000278345	1	1	1	Q9JHU4	Q9JHU4 [34-57]	1	2462.34	0	84612.4		High	High	0.0002193	0.00108	38	99.07	R.KLVPLLLEDGGDAPAALEAALEEK.S	[34-57]		Used
	High	[K].LQGEFQLR.[L]			0.00177875	0.000308496	1	1	1	Q9JHU4	Q9JHU4 [3732-3739]	0	990.537	0	1.53502e+06		High	High	0.0002427	0.001504	46	53.42	K.LQGEFQLR.L	[3732-3739]		Used
	High	[R].QALVAIFTHLR.[K]			0.00185756	0.000308496	1	1	1	Q9JHU4	Q9JHU4 [353-363]	0	1268.75	0	163001		High	High	0.0002427	0.001577	31	78.7	R.QALVAIFTHLR.K	[353-363]		Used
	High	[K].SFEWLSQMR.[F]			0.00163089	0.000308496	1	1	1	Q9JHU4	Q9JHU4 [1833-1841]	0	1183.56	0	417131		High	High	0.0002427	0.001374	25	76.71	K.SFEWLSQMR.F	[1833-1841]		Used
	High	[K].YATLATVSR.[C]			0.00214601	0.000344215	1	1	1	Q9JHU4	Q9JHU4 [2348-2356]	0	981.536	0	1.61994e+06		High	High	0.0002981	0.001835	45	44.34	K.YATLATVSR.C	[2348-2356]		Used
	High	[R].FGNPLLVQDVESYDPVLNPVLNR.[E]			0.00217719	0.000378089	1	1	1	Q9JHU4	Q9JHU4 [3627-3649]	0	2598.36	0	145450		High	High	0.0002981	0.001856	27	101.84	R.FGNPLLVQDVESYDPVLNPVLNR.E	[3627-3649]		Used
	High	[R].GEAVDEGEIAENLPEQEILIQSVCETMVPK.[L]	1xCarbamidomethyl [C24]		0.00239115	0.000413142	1	1	1	Q9JHU4	Q9JHU4 [2117-2146]	0	3327.6	0	63284.7		High	High	0.0003257	0.002057	14	101.54	R.GEAVDEGEIAENLPEQEILIQSVCETMVPK.L	[2117-2146]		Used
	High	[R].VQVALEELQDLK.[G]			0.00266425	0.000432095	1	1	1	Q9JHU4	Q9JHU4 [1317-1328]	0	1384.77	0	2.08096e+06		High	High	0.0003461	0.002301	20	74.92	R.VQVALEELQDLK.G	[1317-1328]		Used
	High	[R].WQASSLPADDLCTENAIMLK.[R]	1xCarbamidomethyl [C12]		0.00272253	0.000432095	1	1	1	Q9JHU4	Q9JHU4 [3560-3579]	0	2263.07	0	505428		High	High	0.0003461	0.002354	16	80.89	R.WQASSLPADDLCTENAIMLK.R	[3560-3579]		Used
	High	[K].MQMLEDEDDLAYAETEKK.[A]			0.00350555	0.000499803	1	1	1	Q9JHU4	Q9JHU4 [4344-4361]	1	2158.95	0	351756		High	High	0.0004219	0.003058	27	63.16	K.MQMLEDEDDLAYAETEKK.A	[4344-4361]		Used
	High	[R].TMAITPR.[H]			0.0036085	0.000566212	1	1	1	Q9JHU4	Q9JHU4 [3166-3172]	0	789.429	0	816058		High	High	0.0004739	0.003141	33	36.71	R.TMAITPR.H	[3166-3172]		Used
	High	[K].SVLVSAGNVK.[R]			0.00429462	0.000696769	1	1	1	Q9JHU4	Q9JHU4 [2093-2102]	0	973.568	0	2.44061e+06		High	High	0.0006033	0.003773	27	42.72	K.SVLVSAGNVK.R	[2093-2102]		Used
	High	[K].EQPWVSVQPR.[K]			0.00408167	0.000696769	1	1	1	Q9JHU4	Q9JHU4 [1346-1355]	0	1225.63	0	1.27133e+06		High	High	0.0006033	0.003579	26	55.63	K.EQPWVSVQPR.K	[1346-1355]		Used
	High	[K].FLSDPQVHTVLVER.[S]	1xCarbamyl [N-Term]	Q9JHU4 1xCarbamyl [N-Term]	0.00554709	0.000765855	1	1	1	Q9JHU4	Q9JHU4 [66-79]	0	1682.89	0	114285		High	High	0.0006551	0.004922	17	81.24	K.FLSDPQVHTVLVER.S	[66-79]	1xCarbamyl [N-Term]	Used
	High	[R].NTISLLVAGLKK.[E]			0.00619675	0.000765855	1	1	2	Q9JHU4	Q9JHU4 [797-808]	1	1256.79	0	440706		High	High	0.0006793	0.005531	31	72.4	R.NTISLLVAGLKK.E	[797-808]		Used
	High	[R].WTDENIDMVALK.[H]			0.00628929	0.000795549	1	1	1	Q9JHU4	Q9JHU4 [2843-2854]	0	1434.69	0	788410		High	High	0.0006793	0.005602	25	71.18	R.WTDENIDMVALK.H	[2843-2854]		Used
	High	[K].LEHIMDLTR.[L]			0.00657582	0.000821901	1	1	1	Q9JHU4	Q9JHU4 [2441-2449]	0	1127.59	0	414329		High	High	0.0007246	0.00587	27	53.93	K.LEHIMDLTR.L	[2441-2449]		Used
	High	[K].ALGHQLGR.[F]			0.00708465	0.000883336	1	1	1	Q9JHU4	Q9JHU4 [1916-1923]	0	851.485	0	483814		High	High	0.0007961	0.006344	27	27.65	K.ALGHQLGR.F	[1916-1923]		Used
	High	[R].TAEVLANK.[I]			0.00703193	0.000883336	1	1	1	Q9JHU4	Q9JHU4 [2059-2066]	0	845.473	0	1.48423e+06		High	High	0.0007734	0.006301	25	28.38	R.TAEVLANK.I	[2059-2066]		Used
	High	[K].GWENHVEGQK.[L]			0.00708465	0.000883336	1	1	1	Q9JHU4	Q9JHU4 [670-679]	0	1183.55	0	455830		High	High	0.0007961	0.006363	27	32.83	K.GWENHVEGQK.L	[670-679]		Used
	High	[K].SNSLAFIK.[R]			0.00740994	0.000942938	1	1	1	Q9JHU4	Q9JHU4 [111-118]	0	879.493	0	898516		High	High	0.0008196	0.006653	31	55.71	K.SNSLAFIK.R	[111-118]		Used
	High	[R].FYFVGDEDLLEIIGNSK.[N]			0.00775121	0.000998885	1	1	1	Q9JHU4	Q9JHU4 [1627-1643]	0	1958.97	0	44515.6		High	High	0.0008635	0.006973	20	104.87	R.FYFVGDEDLLEIIGNSK.N	[1627-1643]		Used
	High	[R].LVEAISR.[D]			0.0078097	0.000998885	1	1	1	Q9JHU4	Q9JHU4 [378-384]	0	787.467	0	1.78182e+06		High	High	0.0008635	0.007027	44	37.57	R.LVEAISR.D	[378-384]		Used
	High	[R].SLAMTKPDR.[Q]			0.00810932	0.00105835	1	1	1	Q9JHU4	Q9JHU4 [2036-2044]	0	1018.53	0	371165		High	High	0.0009102	0.007275	36	30.51	R.SLAMTKPDR.Q	[2036-2044]		Used
	High	[K].AVDDLNLHSYSNLPIWVNK.[L]			0.00868014	0.00110825	1	1	1	Q9JHU4	Q9JHU4 [882-900]	0	2198.12	0	1.23471e+06		High	High	0.0009469	0.00781	2	82.55	K.AVDDLNLHSYSNLPIWVNK.L	[882-900]		Used
	High	[R].QMVEHGGFYR.[T]			0.0110025	0.00127434	1	1	1	Q9JHU4	Q9JHU4 [2683-2692]	0	1223.56	0	207962		High	High	0.001075	0.01005	16	39.67	R.QMVEHGGFYR.T	[2683-2692]		Used
	High	[RK].VISFIR.[QL]			0.0135779	0.00146416	1	2	2	Q9JHU4	Q9JHU4 [2677-2682]	0	734.456	0	530559		High	High	0.001246	0.01245	47	56.9	R.VISFIR.Q	[2677-2682]		Used
	High	[K].DFPLNDLLSATELDK.[I]			0.0139022	0.00149203	1	1	1	Q9JHU4	Q9JHU4 [336-350]	0	1690.85	0	59037.7		High	High	0.001285	0.01282	14	100.27	K.DFPLNDLLSATELDK.I	[336-350]		Used
	High	[K].HFPNIDKEK.[A]			0.0151652	0.00153305	1	1	1	Q9JHU4	Q9JHU4 [2855-2863]	1	1127.58	0	971566		High	High	0.0013	0.01399	26	33.4	K.HFPNIDKEK.A	[2855-2863]		Used
	High	[R].AELGEYIR.[R]			0.0186728	0.00173837	1	1	1	Q9JHU4	Q9JHU4 [2510-2517]	0	950.494	0	1.01388e+06		High	High	0.001617	0.01744	28	52.83	R.AELGEYIR.R	[2510-2517]		Used
	High	[K].VNFLPEIITLSK.[E]			0.0197597	0.00178524	1	1	1	Q9JHU4	Q9JHU4 [735-746]	0	1373.8	0	728414		High	High	0.001633	0.01845	22	93.07	K.VNFLPEIITLSK.E	[735-746]		Used
	High	[K].QQEVIADK.[Q]			0.0209141	0.00186438	1	1	1	Q9JHU4	Q9JHU4 [3265-3272]	0	930.489	0	1.2857e+06		High	High	0.001739	0.01954	23	26.92	K.QQEVIADK.Q	[3265-3272]		Used
	High	[K].EHINSVSAMK.[L]			0.0236337	0.00204577	1	1	1	Q9JHU4	Q9JHU4 [1497-1506]	0	1115.55	0	314259		High	High	0.001923	0.02222	21	31.16	K.EHINSVSAMK.L	[1497-1506]		Used
	High	[K].IDLEVR.[S]			0.0254403	0.00217751	1	1	1	Q9JHU4	Q9JHU4 [855-860]	0	744.425	0	1.36166e+06		High	High	0.002064	0.02409	56	48.48	K.IDLEVR.S	[855-860]		Used
	High	[K].HLLPVETQR.[F]			0.0292495	0.00237585	1	1	1	Q9JHU4	Q9JHU4 [1557-1565]	0	1092.62	0	2.31332e+06		High	High	0.002241	0.02762	30	44.44	K.HLLPVETQR.F	[1557-1565]		Used
	High	[R].ESPEVLLTLDILK.[H]			0.0297341	0.00237585	1	1	1	Q9JHU4	Q9JHU4 [291-303]	0	1469.85	0	201902		High	High	0.002262	0.02825	11	97.98	R.ESPEVLLTLDILK.H	[291-303]		Used
	High	[R].KIIDNVR.[G]			0.0312367	0.00255961	1	1	1	Q9JHU4	Q9JHU4 [2284-2290]	1	857.52	0	1.26406e+06		High	High	0.002446	0.02955	31	30.42	R.KIIDNVR.G	[2284-2290]		Used
	High	[R].QNISPDKIPWSALK.[T]			0.0353301	0.00284162	1	1	1	Q9JHU4	Q9JHU4 [4229-4242]	1	1596.87	0	876508		High	High	0.002815	0.03371	8	68.84	R.QNISPDKIPWSALK.T	[4229-4242]		Used
	High	[K].AHQANQLYPFAISLIESVR.[T]			0.0399432	0.00336222	1	1	1	Q9JHU4	Q9JHU4 [766-784]	0	2157.15	0	29627.2		High	High	0.003278	0.03819	6	100.17	K.AHQANQLYPFAISLIESVR.T	[766-784]		Used
	High	[R].KYTGEDFDEDLR.[T]			0.0530229	0.00455811	1	1	1	Q9JHU4	Q9JHU4 [2964-2975]	1	1487.66	0	233361		High	High	0.004576	0.0511	28	50.48	R.KYTGEDFDEDLR.T	[2964-2975]		Used
	High	[R].QLTAYMK.[R]			0.0617028	0.00514459	1	1	1	Q9JHU4	Q9JHU4 [655-661]	0	854.444	0	390813		High	High	0.004999	0.05958	16	43.02	R.QLTAYMK.R	[655-661]		Used
	High	[R].ALPDMEVVGLNFSSATTPELLLK.[T]			0.0678528	0.00563269	1	1	1	Q9JHU4	Q9JHU4 [2609-2631]	0	2445.29	0	43357.2		High	High	0.005496	0.0657	5	104.39	R.ALPDMEVVGLNFSSATTPELLLK.T	[2609-2631]		Used
	High	[R].VLLTTQGVDMISK.[M]	1xOxidation [M10]		0.0734126	0.00611189	1	1	1	Q9JHU4	Q9JHU4 [4328-4340]	0	1420.77	0	186490		High	High	0.00592	0.07142	6	59.5	R.VLLTTQGVDMISK.M	[4328-4340]		Used
	High	[K].ASVVTLPVYLNFTR.[A]			0.130723	0.00943813	1	1	1	Q9JHU4	Q9JHU4 [4600-4613]	0	1579.88	0	236261		High	High	0.009303	0.1291	5	90.57	K.ASVVTLPVYLNFTR.A	[4600-4613]		Used
	Medium	[K].LLQDVR.[Q]			0.159435	0.0116118	1	2	1	Q9JHU4	Q9JHU4 [4421-4426]	0	743.441	0	2.01979e+06		Medium	Medium	0.01188	0.1586	41	36.74	K.LLQDVR.Q	[4421-4426]		Used
	Medium	[R].DLSSQLLK.[V]			0.160589	0.011729	1	1	1	Q9JHU4	Q9JHU4 [385-392]	0	903.515	0	782220		Medium	Medium	0.01193	0.1594	14	58.35	R.DLSSQLLK.V	[385-392]		Used
	Medium	[R].LGEDLNKWQALLVQIR.[K]			0.179936	0.0132612	1	1	1	Q9JHU4	Q9JHU4 [1070-1085]	1	1896.07	0		No Quan Values	Medium	Medium	0.01334	0.1781	18		R.LGEDLNKWQALLVQIR.K	[1070-1085]		Not Used
	Medium	[K].IKETVDQVEELRR.[D]			0.213564	0.0154168	1	1	1	Q9JHU4	Q9JHU4 [3206-3218]	2	1614.88	0	959986		Medium	Medium	0.01558	0.2111	7	46.16	K.IKETVDQVEELRR.D	[3206-3218]		Used
	Medium	[K].AERPDVDEK.[R]			0.240368	0.0173153	1	1	1	Q9JHU4	Q9JHU4 [3717-3725]	0	1058.51	0	324949		Medium	Medium	0.01773	0.238	15	22.59	K.AERPDVDEK.R	[3717-3725]		Used
	Medium	[K].NYMSNPSYNYEIVNR.[A]	1xOxidation [M3]		0.304197	0.0210443	1	1	1	Q9JHU4	Q9JHU4 [3368-3382]	0	1879.83	0		No Quan Values	Medium	Medium	0.0215	0.2994	7		K.NYMSNPSYNYEIVNR.A	[3368-3382]		Not Used
	Medium	[R].NTKYPIQR.[A]			0.322559	0.0223936	1	1	1	Q9JHU4	Q9JHU4 [367-374]	1	1019.56	0	393164		Medium	Medium	0.02296	0.3175	20	28.83	R.NTKYPIQR.A	[367-374]		Used
	Medium	[K].LEDDAKDNQQK.[A]			0.341529	0.0237648	1	1	1	Q9JHU4	Q9JHU4 [3417-3427]	1	1303.61	0		No Quan Values	Medium	Medium	0.02465	0.3352	1		K.LEDDAKDNQQK.A	[3417-3427]		Not Used
	Medium	[R].GTFDNAETKK.[E]	1xCarbamyl [N-Term]	Q9JHU4 1xCarbamyl [N-Term]	0.406086	0.0282343	1	1	1	Q9JHU4	Q9JHU4 [1089-1098]	1	1153.55	0		No Quan Values	Medium	Medium	0.02939	0.3992	11		R.GTFDNAETKK.E	[1089-1098]	1xCarbamyl [N-Term]	Not Used
Master Protein	P16858	Glyceraldehyde-3-phosphate dehydrogenase OS=Mus musculus OX=10090 GN=Gapdh PE=1 SV=2	74	22	130	22	1	333	35.8	8.25	2452	22	0	6.32366e+08	High	Carbamyl [K70(100)]
	Confidence	Annotated Sequence	Modifications	Modifications in Master Proteins	Qvality PEP	Qvality q-value	# Protein Groups	# Proteins	# PSMs	Master Protein Accessions	Positions in Master Proteins	# Missed Cleavages	Theo. MH+ [Da]	# Razor Quan Results	Abundance: F1: Sample	Quan Info	Found in Sample: [S1] F1: Sample	Confidence (by Search Engine): A2 Mascot	Percolator q-Value (by Search Engine): A2 Mascot	Percolator PEP (by Search Engine): A2 Mascot	Ions Score (by Search Engine): A2 Mascot	Top Apex RT [min]	Sequence in Protein	Positions in Protein	Peptide Group Modifications in Protein	Quan Usage
	High	[R].LEKPAKYDDIKK.[V]			1.26027e-05	0	1	1	2	P16858	P16858 [247-258]	2	1447.82	0	8.07701e+06		High	High	0	8.726e-06	43	29.8	R.LEKPAKYDDIKK.V	[247-258]		Used
	High	[K].RVIISAPSADAPMFVMGVNHEK.[Y]	1xOxidation [M]		0.000198431	0	1	1	5	P16858	P16858 [116-137]	1	2385.21	0	1.14374e+06		High	High	0.0003686	0.002772	25	66.82	K.RVIISAPSADAPMFVMGVNHEK.Y	[116-137]		Used
	High	[K].RVIISAPSADAPMFVMGVNHEK.[Y]			2.54375e-07	0	1	1	2	P16858	P16858 [116-137]	1	2369.21	0	2.90386e+06		High	High	0	1.502e-07	55	72.62	K.RVIISAPSADAPMFVMGVNHEK.Y	[116-137]		Used
	High	[K].LISWYDNEYGYSNR.[V]			6.93234e-07	0	1	1	2	P16858	P16858 [308-321]	0	1779.8	0	33336710		High	High	0	4.253e-07	85	69.56	K.LISWYDNEYGYSNR.V	[308-321]		Used
	High	[K].LISWYDNEYGYSNR.[V]	1xCarbamyl [N-Term]	P16858 1xCarbamyl [N-Term]	0.000249157	0	1	1	1	P16858	P16858 [308-321]	0	1822.8	0	378689		High	High	0	0.0001946	35	94.58	K.LISWYDNEYGYSNR.V	[308-321]	1xCarbamyl [N-Term]	Used
	High	[K].IVSNASCTTNCLAPLAK.[V]	2xCarbamidomethyl [C7; C11]		1.95498e-10	0	1	1	4	P16858	P16858 [144-160]	0	1819.9	0	5.61955e+07		High	High	0	8.735e-11	103	56.33	K.IVSNASCTTNCLAPLAK.V	[144-160]		Used
	High	[K].IVSNASCTTNCLAPLAK.[V]	2xCarbamidomethyl [C7; C11]; 1xCarbamyl [N-Term]	P16858 1xCarbamyl [N-Term]	0.000108756	0	1	1	1	P16858	P16858 [144-160]	0	1862.91	0	1.83788e+06		High	High	0	8.179e-05	42	74.9	K.IVSNASCTTNCLAPLAK.V	[144-160]	1xCarbamyl [N-Term]	Used
	High	[K].LVINGKPITIFQER.[D]			7.19548e-08	0	1	1	2	P16858	P16858 [65-78]	0	1627.95	0	1.83152e+07		High	High	0	4.043e-08	70	71.91	K.LVINGKPITIFQER.D	[65-78]		Used
	High	[K].LVINGKPITIFQERDPTNIK.[W]			1.99318e-06	0	1	1	3	P16858	P16858 [65-84]	1	2296.3	0	3.2342e+07		High	High	0	1.283e-06	20	70.86	K.LVINGKPITIFQERDPTNIK.W	[65-84]		Used
	High	[R].VPTPNVSVVDLTCR.[L]	1xCarbamidomethyl [C13]		8.45002e-08	0	1	2	2	P16858	P16858 [233-246]	0	1556.81	0	6.44215e+07		High	High	0	4.78e-08	97	69.14	R.VPTPNVSVVDLTCR.L	[233-246]		Used
	High	[R].VVDLMAYMASKE.[-]	1xCarbamyl [N-Term]	P16858 1xCarbamyl [N-Term]	1.25067e-05	0	1	1	1	P16858	P16858 [322-333]	1	1399.66	0	584993		High	High	0	8.623e-06	65	110.1	R.VVDLMAYMASKE.-	[322-333]	1xCarbamyl [N-Term]	Used
	High	[R].VVDLMAYMASKE.[-]	1xOxidation [M5]		7.83395e-05	0	1	1	2	P16858	P16858 [322-333]	1	1372.65	0	1.25662e+06		High	High	0	5.816e-05	62	65.82	R.VVDLMAYMASKE.-	[322-333]		Used
	High	[R].VVDLMAYMASK.[E]	1xOxidation [M]		0.000366378	0	1	1	4	P16858	P16858 [322-332]	0	1243.61	0	2.22743e+06		High	High	0	0.0003266	33	60.23	R.VVDLMAYMASK.E	[322-332]		Used
	High	[R].VVDLMAYMASK.[E]			6.57226e-05	0	1	1	1	P16858	P16858 [322-332]	0	1227.61	0	13532346		High	High	0	4.831e-05	68	77.77	R.VVDLMAYMASK.E	[322-332]		Used
	High	[K].WGEAGAEYVVESTGVFTTMEK.[A]	1xOxidation [M19]		1.60873e-06	0	1	1	17	P16858	P16858 [85-105]	0	2307.05	0	2.24715e+06		High	High	0	1.025e-06	63	83.02	K.WGEAGAEYVVESTGVFTTMEK.A	[85-105]		Used
	High	[K].WGEAGAEYVVESTGVFTTMEK.[A]			2.50643e-14	0	1	1	21	P16858	P16858 [85-105]	0	2291.05	0	8.33788e+06		High	High	0	7.825e-15	116	90.27	K.WGEAGAEYVVESTGVFTTMEK.A	[85-105]		Used
	High	[R].GAAQNIIPASTGAAK.[A]	1xCarbamyl [N-Term]	P16858 1xCarbamyl [N-Term]	4.24348e-08	0	1	1	1	P16858	P16858 [199-213]	0	1412.75	0	4309228		High	High	0	2.333e-08	73	57.36	R.GAAQNIIPASTGAAK.A	[199-213]	1xCarbamyl [N-Term]	Used
	High	[R].GAAQNIIPASTGAAK.[A]			5.18298e-07	0	1	1	2	P16858	P16858 [199-213]	0	1369.74	0	132654912		High	High	0	3.163e-07	50	47.7	R.GAAQNIIPASTGAAK.A	[199-213]		Used
	High	[R].VIISAPSADAPMFVMGVNHEKYDNSLK.[I]			8.85601e-07	0	1	1	1	P16858	P16858 [117-143]	1	2933.45	0	857658		High	High	0	5.499e-07	30	77.5	R.VIISAPSADAPMFVMGVNHEKYDNSLK.I	[117-143]		Used
	High	[R].VIISAPSADAPMFVMGVNHEK.[Y]			1.76984e-10	0	1	1	2	P16858	P16858 [117-137]	0	2213.11	0	2.36772e+07		High	High	0	7.842e-11	68	77.81	R.VIISAPSADAPMFVMGVNHEK.Y	[117-137]		Used
	High	[R].VIISAPSADAPMFVMGVNHEK.[Y]	1xOxidation [M]		7.07897e-09	0	1	1	12	P16858	P16858 [117-137]	0	2229.1	0	9.49689e+06		High	High	0	3.648e-09	45	72.07	R.VIISAPSADAPMFVMGVNHEK.Y	[117-137]		Used
	High	[K].VIHDNFGIVEGLMTTVHAITATQK.[T]	1xOxidation [M13]		2.02917e-11	0	1	1	6	P16858	P16858 [161-184]	0	2611.35	0	1.46287e+06		High	High	0	1.283e-09	87	111.12	K.VIHDNFGIVEGLMTTVHAITATQK.T	[161-184]		Used
	High	[K].VIHDNFGIVEGLMTTVHAITATQK.[T]			6.47681e-06	0	1	1	2	P16858	P16858 [161-184]	0	2595.36	0	13758460		High	High	0	4.343e-06	33	113.21	K.VIHDNFGIVEGLMTTVHAITATQK.T	[161-184]		Used
	High	[R].VVDLMAYMASKE.[-]			0.000740114	4.38638e-05	1	1	2	P16858	P16858 [322-333]	1	1356.65	0	1.95926e+07		High	High	3.47e-05	0.0006046	44	79.44	R.VVDLMAYMASKE.-	[322-333]		Used
	High	[K].GILGYTEDQVVSCDFNSNSHSSTFDAGAGIALNDNFVK.[L]	1xCarbamidomethyl [C13]		0.000579043	4.38638e-05	1	1	2	P16858	P16858 [270-307]	0	4049.85	0	267994		High	High	3.47e-05	0.0006399	9	90.87	K.GILGYTEDQVVSCDFNSNSHSSTFDAGAGIALNDNFVK.L	[270-307]		Used
	High	[K].LVINGKPITIFQERDPTNIK.[W]	1xCarbamyl [K6(100)]; 1xCarbamyl [N-Term]	P16858 1xCarbamyl [N-Term]; 1xCarbamyl [K70(100)]	0.000833086	0.000129997	1	1	2	P16858	P16858 [65-84]	1	2339.31	0	4.04248e+06		High	High	0.0001027	0.0006843	15	82.89	K.LVINGKPITIFQERDPTNIK.W	[65-84]	1xCarbamyl [N-Term]; 1xCarbamyl [K70(100)]	Used
	High	[R].VIISAPSADAPMFVMGVNHEK.[Y]	1xCarbamyl [N-Term]	P16858 1xCarbamyl [N-Term]	0.00105401	0.000167019	1	1	2	P16858	P16858 [117-137]	0	2256.12	0	404793		High	High	0.0001317	0.0008717	20	91.44	R.VIISAPSADAPMFVMGVNHEK.Y	[117-137]	1xCarbamyl [N-Term]	Used
	High	[R].VIISAPSADAPMFVMGVNHEK.[Y]	2xOxidation [M12; M15]		0.00305574	0.000432095	1	1	3	P16858	P16858 [117-137]	0	2245.1	0	1.22054e+06		High	High	0.0006208	0.003807	11	71.27	R.VIISAPSADAPMFVMGVNHEK.Y	[117-137]		Used
	High	[K].LTGMAFR.[V]	1xOxidation [M4]		0.00280223	0.000432095	1	2	6	P16858	P16858 [226-232]	0	811.413	0	1.13109e+06		High	High	0.0003461	0.002415	46	41.2	K.LTGMAFR.V	[226-232]		Used
	High	[K].LTGMAFR.[V]	1xCarbamyl [N-Term]	P16858 1xCarbamyl [N-Term]	0.00278208	0.000432095	1	2	1	P16858	P16858 [226-232]	0	838.424	0	116842		High	High	0.0003461	0.0024	45	73.46	K.LTGMAFR.V	[226-232]	1xCarbamyl [N-Term]	Used
	High	[K].QASEGPLK.[G]			0.00374154	0.000566212	1	1	2	P16858	P16858 [262-269]	0	829.441	0	34133536		High	High	0.0008196	0.006656	34	25.18	K.QASEGPLK.G	[262-269]		Used
	High	[K].LVINGKPITIFQER.[D]	1xCarbamyl [K6(100)]; 1xCarbamyl [N-Term]	P16858 1xCarbamyl [K70(100)]; 1xCarbamyl [N-Term]	0.00922388	0.00110825	1	1	3	P16858	P16858 [65-78]	0	1670.96	0	814749		High	High	0.0009469	0.008361	21	86.99	K.LVINGKPITIFQER.D	[65-78]	1xCarbamyl [K70(100)]; 1xCarbamyl [N-Term]	Used
	High	[K].WGEAGAEYVVESTGVFTTMEK.[A]	1xCarbamyl [N-Term]	P16858 1xCarbamyl [N-Term]	0.00950942	0.00113828	1	1	1	P16858	P16858 [85-105]	0	2334.06	0	60468.3		High	High	0.0009705	0.008588	17	108.82	K.WGEAGAEYVVESTGVFTTMEK.A	[85-105]	1xCarbamyl [N-Term]	Used
	High	[K].VGVNGFGR.[I]			0.00995577	0.00119656	1	1	1	P16858	P16858 [4-11]	0	805.432	0	36800856		High	High	0.001016	0.009023	54	41.8	K.VGVNGFGR.I	[4-11]		Used
	High	[K].VIPELNGK.[L]	1xCarbamyl [N-Term]	P16858 1xCarbamyl [N-Term]	0.010345	0.00124883	1	1	1	P16858	P16858 [218-225]	0	912.515	0	375534		High	High	0.001056	0.009426	25	70.06	K.VIPELNGK.L	[218-225]	1xCarbamyl [N-Term]	Used
	High	[R].LEKPAKYDDIK.[K]			0.0110878	0.00127434	1	1	2	P16858	P16858 [247-257]	1	1319.72	0	2.31877e+06		High	High	0.001075	0.01013	16	34.09	R.LEKPAKYDDIK.K	[247-257]		Used
	High	[K].LTGMAFR.[V]			0.0111738	0.00127434	1	2	1	P16858	P16858 [226-232]	0	795.418	1	22962558		High	High	0.001075	0.01016	47	48.9	K.LTGMAFR.V	[226-232]		Used
	High	[R].LEKPAK.[Y]	1xCarbamyl [N-Term]	P16858 1xCarbamyl [N-Term]	0.028304	0.0023536	1	1	1	P16858	P16858 [247-252]	0	728.43	0	5.22201e+06		High	High	0.002204	0.02681	24	25.29	R.LEKPAK.Y	[247-252]	1xCarbamyl [N-Term]	Used
	High	[K].VIPELNGK.[L]			0.0353301	0.00284162	1	1	2	P16858	P16858 [218-225]	0	869.509	0	34870552		High	High	0.002815	0.03368	25	45.06	K.VIPELNGK.L	[218-225]		Used
	Medium	[R].VVDLMAYMASK.[E]	1xCarbamyl [N-Term]	P16858 1xCarbamyl [N-Term]	0.373105	0.0257844	1	1	1	P16858	P16858 [322-332]	0	1270.62	0	471970		Medium	Medium	0.02675	0.3653	7	109.02	R.VVDLMAYMASK.E	[322-332]	1xCarbamyl [N-Term]	Used
	Medium	[K].YDNSLK.[I]			0.457732	0.0319405	1	1	1	P16858	P16858 [138-143]	0	739.362	0	34203376		Medium	Medium	0.03271	0.4488	26	23.69	K.YDNSLK.I	[138-143]		Used
Master Protein	P52480	Pyruvate kinase PKM OS=Mus musculus OX=10090 GN=Pkm PE=1 SV=4	76	38	107	38	1	531	57.8	7.47	2358	38	0	4.32212e+08	High	Carbamyl [K207(100)]
	Confidence	Annotated Sequence	Modifications	Modifications in Master Proteins	Qvality PEP	Qvality q-value	# Protein Groups	# Proteins	# PSMs	Master Protein Accessions	Positions in Master Proteins	# Missed Cleavages	Theo. MH+ [Da]	# Razor Quan Results	Abundance: F1: Sample	Quan Info	Found in Sample: [S1] F1: Sample	Confidence (by Search Engine): A2 Mascot	Percolator q-Value (by Search Engine): A2 Mascot	Percolator PEP (by Search Engine): A2 Mascot	Ions Score (by Search Engine): A2 Mascot	Top Apex RT [min]	Sequence in Protein	Positions in Protein	Peptide Group Modifications in Protein	Quan Usage
	High	[R].LDIDSAPITAR.[N]			8.33007e-07	0	1	1	1	P52480	P52480 [33-43]	0	1171.63	0	42546756		High	High	0	5.173e-07	71	57.75	R.LDIDSAPITAR.N	[33-43]		Used
	High	[R].LAPITSDPTEAAAVGAVEASFK.[C]			3.32172e-08	0	1	1	1	P52480	P52480 [401-422]	0	2145.11	0	1.49891e+06		High	High	0	1.819e-08	78	87.72	R.LAPITSDPTEAAAVGAVEASFK.C	[401-422]		Used
	High	[K].GVNLPGAAVDLPAVSEK.[D]			2.69886e-09	0	1	1	1	P52480	P52480 [208-224]	0	1636.89	0	2051379		High	High	0	1.329e-09	64	73.54	K.GVNLPGAAVDLPAVSEK.D	[208-224]		Used
	High	[K].GVNLPGAAVDLPAVSEKDIQDLK.[F]			1.14004e-06	0	1	1	1	P52480	P52480 [208-230]	1	2349.27	0	3.71935e+06		High	High	0	7.183e-07	23	82.89	K.GVNLPGAAVDLPAVSEKDIQDLK.F	[208-230]		Used
	High	[K].GSGTAEVELKK.[G]	1xCarbamyl [N-Term]	P52480 1xCarbamyl [N-Term]	2.85707e-05	0	1	1	1	P52480	P52480 [126-136]	1	1161.61	0	4148491		High	High	0	2.038e-05	58	37.28	K.GSGTAEVELKK.G	[126-136]	1xCarbamyl [N-Term]	Used
	High	[K].KGVNLPGAAVDLPAVSEK.[D]			6.57074e-07	0	1	1	2	P52480	P52480 [207-224]	1	1764.99	0	5.0491e+06		High	High	0	4.04e-07	53	66.92	K.KGVNLPGAAVDLPAVSEK.D	[207-224]		Used
	High	[K].KGVNLPGAAVDLPAVSEKDIQDLK.[F]			1.68094e-08	0	1	1	4	P52480	P52480 [207-230]	2	2477.36	0	1.18435e+07		High	High	0	8.946e-09	50	77.32	K.KGVNLPGAAVDLPAVSEKDIQDLK.F	[207-230]		Used
	High	[K].KGVNLPGAAVDLPAVSEKDIQDLK.[F]	1xCarbamyl [K1(100)]; 1xCarbamyl [N-Term]	P52480 1xCarbamyl [K207(100)]; 1xCarbamyl [N-Term]	0.000171748	0	1	1	2	P52480	P52480 [207-230]	2	2520.37	0	707778		High	High	0	0.0001319	25	82.44	K.KGVNLPGAAVDLPAVSEKDIQDLK.F	[207-230]	1xCarbamyl [K207(100)]; 1xCarbamyl [N-Term]	Used
	High	[R].RFDEILEASDGIMVAR.[G]	1xOxidation [M13]		6.17426e-08	0	1	1	5	P52480	P52480 [279-294]	1	1837.91	0	1.01437e+06		High	High	0	3.454e-08	79	71.17	R.RFDEILEASDGIMVAR.G	[279-294]		Used
	High	[R].RFDEILEASDGIMVAR.[G]			8.77071e-09	0	1	1	4	P52480	P52480 [279-294]	1	1821.92	0	8.58499e+06		High	High	0	6.82e-09	92	77.78	R.RFDEILEASDGIMVAR.G	[279-294]		Used
	High	[R].NTGIICTIGPASR.[S]	1xCarbamidomethyl [C6]		3.22798e-06	0	1	1	1	P52480	P52480 [44-56]	0	1359.7	0	34655352		High	High	0	2.115e-06	49	56.4	R.NTGIICTIGPASR.S	[44-56]		Used
	High	[M].PKPHSEAGTAFIQTQQLHAAMADTFLEHMCR.[L]	1xCarbamidomethyl [C30]		2.7113e-12	0	1	1	2	P52480	P52480 [2-32]	0	3523.67	0	1.33942e+06		High	High	0	1.022e-12	59	79.83	M.PKPHSEAGTAFIQTQQLHAAMADTFLEHMCR.L	[2-32]		Used
	High	[R].LNFSHGTHEYHAETIK.[N]	1xCarbamyl [N-Term]	P52480 1xCarbamyl [N-Term]	1.23071e-06	0	1	1	1	P52480	P52480 [74-89]	0	1926.91	0	570478		High	High	0	7.743e-07	58	50.59	R.LNFSHGTHEYHAETIK.N	[74-89]	1xCarbamyl [N-Term]	Used
	High	[R].LNFSHGTHEYHAETIK.[N]			4.50223e-10	0	1	1	5	P52480	P52480 [74-89]	0	1883.9	0	2.81027e+07		High	High	0	2.073e-10	51	41.34	R.LNFSHGTHEYHAETIK.N	[74-89]		Used
	High	[K].IYVDDGLISLQVK.[E]			1.74651e-08	0	1	1	1	P52480	P52480 [174-186]	0	1462.82	0	15426831		High	High	0	9.295e-09	88	79.55	K.IYVDDGLISLQVK.E	[174-186]		Used
	High	[K].ITLDNAYMEK.[C]			0.000177052	0	1	1	1	P52480	P52480 [142-151]	0	1197.58	0	10198591		High	High	0	0.0001363	65	55.91	K.ITLDNAYMEK.C	[142-151]		Used
	High	[K].ITLDNAYMEK.[C]	1xOxidation [M8]		0.000196929	0	1	1	1	P52480	P52480 [142-151]	0	1213.58	0	590879		High	High	0	0.0001514	51	50.48	K.ITLDNAYMEK.C	[142-151]		Used
	High	[K].EKGADFLVTEVENGGSLGSK.[K]			2.94188e-07	0	1	1	2	P52480	P52480 [187-206]	1	2037.01	0	9.43382e+06		High	High	0	1.754e-07	59	71.25	K.EKGADFLVTEVENGGSLGSK.K	[187-206]		Used
	High	[K].CCSGAIIVLTK.[S]	2xCarbamidomethyl [C1; C2]		0.000141994	0	1	1	1	P52480	P52480 [423-433]	0	1221.63	0	1.25592e+06		High	High	0	0.0001078	27	58.24	K.CCSGAIIVLTK.S	[423-433]		Used
	High	[K].CDENILWLDYK.[N]	1xCarbamidomethyl [C1]		5.94848e-07	0	1	1	2	P52480	P52480 [152-162]	0	1468.68	0	9122763		High	High	0	3.643e-07	71	79	K.CDENILWLDYK.N	[152-162]		Used
	High	[R].VNLAMDVGK.[A]	1xOxidation [M5]		5.59824e-05	0	1	1	3	P52480	P52480 [490-498]	0	962.498	0	1.6299e+06		High	High	0	4.115e-05	54	43.55	R.VNLAMDVGK.A	[490-498]		Used
	High	[K].DAVLNAWAEDVDLR.[V]			7.01785e-10	0	1	1	3	P52480	P52480 [476-489]	0	1586.78	0	4.65901e+07		High	High	0	3.281e-10	93	83.71	K.DAVLNAWAEDVDLR.V	[476-489]		Used
	High	[K].DAVLNAWAEDVDLR.[V]	1xCarbamyl [N-Term]	P52480 1xCarbamyl [N-Term]	0.000229218	0	1	1	1	P52480	P52480 [476-489]	0	1629.79	0	454702		High	High	0	0.000178	47	99.09	K.DAVLNAWAEDVDLR.V	[476-489]	1xCarbamyl [N-Term]	Used
	High	[R].EAEAAIYHLQLFEELRR.[L]			5.73045e-06	0	1	1	2	P52480	P52480 [384-400]	1	2088.09	0	2.07741e+06		High	High	0	4.745e-06	26	80.49	R.EAEAAIYHLQLFEELRR.L	[384-400]		Used
	High	[R].EAEAAIYHLQLFEELR.[R]			0.000103103	0	1	1	1	P52480	P52480 [384-399]	0	1931.99	0		No Quan Values	High	High	0	7.767e-05	23		R.EAEAAIYHLQLFEELR.R	[384-399]		Not Used
	High	[R].EATESFASDPILYRPVAVALDTKGPEIR.[T]			1.10456e-07	0	1	1	3	P52480	P52480 [93-120]	1	3045.59	0	2.42628e+06		High	High	0	6.326e-08	19	84.91	R.EATESFASDPILYRPVAVALDTKGPEIR.T	[93-120]		Used
	High	[R].EATESFASDPILYRPVAVALDTK.[G]	1xCarbamyl [N-Term]	P52480 1xCarbamyl [N-Term]	0.000498615	0	1	1	1	P52480	P52480 [93-115]	0	2536.29	0	295992		High	High	0	0.0004001	22	93.75	R.EATESFASDPILYRPVAVALDTK.G	[93-115]	1xCarbamyl [N-Term]	Used
	High	[R].EATESFASDPILYRPVAVALDTK.[G]			9.9792e-10	0	1	1	3	P52480	P52480 [93-115]	0	2493.29	0	2.83837e+07		High	High	0	5.232e-07	44	85.18	R.EATESFASDPILYRPVAVALDTK.G	[93-115]		Used
	High	[R].AEGSDVANAVLDGADCIMLSGETAK.[G]	1xCarbamidomethyl [C16]		7.39653e-11	0	1	1	4	P52480	P52480 [343-367]	0	2494.14	0	4.55187e+06		High	High	0	9.491e-11	92	92.9	R.AEGSDVANAVLDGADCIMLSGETAK.G	[343-367]		Used
	High	[R].AEGSDVANAVLDGADCIMLSGETAKGDYPLEAVR.[M]	1xCarbamidomethyl [C16]		7.26456e-06	0	1	1	4	P52480	P52480 [343-376]	1	3494.64	0	191021		High	High	0	4.895e-06	23	98.84	R.AEGSDVANAVLDGADCIMLSGETAKGDYPLEAVR.M	[343-376]		Used
	High	[R].AGKPVICATQMLESMIK.[K]	1xCarbamidomethyl [C7]		2.07092e-06	0	1	1	2	P52480	P52480 [320-336]	0	1876.97	0	2.51598e+06		High	High	0	1.657e-06	58	88.71	R.AGKPVICATQMLESMIK.K	[320-336]		Used
	High	[K].FGVEQDVDMVFASFIR.[K]	1xOxidation [M9]		0.000121929	0	1	1	2	P52480	P52480 [231-246]	0	1875.89	0	168248		High	High	0	9.236e-05	46	110.68	K.FGVEQDVDMVFASFIR.K	[231-246]		Used
	High	[K].FGVEQDVDMVFASFIR.[K]			1.10456e-07	0	1	1	2	P52480	P52480 [231-246]	0	1859.9	0	705365		High	High	0	6.324e-08	88	112.22	K.FGVEQDVDMVFASFIR.K	[231-246]		Used
	High	[K].GADFLVTEVENGGSLGSK.[K]	1xCarbamyl [N-Term]	P52480 1xCarbamyl [N-Term]	9.24397e-10	0	1	1	1	P52480	P52480 [189-206]	0	1822.88	0	561960		High	High	0	4.389e-10	61	91.68	K.GADFLVTEVENGGSLGSK.K	[189-206]	1xCarbamyl [N-Term]	Used
	High	[K].GADFLVTEVENGGSLGSK.[K]			2.40127e-11	0	1	1	2	P52480	P52480 [189-206]	0	1779.88	0	13452268		High	High	0	9.8e-12	82	76.12	K.GADFLVTEVENGGSLGSK.K	[189-206]		Used
	High	[R].GDLGIEIPAEK.[V]			1.43532e-05	0	1	2	1	P52480	P52480 [295-305]	0	1141.61	0	30185724		High	High	0	1e-05	37	62.51	R.GDLGIEIPAEK.V	[295-305]		Used
	High	[K].AADVHEVR.[K]			0.000692317	4.38638e-05	1	1	1	P52480	P52480 [248-255]	0	896.458	0	1.82181e+06		High	High	3.47e-05	0.0005611	54	20.81	K.AADVHEVR.K	[248-255]		Used
	High	[R].AEGSDVANAVLDGADCIMLSGETAKGDYPLEAVR.[M]	1xCarbamidomethyl [C16]; 1xOxidation [M18]		0.000610074	4.38638e-05	1	1	1	P52480	P52480 [343-376]	1	3510.64	0	176469		High	High	3.47e-05	0.0004928	8	87.55	R.AEGSDVANAVLDGADCIMLSGETAKGDYPLEAVR.M	[343-376]		Used
	High	[K].GSGTAEVELKK.[G]			0.000619233	4.38638e-05	1	1	2	P52480	P52480 [126-136]	1	1118.61	0	31972646		High	High	3.47e-05	0.0004998	45	29.29	K.GSGTAEVELKK.G	[126-136]		Used
	High	[R].GDLGIEIPAEK.[V]	1xCarbamyl [N-Term]	P52480 1xCarbamyl [N-Term]	0.000958172	0.000167019	1	2	1	P52480	P52480 [295-305]	0	1184.62	0	704970		High	High	0.0001317	0.0007895	19	71.53	R.GDLGIEIPAEK.V	[295-305]	1xCarbamyl [N-Term]	Used
	High	[R].VNLAMDVGK.[A]			0.0011423	0.000167019	1	1	1	P52480	P52480 [490-498]	0	946.503	0	11505136		High	High	0.0001317	0.0009496	36	51.39	R.VNLAMDVGK.A	[490-498]		Used
	High	[K].GSGTAEVELK.[K]			0.00090344	0.000167019	1	1	1	P52480	P52480 [126-135]	0	990.51	0	7734999		High	High	0.0001317	0.0007426	46	35.69	K.GSGTAEVELK.K	[126-135]		Used
	High	[R].AEGSDVANAVLDGADCIMLSGETAK.[G]	1xCarbamidomethyl [C16]; 1xOxidation [M18]		0.00157291	0.000278345	1	1	1	P52480	P52480 [343-367]	0	2510.14	0	145050		High	High	0.0002193	0.001324	21	80.09	R.AEGSDVANAVLDGADCIMLSGETAK.G	[343-367]		Used
	High	[K].GDYPLEAVR.[M]			0.00284295	0.000432095	1	1	1	P52480	P52480 [368-376]	0	1019.52	0	13977802		High	High	0.0003461	0.002456	35	53	K.GDYPLEAVR.M	[368-376]		Used
	High	[K].ITLDNAYMEKCDENILWLDYK.[N]	1xCarbamidomethyl [C11]		0.00358248	0.000534494	1	1	1	P52480	P52480 [142-162]	1	2647.24	0	203190		High	High	0.0004739	0.003127	26	87.23	K.ITLDNAYMEKCDENILWLDYK.N	[142-162]		Used
	High	[K].IENHEGVR.[R]			0.00677452	0.000821901	1	1	1	P52480	P52480 [271-278]	0	953.48	0	5.18445e+06		High	High	0.0007246	0.006059	36	19.07	K.IENHEGVR.R	[271-278]		Used
	High	[R].AEGSDVANAVLDGADCIMLSGETAK.[G]	1xCarbamidomethyl [C16]; 1xCarbamyl [N-Term]	P52480 1xCarbamyl [N-Term]	0.00692774	0.000883336	1	1	1	P52480	P52480 [343-367]	0	2537.15	0	78675.8		High	High	0.0007734	0.006198	11	103.27	R.AEGSDVANAVLDGADCIMLSGETAK.G	[343-367]	1xCarbamyl [N-Term]	Used
	High	[K].SGMNVAR.[L]	1xOxidation [M3]		0.00757852	0.000998885	1	1	5	P52480	P52480 [67-73]	0	750.356	0	864228		High	High	0.0008635	0.00683	36	24.35	K.SGMNVAR.L	[67-73]		Used
	High	[K].SGMNVAR.[L]			0.00936548	0.00110825	1	1	1	P52480	P52480 [67-73]	0	734.361	0	5.5872e+06		High	High	0.0009469	0.008469	53	24.37	K.SGMNVAR.L	[67-73]		Used
	High	[K].VVEVGSK.[I]			0.0101095	0.00122474	1	1	1	P52480	P52480 [167-173]	0	717.414	0	5739011		High	High	0.001038	0.009187	37	22.49	K.VVEVGSK.I	[167-173]		Used
	High	[R].AGKPVICATQMLESMIK.[K]	1xCarbamidomethyl [C7]; 1xOxidation [M15]		0.0102659	0.00122474	1	1	1	P52480	P52480 [320-336]	0	1892.96	0	126000		High	High	0.001038	0.00935	13	70.93	R.AGKPVICATQMLESMIK.K	[320-336]		Used
	High	[R].MQHLIAR.[E]			0.0111738	0.00127434	1	1	1	P52480	P52480 [377-383]	0	868.482	0	2.61855e+06		High	High	0.001075	0.01019	35	32.4	R.MQHLIAR.E	[377-383]		Used
	High	[K].IENHEGVR.[R]	1xCarbamyl [N-Term]	P52480 1xCarbamyl [N-Term]	0.011348	0.00130409	1	1	1	P52480	P52480 [271-278]	0	996.486	0	2.78981e+06		High	High	0.001123	0.0104	58	35.04	K.IENHEGVR.R	[271-278]	1xCarbamyl [N-Term]	Used
	High	[K].KGVNLPGAAVDLPAVSEK.[D]	1xCarbamyl [K1(100)]	P52480 1xCarbamyl [K207(100)]	0.0132618	0.00146416	1	1	1	P52480	P52480 [207-224]	1	1807.99	0	216110		High	High	0.001246	0.01221	20	72.71	K.KGVNLPGAAVDLPAVSEK.D	[207-224]	1xCarbamyl [K207(100)]	Used
	High	[R].GIFPVLCK.[D]	1xCarbamidomethyl [C7]; 1xCarbamyl [N-Term]	P52480 1xCarbamyl [N-Term]	0.0294908	0.00237585	1	1	1	P52480	P52480 [468-475]	0	976.528	0	521317		High	High	0.002241	0.02807	21	83.94	R.GIFPVLCK.D	[468-475]	1xCarbamyl [N-Term]	Used
	High	[R].MQHLIAR.[E]	1xOxidation [M1]		0.0409326	0.00338156	1	1	1	P52480	P52480 [377-383]	0	884.477	0	450808		High	High	0.003292	0.03928	26	27.18	R.MQHLIAR.E	[377-383]		Used
	High	[K].GVNLPGAAVDLPAVSEKDIQDLK.[F]	1xCarbamyl [N-Term]	P52480 1xCarbamyl [N-Term]	0.0444009	0.00374621	1	1	2	P52480	P52480 [208-230]	1	2392.27	0	185863		High	High	0.003745	0.04247	16	89.73	K.GVNLPGAAVDLPAVSEKDIQDLK.F	[208-230]	1xCarbamyl [N-Term]	Used
	High	[R].RFDEILEASDGIMVAR.[G]	1xCarbamyl [R1]; 1xCarbamyl [N-Term]	P52480 1xCarbamyl [N-Term]	0.0447625	0.00379802	1	1	3	P52480	P52480 [279-294]	1	1864.92	0	501100		High	High	0.005066	0.0605	30	92.13	R.RFDEILEASDGIMVAR.G	[279-294]	1xCarbamyl [N-Term]	Used
	High	[R].GIFPVLCK.[D]	1xCarbamidomethyl [C7]		0.0906371	0.00711254	1	1	1	P52480	P52480 [468-475]	0	933.523	0	8569953		High	High	0.006917	0.0889	35	70.55	R.GIFPVLCK.D	[468-475]		Used
	Medium	[R].SVEMLK.[E]			0.149344	0.0108536	1	1	1	P52480	P52480 [57-62]	0	706.38	0	4.19413e+06		Medium	Medium	0.01092	0.1486	29	36.37	R.SVEMLK.E	[57-62]		Used
	Medium	[R].SVEMLK.[E]	1xOxidation [M4]		0.577994	0.0420077	1	1	1	P52480	P52480 [57-62]	0	722.375	0	291287		Medium	Medium	0.04357	0.571	4	28.39	R.SVEMLK.E	[57-62]		Used
Master Protein	O08599	Syntaxin-binding protein 1 OS=Mus musculus OX=10090 GN=Stxbp1 PE=1 SV=2	72	51	132	51	1	594	67.5	6.96	2346	51	0	3.15323e+08	High
	Confidence	Annotated Sequence	Modifications	Modifications in Master Proteins	Qvality PEP	Qvality q-value	# Protein Groups	# Proteins	# PSMs	Master Protein Accessions	Positions in Master Proteins	# Missed Cleavages	Theo. MH+ [Da]	# Razor Quan Results	Abundance: F1: Sample	Quan Info	Found in Sample: [S1] F1: Sample	Confidence (by Search Engine): A2 Mascot	Percolator q-Value (by Search Engine): A2 Mascot	Percolator PEP (by Search Engine): A2 Mascot	Ions Score (by Search Engine): A2 Mascot	Top Apex RT [min]	Sequence in Protein	Positions in Protein	Peptide Group Modifications in Protein	Quan Usage
	High	[K].LDAYKADDPTMGEGPDK.[A]			1.3361e-08	0	1	1	2	O08599	O08599 [209-225]	1	1822.82	0	2.59146e+06		High	High	0	7.058e-09	91	46.02	K.LDAYKADDPTMGEGPDK.A	[209-225]		Used
	High	[R].LAEQIATLCATLK.[E]	1xCarbamidomethyl [C9]		4.55068e-07	0	1	1	2	O08599	O08599 [172-184]	0	1431.79	0	1.96358e+07		High	High	0	2.755e-07	64	71.95	R.LAEQIATLCATLK.E	[172-184]		Used
	High	[K].HIAEVSQEVTR.[S]			8.391e-05	0	1	1	1	O08599	O08599 [295-305]	0	1268.66	0	11523876		High	High	0	6.269e-05	52	36.16	K.HIAEVSQEVTR.S	[295-305]		Used
	High	[R].HKHIAEVSQEVTR.[S]			3.03333e-07	0	1	1	2	O08599	O08599 [293-305]	1	1533.81	0	3.38195e+06		High	High	0	1.809e-07	58	30.13	R.HKHIAEVSQEVTR.S	[293-305]		Used
	High	[K].NGITEENLNK.[L]			3.64906e-05	0	1	1	1	O08599	O08599 [416-425]	0	1131.56	0	8108364		High	High	0	2.629e-05	58	36.3	K.NGITEENLNK.L	[416-425]		Used
	High	[K].MTDIMTEGITIVEDINKR.[R]			5.87918e-11	0	1	1	8	O08599	O08599 [47-64]	1	2079.05	0	907893		High	High	0	2.487e-11	90	110.38	K.MTDIMTEGITIVEDINKR.R	[47-64]		Used
	High	[K].MTDIMTEGITIVEDINKR.[R]	1xOxidation [M]		0.000455704	0	1	1	21	O08599	O08599 [47-64]	1	2095.04	0	410022		High	High	0	0.0003639	51	95.8	K.MTDIMTEGITIVEDINKR.R	[47-64]		Used
	High	[R].REPLPSLEAVYLITPSEK.[S]	1xCarbamyl [N-Term]; 1xCarbamyl [R1]	O08599 1xCarbamyl [N-Term]	0.000134623	0	1	1	3	O08599	O08599 [65-82]	1	2085.12	0	505462		High	High	0	0.0001021	51	91.26	R.REPLPSLEAVYLITPSEK.S	[65-82]	1xCarbamyl [N-Term]	Used
	High	[R].REPLPSLEAVYLITPSEK.[S]			2.44327e-09	0	1	1	3	O08599	O08599 [65-82]	1	2042.12	0	1.3772e+07		High	High	0	5.102e-08	66	82.86	R.REPLPSLEAVYLITPSEK.S	[65-82]		Used
	High	[K].RREPLPSLEAVYLITPSEK.[S]			6.87254e-08	0	1	1	1	O08599	O08599 [64-82]	2	2198.22	0	984699		High	High	0	3.861e-08	59	76.55	K.RREPLPSLEAVYLITPSEK.S	[64-82]		Used
	High	[R].SSASFSTTAVSAR.[Y]			5.89716e-08	0	1	1	3	O08599	O08599 [506-518]	0	1271.62	0	2.73677e+07		High	High	0	3.295e-08	68	43.45	R.SSASFSTTAVSAR.Y	[506-518]		Used
	High	[K].LIQHAQIPPEDSEIITNMAHLGVPIVTDSTLR.[R]			1.2195e-15	0	1	1	7	O08599	O08599 [426-457]	0	3508.85	0	3.98306e+06		High	High	0	3.387e-16	58	110.21	K.LIQHAQIPPEDSEIITNMAHLGVPIVTDSTLR.R	[426-457]		Used
	High	[K].LIQHAQIPPEDSEIITNMAHLGVPIVTDSTLR.[R]	1xCarbamyl [N-Term]	O08599 1xCarbamyl [N-Term]	0.000249157	0	1	1	1	O08599	O08599 [426-457]	0	3551.85	0	83026.7		High	High	0	0.0001947	22	110.9	K.LIQHAQIPPEDSEIITNMAHLGVPIVTDSTLR.R	[426-457]	1xCarbamyl [N-Term]	Used
	High	[K].SVHSLISDFKDPPTAK.[Y]	1xCarbamyl [N-Term]	O08599 1xCarbamyl [N-Term]	0.000105489	0	1	1	1	O08599	O08599 [83-98]	1	1784.92	0	1.15265e+06		High	High	0	7.928e-05	25	69.66	K.SVHSLISDFKDPPTAK.Y	[83-98]	1xCarbamyl [N-Term]	Used
	High	[K].SVHSLISDFKDPPTAK.[Y]			7.32037e-06	0	1	1	3	O08599	O08599 [83-98]	1	1741.91	0	1.97592e+07		High	High	0	4.957e-06	34	58.35	K.SVHSLISDFKDPPTAK.Y	[83-98]		Used
	High	[R].ISEQTYQLSR.[W]			8.52353e-07	0	1	1	2	O08599	O08599 [468-477]	0	1224.62	0	24210406		High	High	0	5.302e-07	81	44.45	R.ISEQTYQLSR.W	[468-477]		Used
	High	[R].CAYEVTQANGK.[W]	1xCarbamidomethyl [C1]		1.52591e-05	0	1	1	1	O08599	O08599 [552-562]	0	1240.56	0	5.06536e+06		High	High	0	1.065e-05	45	33.24	R.CAYEVTQANGK.W	[552-562]		Used
	High	[K].VLVVDQLSMR.[M]			0.000177052	0	1	1	1	O08599	O08599 [30-39]	0	1159.65	0	10074411		High	High	0	0.000136	66	67.19	K.VLVVDQLSMR.M	[30-39]		Used
	High	[R].EPLPSLEAVYLITPSEK.[S]			2.35866e-06	0	1	1	2	O08599	O08599 [66-82]	0	1886.02	0		No Quan Values	High	High	0	1.522e-06	52		R.EPLPSLEAVYLITPSEK.S	[66-82]		Not Used
	High	[K].VLVVDQLSMR.[M]	1xCarbamyl [N-Term]	O08599 1xCarbamyl [N-Term]	8.58532e-05	0	1	1	1	O08599	O08599 [30-39]	0	1202.66	0	233614		High	High	0	6.421e-05	52	89.16	K.VLVVDQLSMR.M	[30-39]	1xCarbamyl [N-Term]	Used
	High	[K].YETSGIGEAR.[V]			2.9912e-05	0	1	1	1	O08599	O08599 [266-275]	0	1082.51	0	11222686		High	High	0	2.147e-05	57	35.52	K.YETSGIGEAR.V	[266-275]		Used
	High	[K].DNALLAQLIQDK.[L]			3.27459e-07	0	1	1	1	O08599	O08599 [197-208]	0	1341.74	0	5084647		High	High	0	1.956e-07	62	83.02	K.DNALLAQLIQDK.L	[197-208]		Used
	High	[K].DNALLAQLIQDKLDAYK.[A]			1.38145e-05	0	1	1	2	O08599	O08599 [197-213]	1	1932.04	0	1.36657e+06		High	High	0	9.575e-06	59	92.11	K.DNALLAQLIQDKLDAYK.A	[197-213]		Used
	High	[K].DNALLAQLIQDKLDAYKADDPTMGEGPDK.[A]			4.769e-06	0	1	1	2	O08599	O08599 [197-225]	2	3145.54	0	820581		High	High	0	3.176e-06	43	90.61	K.DNALLAQLIQDKLDAYKADDPTMGEGPDK.A	[197-225]		Used
	High	[K].DIMEDTIEDKLDTK.[H]	1xCarbamyl [N-Term]	O08599 1xCarbamyl [N-Term]	2.37678e-06	0	1	1	1	O08599	O08599 [484-497]	1	1708.79	0	480472		High	High	0	1.538e-06	60	76.25	K.DIMEDTIEDKLDTK.H	[484-497]	1xCarbamyl [N-Term]	Used
	High	[K].DIMEDTIEDK.[L]			2.8353e-05	0	1	1	1	O08599	O08599 [484-493]	0	1208.54	0	380494		High	High	0	2.019e-05	51	56.18	K.DIMEDTIEDK.L	[484-493]		Used
	High	[K].DIMEDTIEDKLDTK.[H]			8.2107e-06	0	1	1	2	O08599	O08599 [484-497]	1	1665.79	0	8.07724e+06		High	High	0	5.568e-06	63	67.39	K.DIMEDTIEDKLDTK.H	[484-497]		Used
	High	[K].YSTHLHLAEDCMK.[H]	1xCarbamidomethyl [C11]		8.64628e-08	0	1	1	3	O08599	O08599 [344-356]	0	1604.72	0	9.63825e+06		High	High	0	5.24e-08	58	46.54	K.YSTHLHLAEDCMK.H	[344-356]		Used
	High	[R].YRGEYKDNALLAQLIQDK.[L]			5.77195e-05	0	1	1	1	O08599	O08599 [191-208]	2	2138.12	0	973571		High	High	0	4.25e-05	38	71.93	R.YRGEYKDNALLAQLIQDK.L	[191-208]		Used
	High	[R].VKEVLLDEDDDLWIALR.[H]			0.000178403	0	1	1	3	O08599	O08599 [276-292]	1	2042.08	0	2.21022e+06		High	High	0	0.0001373	39	89.89	R.VKEVLLDEDDDLWIALR.H	[276-292]		Used
	High	[R].YRGEYKDNALLAQLIQDKLDAYK.[A]			5.81621e-05	0	1	1	1	O08599	O08599 [191-213]	3	2728.43	0		No Quan Values	High	High	0	4.276e-05	49		R.YRGEYKDNALLAQLIQDKLDAYK.A	[191-213]		Not Used
	High	[R].AAHVFFTDSCPDALFNELVK.[S]	1xCarbamidomethyl [C10]		8.70384e-09	0	1	1	4	O08599	O08599 [101-120]	0	2281.1	0	4.75805e+06		High	High	0	4.494e-09	66	93.23	R.AAHVFFTDSCPDALFNELVK.S	[101-120]		Used
	High	[R].VEQDLAMGTDAEGEK.[I]	1xOxidation [M7]		0.000238077	0	1	1	2	O08599	O08599 [368-382]	0	1608.71	0	911192		High	High	0	0.0001856	31	36.83	R.VEQDLAMGTDAEGEK.I	[368-382]		Used
	High	[R].VEQDLAMGTDAEGEKIKDPMR.[A]			1.0164e-06	0	1	1	2	O08599	O08599 [368-388]	2	2333.11	0	2.67272e+06		High	High	0	6.33e-07	49	55.44	R.VEQDLAMGTDAEGEKIKDPMR.A	[368-388]		Used
	High	[K].ADDPTMGEGPDK.[A]			0.000366378	0	1	1	1	O08599	O08599 [214-225]	0	1232.51	0	3.48704e+06		High	High	0	0.0002908	36	32.7	K.ADDPTMGEGPDK.A	[214-225]		Used
	High	[K].ADDPTMGEGPDK.[A]	1xOxidation [M6]		1.87599e-05	0	1	1	1	O08599	O08599 [214-225]	0	1248.5	0	422974		High	High	0	1.312e-05	61	26.49	K.ADDPTMGEGPDK.A	[214-225]		Used
	High	[K].EVLLDEDDDLWIALR.[H]			2.11477e-08	0	1	1	2	O08599	O08599 [278-292]	0	1814.92	0	600770		High	High	0	1.135e-08	88	97.2	K.EVLLDEDDDLWIALR.H	[278-292]		Used
	High	[R].AIVPILLDANVSTYDK.[I]			1.68432e-06	0	1	1	2	O08599	O08599 [389-404]	0	1731.95	0	1.03734e+07		High	High	0	1.071e-06	76	86.62	R.AIVPILLDANVSTYDK.I	[389-404]		Used
	High	[R].AIVPILLDANVSTYDKIR.[I]			6.46439e-08	0	1	1	1	O08599	O08599 [389-406]	1	2001.14	0	1.02827e+06		High	High	0	3.622e-08	65	85.96	R.AIVPILLDANVSTYDKIR.I	[389-406]		Used
	High	[K].LIQHAQIPPEDSEIITNMAHLGVPIVTDSTLR.[R]	1xOxidation [M18]		0.000601046	4.38638e-05	1	1	1	O08599	O08599 [426-457]	0	3524.84	0		No Quan Values	High	High	3.47e-05	0.0004842	16		K.LIQHAQIPPEDSEIITNMAHLGVPIVTDSTLR.R	[426-457]		Not Used
	High	[K].WEVLIGSTHILTPQK.[L]			0.000545459	4.38638e-05	1	1	2	O08599	O08599 [563-577]	0	1721.96	0	3.82231e+06		High	High	3.47e-05	0.0004379	35	75.87	K.WEVLIGSTHILTPQK.L	[563-577]		Used
	High	[K].VLVVDQLSMR.[M]	1xOxidation [M9]		0.000529387	4.38638e-05	1	1	3	O08599	O08599 [30-39]	0	1175.65	0	1.76906e+06		High	High	0.0002193	0.001145	48	59.48	K.VLVVDQLSMR.M	[30-39]		Used
	High	[R].GEYKDNALLAQLIQDK.[L]			0.00161913	0.000278345	1	1	1	O08599	O08599 [193-208]	1	1818.96	0	335203		High	High	0.0002427	0.001366	27	76.31	R.GEYKDNALLAQLIQDK.L	[193-208]		Used
	High	[K].DIMEDTIEDKLDTK.[H]	1xOxidation [M3]		0.00335668	0.0004662	1	1	1	O08599	O08599 [484-497]	1	1681.78	0	215007		High	High	0.0003953	0.00291	38	55.34	K.DIMEDTIEDKLDTK.H	[484-497]		Used
	High	[K].IMHDVIKK.[V]			0.00479065	0.000720663	1	1	1	O08599	O08599 [14-21]	1	983.571	0	2.18383e+06		High	High	0.0006208	0.004237	25	28.35	K.IMHDVIKK.V	[14-21]		Used
	High	[K].DNALLAQLIQDK.[L]	1xCarbamyl [N-Term]	O08599 1xCarbamyl [N-Term]	0.00628929	0.000795549	1	1	1	O08599	O08599 [197-208]	0	1384.74	0	176255		High	High	0.0006793	0.00561	33	93.54	K.DNALLAQLIQDK.L	[197-208]	1xCarbamyl [N-Term]	Used
	High	[R].SLKDFSSSK.[R]			0.0118886	0.00132602	1	1	1	O08599	O08599 [306-314]	1	998.515	0	8572997		High	High	0.001139	0.01091	45	30.85	R.SLKDFSSSK.R	[306-314]		Used
	High	[K].MTDIMTEGITIVEDINKR.[R]	1xCarbamyl [N-Term]	O08599 1xCarbamyl [N-Term]	0.0161619	0.00161272	1	1	1	O08599	O08599 [47-64]	1	2122.05	0	32546.7		High	High	0.001434	0.01494	26	113.44	K.MTDIMTEGITIVEDINKR.R	[47-64]	1xCarbamyl [N-Term]	Used
	High	[R].MLSSCCK.[M]	2xCarbamidomethyl [C5; C6]		0.0205771	0.00183889	1	1	1	O08599	O08599 [40-46]	0	885.363	0	4.83974e+06		High	High	0.001719	0.01923	35	23.65	R.MLSSCCK.M	[40-46]		Used
	High	[R].SQLLILDR.[G]	1xCarbamyl [N-Term]	O08599 1xCarbamyl [N-Term]	0.0265049	0.00227585	1	1	1	O08599	O08599 [228-235]	0	1000.58	0	354989		High	High	0.002142	0.02494	32	77.26	R.SQLLILDR.G	[228-235]	1xCarbamyl [N-Term]	Used
[truncated: 23,920 more rows]

## Sheet: P2h Seq_Feature
The sequence features of P2h proteins
[truncated: 254 more rows]

[truncated: 7 more sheets: P2 Proteins, P2 Seq_Feature, P2h vs P2 LCR+ and -, P2h LCR+ Seq_Feature, P2h LCR- Seq_Feature, P2 LCR+ Seq_feature, P2 LCR- Seq_feature]
